# Supplementary material for: An updated floristic map of the world
Source: Nat Commun. 2023 May 30;14:2990. doi: 10.1038/s41467-023-38375-y (PMC10229591; doi:10.1038/s41467-023-38375-y)
Supplement: Supplementary file 5 — Supplementary Data 2 [file 41467_2023_38375_MOESM5_ESM.xlsx]

## Sheet: GenusDistribution20191016
GeoID	Accepted_name	Accepted_name_author	Accepted_family	Accepted_name_url		Note: GeoID:occurrenced geographic units
322	Aa	Rchb.f.	Orchidaceae	http://www.worldfloraonline.org/taxon/wfo-4000000001
326	Aa	Rchb.f.	Orchidaceae	http://www.worldfloraonline.org/taxon/wfo-4000000001		GeoID	NAME	continent	Province/State/Country	Area (km2 * 104)	Lon	Lat
48	Aa	Rchb.f.	Orchidaceae	http://www.worldfloraonline.org/taxon/wfo-4000000001		1	Acre	SAmerica	Acre	12.5865	-70.4453	-9.30995
483	Aa	Rchb.f.	Orchidaceae	http://www.worldfloraonline.org/taxon/wfo-4000000001		2	Aegean Region	Asia	Turkey	9.17124	28.8778	38.2928
96	Aa	Rchb.f.	Orchidaceae	http://www.worldfloraonline.org/taxon/wfo-4000000001		3	Afghanistan	Asia	Afghanistan	62.7436	66.0302	33.8289
94	Aa	Rchb.f.	Orchidaceae	http://www.worldfloraonline.org/taxon/wfo-4000000001		4	Alabama	NAmerica	Alabama	12.8491	-86.8284	32.7935
140	Aa	Rchb.f.	Orchidaceae	http://www.worldfloraonline.org/taxon/wfo-4000000001		5	Alaska Central	NAmerica	Alaska	73.8332	-151.42	65.5002
88	Aa	Rchb.f.	Orchidaceae	http://www.worldfloraonline.org/taxon/wfo-4000000001		6	Alaska North	NAmerica	Alaska	84.7371	-156.351	68.1807
78	Aa	Rchb.f.	Orchidaceae	http://www.worldfloraonline.org/taxon/wfo-4000000001		10	Alberta	NAmerica	Alberta	93.6164	-114.511	55.1696
65	Aa	Rchb.f.	Orchidaceae	http://www.worldfloraonline.org/taxon/wfo-4000000001		11	Algeria Middlesouth	Africa	Algeria	53.4037	4.66426	23.9081
89	Aa	Rchb.f.	Orchidaceae	http://www.worldfloraonline.org/taxon/wfo-4000000001		12	Algeria North	Africa	Algeria	41.2329	3.27311	34.4082
282	Aa	Rchb.f.	Orchidaceae	http://www.worldfloraonline.org/taxon/wfo-4000000001		13	Algeria Southeast	Africa	Algeria	49.2391	6.83012	28.7829
50	Aa	Rchb.f.	Orchidaceae	http://www.worldfloraonline.org/taxon/wfo-4000000001		14	Algeria Southwest	Africa	Algeria	68.8068	-2.19539	27.2628
327	Aa	Rchb.f.	Orchidaceae	http://www.worldfloraonline.org/taxon/wfo-4000000001		15	Amapá	SAmerica	Amapá	11.558	-51.9618	1.43942
67	Aa	Rchb.f.	Orchidaceae	http://www.worldfloraonline.org/taxon/wfo-4000000001		16	Amazonas Central	SAmerica	Amazonas	17.4873	-64.9835	-3.86301
177	Aa	Rchb.f.	Orchidaceae	http://www.worldfloraonline.org/taxon/wfo-4000000001		17	Amazonas North	SAmerica	Amazonas	28.4717	-66.009	-0.371908
109	Aa	Rchb.f.	Orchidaceae	http://www.worldfloraonline.org/taxon/wfo-4000000001		18	Amazonas Northeast	SAmerica	Amazonas	24.7797	-59.5115	-3.15893
364	Aa	Rchb.f.	Orchidaceae	http://www.worldfloraonline.org/taxon/wfo-4000000001		19	Amazonas Southeast	SAmerica	Amazonas	29.8197	-63.0121	-7.12746
49	Aa	Rchb.f.	Orchidaceae	http://www.worldfloraonline.org/taxon/wfo-4000000001		20	Amazonas Southwest	SAmerica	Amazonas	27.5525	-69.6417	-6.07396
424	Aa	Rchb.f.	Orchidaceae	http://www.worldfloraonline.org/taxon/wfo-4000000001		21	Amur and Yevrey	Asia	Amur and Yevrey	53.6592	128.076	53.0248
110	Aa	Rchb.f.	Orchidaceae	http://www.worldfloraonline.org/taxon/wfo-4000000001		23	Andhra Pradesh	Asia	Andhra Pradesh	23.2895	79.5629	16.5863
328	Aa	Rchb.f.	Orchidaceae	http://www.worldfloraonline.org/taxon/wfo-4000000001		24	Angola Northeast	Africa	Angola	31.9588	20.5329	-11.1625
317	Aaronsohnia	Warb. & Eig	Asteraceae	http://www.worldfloraonline.org/taxon/wfo-4000000003		25	Angola Northwest	Africa	Angola	36.4247	15.5719	-10.0133
37	Aaronsohnia	Warb. & Eig	Asteraceae	http://www.worldfloraonline.org/taxon/wfo-4000000003		26	Angola Southwest	Africa	Angola	34.8577	16.9639	-15.8425
458	Aaronsohnia	Warb. & Eig	Asteraceae	http://www.worldfloraonline.org/taxon/wfo-4000000003		27	Anhui	Asia	Anhui	13.3651	117.226	31.8259
326	Abarema	Pittier	Fabaceae	http://www.worldfloraonline.org/taxon/wfo-4000000013		28	Argentina South	SAmerica	Argentina South	89.1459	-68.8247	-44.4327
48	Abarema	Pittier	Fabaceae	http://www.worldfloraonline.org/taxon/wfo-4000000013		29	Arizona	NAmerica	Arizona	28.9512	-111.665	34.2919
483	Abarema	Pittier	Fabaceae	http://www.worldfloraonline.org/taxon/wfo-4000000013		30	Arkansas	NAmerica	Arkansas	13.5748	-92.4392	34.8987
96	Abarema	Pittier	Fabaceae	http://www.worldfloraonline.org/taxon/wfo-4000000013		31	Arkhangel'sk	Europe	Arkhangel'sk	86.3036	48.4504	67.9099
140	Abarema	Pittier	Fabaceae	http://www.worldfloraonline.org/taxon/wfo-4000000013		33	Assam to Mizoram	Asia	Assam to Mizoram	16.6749	93.1242	25.6521
88	Abarema	Pittier	Fabaceae	http://www.worldfloraonline.org/taxon/wfo-4000000013		34	Astrakhan' and Kalmyk	Europe	Astrakhan' and Kalmyk	14.2234	46.1381	46.6904
65	Abarema	Pittier	Fabaceae	http://www.worldfloraonline.org/taxon/wfo-4000000013		36	Bahia	SAmerica	Bahia	46.8627	-41.7303	-12.4733
89	Abarema	Pittier	Fabaceae	http://www.worldfloraonline.org/taxon/wfo-4000000013		37	Bahrain, Qatar and United Arab Emirates	Africa	Bahrain, Qatar and United Arab Emirates	8.09569	53.7652	24.0563
282	Abarema	Pittier	Fabaceae	http://www.worldfloraonline.org/taxon/wfo-4000000013		38	Baja California Sur and Baja California	NAmerica	Baja California Sur and Baja California	13.3674	-113.608	28.2819
50	Abarema	Pittier	Fabaceae	http://www.worldfloraonline.org/taxon/wfo-4000000013		40	Baltic States	Europe	Baltic States	27.6698	24.5074	56.6645
327	Abarema	Pittier	Fabaceae	http://www.worldfloraonline.org/taxon/wfo-4000000013		41	Bangladesh	Asia	Bangladesh	12.3574	90.2811	23.8425
109	Abarema	Pittier	Fabaceae	http://www.worldfloraonline.org/taxon/wfo-4000000013		42	Bashkortostan	Europe	Bashkortostan	19.9065	56.5282	54.2822
49	Abarema	Pittier	Fabaceae	http://www.worldfloraonline.org/taxon/wfo-4000000013		43	Belarus	Europe	Belarus	28.0423	28.061	53.5459
110	Abarema	Pittier	Fabaceae	http://www.worldfloraonline.org/taxon/wfo-4000000013		44	Belgium, Netherlands and Luxembourg	Europe	Belgium, Netherlands and Luxembourg	9.21539	5.20786	51.4894
328	Abarema	Pittier	Fabaceae	http://www.worldfloraonline.org/taxon/wfo-4000000013		46	Bismarck Archipelago	Oceania	Bismarck Archipelago	3.86305	150.714	-4.91649
125	Abarema	Pittier	Fabaceae	http://www.worldfloraonline.org/taxon/wfo-4000000013		47	Black Sea Region	Asia	Turkey	10.9793	36.309	40.9276
246	Abarema	Pittier	Fabaceae	http://www.worldfloraonline.org/taxon/wfo-4000000013		48	Bolivia North	SAmerica	Bolivia	34.6584	-66.428	-13.8725
1	Abarema	Pittier	Fabaceae	http://www.worldfloraonline.org/taxon/wfo-4000000013		49	Bolivia Southeast	SAmerica	Bolivia	30.2342	-61.4603	-17.2934
18	Abarema	Pittier	Fabaceae	http://www.worldfloraonline.org/taxon/wfo-4000000013		50	Bolivia Southwest	SAmerica	Bolivia	27.0389	-65.9594	-19.7067
238	Abarema	Pittier	Fabaceae	http://www.worldfloraonline.org/taxon/wfo-4000000013		51	Botswana	Africa	Botswana	50.6476	23.8149	-22.1893
365	Abarema	Pittier	Fabaceae	http://www.worldfloraonline.org/taxon/wfo-4000000013		53	Brazil Southeast	SAmerica	Brazil Southeast	29.3104	-46.8996	-21.9188
352	Abarema	Pittier	Fabaceae	http://www.worldfloraonline.org/taxon/wfo-4000000013		55	British Columbia South	NAmerica	British Columbia	67.1857	-122.77	51.9777
19	Abarema	Pittier	Fabaceae	http://www.worldfloraonline.org/taxon/wfo-4000000013		57	Bulgaria	Europe	Bulgaria	12.3473	25.2215	42.7622
323	Abarema	Pittier	Fabaceae	http://www.worldfloraonline.org/taxon/wfo-4000000013		58	Burkina Faso	Africa	Burkina Faso	22.8412	-1.74363	12.2857
69	Abarema	Pittier	Fabaceae	http://www.worldfloraonline.org/taxon/wfo-4000000013		59	Buryat	Asia	Buryat	48.131	109.506	53.5657
80	Abarema	Pittier	Fabaceae	http://www.worldfloraonline.org/taxon/wfo-4000000013		60	California	NAmerica	California	41.6491	-119.609	37.2439
20	Abarema	Pittier	Fabaceae	http://www.worldfloraonline.org/taxon/wfo-4000000013		61	Cambodia	Asia	Cambodia	15.0957	104.917	12.709
440	Abarema	Pittier	Fabaceae	http://www.worldfloraonline.org/taxon/wfo-4000000013		62	Cameroon	Africa	Cameroon	38.0745	12.7458	5.69821
319	Abarema	Pittier	Fabaceae	http://www.worldfloraonline.org/taxon/wfo-4000000013		65	Caribbean	NAmerica	Colombia	20.1427	-74.9177	20.1664
134	Abarema	Pittier	Fabaceae	http://www.worldfloraonline.org/taxon/wfo-4000000013		67	Catamarca and La Rioja	SAmerica	Catamarca and La Rioja	17.7693	-67.0599	-28.4526
53	Abarema	Pittier	Fabaceae	http://www.worldfloraonline.org/taxon/wfo-4000000013		68	Ceará	SAmerica	Ceará	12.1396	-39.6178	-5.09108
353	Abarema	Pittier	Fabaceae	http://www.worldfloraonline.org/taxon/wfo-4000000013		69	Paraíba and Rio Grande do Norte	SAmerica	Paraíba and Rio Grande do Norte	8.93165	-36.7556	-6.50268
441	Abarema	Pittier	Fabaceae	http://www.worldfloraonline.org/taxon/wfo-4000000013		70	Central African Republic	Africa	Central African Republic	50.7224	20.4864	6.57444
90	Abarema	Pittier	Fabaceae	http://www.worldfloraonline.org/taxon/wfo-4000000013		71	Central Anatolia Region	Asia	Turkey	20.7907	34.0729	39.1155
236	Abarema	Pittier	Fabaceae	http://www.worldfloraonline.org/taxon/wfo-4000000013		72	Chad North	Africa	Chad	48.9711	19.3026	18.9016
229	Abarema	Pittier	Fabaceae	http://www.worldfloraonline.org/taxon/wfo-4000000013		73	Chad South	Africa	Chad	58.1741	18.1317	12.3883
235	Abarema	Pittier	Fabaceae	http://www.worldfloraonline.org/taxon/wfo-4000000013		74	Chelyabinsk and Kurgan	Asia	Chelyabinsk and Kurgan	22.6992	62.426	54.9306
318	Abarema	Pittier	Fabaceae	http://www.worldfloraonline.org/taxon/wfo-4000000013		76	Chihuahua	NAmerica	Chihuahua	22.1718	-106.454	28.8189
321	Abarema	Pittier	Fabaceae	http://www.worldfloraonline.org/taxon/wfo-4000000013		77	Chile Central	SAmerica	Chile	18.7106	-71.5458	-35.0124
142	Abarema	Pittier	Fabaceae	http://www.worldfloraonline.org/taxon/wfo-4000000013		78	Chile North	SAmerica	Chile	23.2733	-69.4349	-23.8692
237	Abarema	Pittier	Fabaceae	http://www.worldfloraonline.org/taxon/wfo-4000000013		79	Chile South	SAmerica	Chile	37.0067	-72.5272	-48.355
36	Abarema	Pittier	Fabaceae	http://www.worldfloraonline.org/taxon/wfo-4000000013		80	Chipas and Tabasco to Yucatán and Quintana Roo	NAmerica	Chipas and Tabasco to Yucatán and Quintana Roo	20.2491	-90.5741	18.4939
148	Abarema	Pittier	Fabaceae	http://www.worldfloraonline.org/taxon/wfo-4000000013		81	Chita and Aga Buryat	Asia	Chita and Aga Buryat	57.4587	116.197	52.8409
325	Abarema	Pittier	Fabaceae	http://www.worldfloraonline.org/taxon/wfo-4000000013		83	Chukot East	Asia	Chukot	47.8602	0.12653	66.703
15	Abarema	Pittier	Fabaceae	http://www.worldfloraonline.org/taxon/wfo-4000000013		84	Chukot West	Asia	Chukot	98.0568	169.159	66.383
17	Abarema	Pittier	Fabaceae	http://www.worldfloraonline.org/taxon/wfo-4000000013		85	Chuvash, Mordovia, Ul'yanovsk and Penza	Europe	Chuvash, Mordovia, Ul'yanovsk and Penza	17.0341	45.9732	54.0047
439	Abarema	Pittier	Fabaceae	http://www.worldfloraonline.org/taxon/wfo-4000000013		86	Coahuila	NAmerica	Coahuila	14.0885	-102.096	27.2854
320	Abarema	Pittier	Fabaceae	http://www.worldfloraonline.org/taxon/wfo-4000000013		88	Colombia Central	SAmerica	Colombia	36.1743	-73.0858	4.12555
16	Abarema	Pittier	Fabaceae	http://www.worldfloraonline.org/taxon/wfo-4000000013		89	Colombia North	SAmerica	Colombia	24.0622	-74.7878	8.03195
68	Abarema	Pittier	Fabaceae	http://www.worldfloraonline.org/taxon/wfo-4000000013		90	Colombia South	SAmerica	Colombia	32.46	-71.8237	0.595731
419	Abarema	Pittier	Fabaceae	http://www.worldfloraonline.org/taxon/wfo-4000000013		91	Colorado	NAmerica	Colorado	28.0602	-105.548	38.9984
330	Abarema	Pittier	Fabaceae	http://www.worldfloraonline.org/taxon/wfo-4000000013		94	Córdoba	SAmerica	Córdoba	15.7321	-63.8007	-32.1418
326	Abatia	Ruiz & Pav.	Salicaceae	http://www.worldfloraonline.org/taxon/wfo-4000000016		96	Costa Rica and Panama	NAmerica	Costa Rica and Panama	10.3859	-81.7707	9.10575
48	Abatia	Ruiz & Pav.	Salicaceae	http://www.worldfloraonline.org/taxon/wfo-4000000016		97	Cote D'Ivorie	Africa	Cote D'Ivorie	26.3647	-5.55392	7.62527
483	Abatia	Ruiz & Pav.	Salicaceae	http://www.worldfloraonline.org/taxon/wfo-4000000016		99	Czech and Slovakia	Europe	Czech and Slovakia	15.8129	16.9077	49.3487
96	Abatia	Ruiz & Pav.	Salicaceae	http://www.worldfloraonline.org/taxon/wfo-4000000016		100	Democratic Republic of the Congo North	Africa	Democratic Republic of the Congo	73.6466	23.7963	1.62476
88	Abatia	Ruiz & Pav.	Salicaceae	http://www.worldfloraonline.org/taxon/wfo-4000000016		101	Democratic Republic of the Congo Southeast	Africa	Democratic Republic of the Congo	74.3666	26.229	-6.25795
89	Abatia	Ruiz & Pav.	Salicaceae	http://www.worldfloraonline.org/taxon/wfo-4000000016		102	Democratic Republic of the Congo Southwest	Africa	Democratic Republic of the Congo	42.4961	18.7692	-4.80042
50	Abatia	Ruiz & Pav.	Salicaceae	http://www.worldfloraonline.org/taxon/wfo-4000000016		103	Denmark	Europe	Denmark	6.20429	10.0527	55.9603
327	Abatia	Ruiz & Pav.	Salicaceae	http://www.worldfloraonline.org/taxon/wfo-4000000016		104	East Himalaya	Asia	East Himalaya	4.0984	90.1292	27.4179
177	Abatia	Ruiz & Pav.	Salicaceae	http://www.worldfloraonline.org/taxon/wfo-4000000016		105	Eastern Anatolia Region	Asia	Turkey	14.5414	41.4899	39.3519
49	Abatia	Ruiz & Pav.	Salicaceae	http://www.worldfloraonline.org/taxon/wfo-4000000016		106	Egypt North	Africa	Egypt	31.1982	29.384	29.6241
424	Abatia	Ruiz & Pav.	Salicaceae	http://www.worldfloraonline.org/taxon/wfo-4000000016		107	Egypt Southeast	Africa	Egypt	17.6418	33.1941	25.2884
110	Abatia	Ruiz & Pav.	Salicaceae	http://www.worldfloraonline.org/taxon/wfo-4000000016		108	Egypt Southwest	Africa	Egypt	40.4071	28.6016	24.7701
328	Abatia	Ruiz & Pav.	Salicaceae	http://www.worldfloraonline.org/taxon/wfo-4000000016		109	El Salvador and Honduras	NAmerica	El Salvador and Honduras	11.1347	-86.9612	14.6518
246	Abatia	Ruiz & Pav.	Salicaceae	http://www.worldfloraonline.org/taxon/wfo-4000000016		110	Equador	SAmerica	Equador	20.8552	-78.7701	-1.42852
365	Abatia	Ruiz & Pav.	Salicaceae	http://www.worldfloraonline.org/taxon/wfo-4000000016		112	Eritrea and Djibouti	Africa	Eritrea and Djibouti	11.8732	39.3919	14.8428
323	Abatia	Ruiz & Pav.	Salicaceae	http://www.worldfloraonline.org/taxon/wfo-4000000016		113	Ethiopia North	Africa	Ethiopia	29.2126	38.4992	11.8863
53	Abatia	Ruiz & Pav.	Salicaceae	http://www.worldfloraonline.org/taxon/wfo-4000000016		114	Ethiopia Southeast	Africa	Ethiopia	25.8695	43.3341	6.93875
441	Abatia	Ruiz & Pav.	Salicaceae	http://www.worldfloraonline.org/taxon/wfo-4000000016		115	Ethiopia Southwest	Africa	Ethiopia	37.9372	37.9947	7.28246
90	Abatia	Ruiz & Pav.	Salicaceae	http://www.worldfloraonline.org/taxon/wfo-4000000016		116	Evenk North	Asia	Evenk	100.539	99.172	66.0814
235	Abatia	Ruiz & Pav.	Salicaceae	http://www.worldfloraonline.org/taxon/wfo-4000000016		117	Evenk South	Asia	Evenk	43.4877	98.4296	61.4536
142	Abatia	Ruiz & Pav.	Salicaceae	http://www.worldfloraonline.org/taxon/wfo-4000000016		121	Finland	Europe	Finland	62.8916	26.2416	64.483
248	Abatia	Ruiz & Pav.	Salicaceae	http://www.worldfloraonline.org/taxon/wfo-4000000016		122	Florida	NAmerica	Florida	13.5992	-82.4836	28.6408
186	Abelia	R. Br.	Caprifoliaceae	http://www.tropicos.org/Name/40002806		123	Formosa and Chaco	SAmerica	Formosa and Chaco	15.7797	-60.4112	-25.7475
468	Abelia	R. Br.	Caprifoliaceae	http://www.tropicos.org/Name/40002806		124	France mainland	Europe	France	63.5729	2.4559	46.6249
408	Abelia	R. Br.	Caprifoliaceae	http://www.tropicos.org/Name/40002806		125	French Guiana and Suriname	SAmerica	French Guiana and Suriname	18.7052	-54.9418	4.06141
139	Abelia	R. Br.	Caprifoliaceae	http://www.tropicos.org/Name/40002806		128	Fujian	Asia	Fujian	10.9753	117.983	26.08
156	Abelia	R. Br.	Caprifoliaceae	http://www.tropicos.org/Name/40002806		130	Gansu and Ningxia	Asia	Gansu and Ningxia	46.7795	101.522	37.7609
339	Abelia	R. Br.	Caprifoliaceae	http://www.tropicos.org/Name/40002806		131	Georgia	NAmerica	Georgia	14.6627	-83.452	32.6498
443	Abelia	R. Br.	Caprifoliaceae	http://www.tropicos.org/Name/40002806		132	Germany	Europe	Germany	45.9032	10.3948	51.1093
426	Abelia	R. Br.	Caprifoliaceae	http://www.tropicos.org/Name/40002806		133	Ghana	Africa	Ghana	19.5515	-1.21054	7.9663
202	Abelia	R. Br.	Caprifoliaceae	http://www.tropicos.org/Name/40002806		134	Goiás	SAmerica	Goiás	29.2411	-49.5929	-16.0402
376	Abelia	R. Br.	Caprifoliaceae	http://www.tropicos.org/Name/40002806		135	Gorno-Altay and Altay	Asia	Gorno-Altay and Altay	34.0798	84.1346	51.9581
379	Abelia	R. Br.	Caprifoliaceae	http://www.tropicos.org/Name/40002806		136	Greece	Europe	Greece	13.7958	22.9838	39.0411
474	Abelia	R. Br.	Caprifoliaceae	http://www.tropicos.org/Name/40002806		137	Greenland	NAmerica	Greenland	662.401	-41.3447	74.7284
270	Abelia	R. Br.	Caprifoliaceae	http://www.tropicos.org/Name/40002806		138	Guangdong	Asia	Guangdong	15.8516	113.433	23.3276
469	Abelia	R. Br.	Caprifoliaceae	http://www.tropicos.org/Name/40002806		139	Guangxi	Asia	Guangxi	20.9408	108.786	23.8299
145	Abelia	R. Br.	Caprifoliaceae	http://www.tropicos.org/Name/40002806		140	Guatemala and Belize	NAmerica	Guatemala and Belize	11.0691	-90.075	15.9514
3	Abelia	R. Br.	Caprifoliaceae	http://www.tropicos.org/Name/40002806		142	Guerrero and Oaxaca	NAmerica	Guerrero and Oaxaca	13.2466	-97.8746	17.2512
27	Abelia	R. Br.	Caprifoliaceae	http://www.tropicos.org/Name/40002806		143	Guinea	Africa	Guinea	20.1996	-10.9349	10.4349
437	Abelia	R. Br.	Caprifoliaceae	http://www.tropicos.org/Name/40002806		144	Guinea-Bissau, Gambia and Senegal	Africa	Guinea-Bissau, Gambia and Senegal	20.1562	-14.5808	13.9958
152	Abelia	R. Br.	Caprifoliaceae	http://www.tropicos.org/Name/40002806		145	Guizhou	Asia	Guizhou	15.9754	106.874	26.815
378	Abelia	R. Br.	Caprifoliaceae	http://www.tropicos.org/Name/40002806		146	Gujarat,Dadra and Nagar Haveli	Asia	Gujarat,Dadra and Nagar Haveli	42.8121	74.3823	20.6861
172	Abelia	R. Br.	Caprifoliaceae	http://www.tropicos.org/Name/40002806		148	Guyana	SAmerica	Guyana	17.1063	-58.9797	4.79222
154	Abelia	R. Br.	Caprifoliaceae	http://www.tropicos.org/Name/40002806		149	Hainan	Asia	Hainan	2.90638	109.744	19.1895
377	Abelia	R. Br.	Caprifoliaceae	http://www.tropicos.org/Name/40002806		152	Hebei	Asia	Beijing	22.5834	116.213	39.5842
128	Abelia	R. Br.	Caprifoliaceae	http://www.tropicos.org/Name/40002806		153	Heilongjiang	Asia	Heilongjiang	54.4471	127.763	47.8613
175	Abelia	R. Br.	Caprifoliaceae	http://www.tropicos.org/Name/40002806		154	Henan	Asia	Henan	16.135	113.614	33.8819
477	Abelia	R. Br.	Caprifoliaceae	http://www.tropicos.org/Name/40002806		155	Hubei	Asia	Hubei	17.5625	112.269	30.9759
338	Abelia	R. Br.	Caprifoliaceae	http://www.tropicos.org/Name/40002806		156	Hunan	Asia	Hunan	19.3902	111.708	27.607
314	Abelia	R. Br.	Caprifoliaceae	http://www.tropicos.org/Name/40002806		157	Hungary	Europe	Hungary	11.0229	19.4118	47.1679
334	Abelia	R. Br.	Caprifoliaceae	http://www.tropicos.org/Name/40002806		158	Iceland	Europe	Iceland	19.5036	-18.5946	64.9892
450	Abelia	R. Br.	Caprifoliaceae	http://www.tropicos.org/Name/40002806		159	Idaho	NAmerica	Idaho	24.4561	-114.658	44.3876
176	Abelia	R. Br.	Caprifoliaceae	http://www.tropicos.org/Name/40002806		160	Illinois	NAmerica	Illinois	15.8695	-89.1479	40.1258
209	Abelia	R. Br.	Caprifoliaceae	http://www.tropicos.org/Name/40002806		161	Indiana and Kentucky	NAmerica	Indiana and Kentucky	20.5858	-85.7682	38.6827
130	Abelia	R. Br.	Caprifoliaceae	http://www.tropicos.org/Name/40002806		162	Iowa	NAmerica	Iowa	15.854	-93.5002	42.0774
267	Abelia	R. Br.	Caprifoliaceae	http://www.tropicos.org/Name/40002806		168	Iraq and Kuwait	Africa	Iraq and Kuwait	44.607	43.8964	32.8676
197	Abelia	R. Br.	Caprifoliaceae	http://www.tropicos.org/Name/40002806		169	Irkutsk East	Asia	Irkutsk	54.7645	110.412	59.1268
153	Abelia	R. Br.	Caprifoliaceae	http://www.tropicos.org/Name/40002806		170	Irkutsk West	Asia	Irkustsk	59.7403	102.513	55.2126
174	Abelia	R. Br.	Caprifoliaceae	http://www.tropicos.org/Name/40002806		171	Italy	Europe	Italy	27.9864	12.1625	43.5216
155	Abelia	R. Br.	Caprifoliaceae	http://www.tropicos.org/Name/40002806		172	Japan	Asia	Japan	38.0623	137.958	37.5402
138	Abelia	R. Br.	Caprifoliaceae	http://www.tropicos.org/Name/40002806		173	Java island	Asia	Java island	10.873	110.093	-7.28461
407	Abelia	R. Br.	Caprifoliaceae	http://www.tropicos.org/Name/40002806		174	Jiangsu and Shanghai	Asia	Jiangsu and Shanghai	10.3325	119.556	32.8736
365	Abelia	R. Br.	Caprifoliaceae	http://www.tropicos.org/Name/40002806		175	Jiangxi	Asia	Jiangxi	15.2773	115.72	27.6132
142	Abelia	R. Br.	Caprifoliaceae	http://www.tropicos.org/Name/40002806		176	Jilin	Asia	Jilin	21.3145	126.193	43.6654
315	Abelia	R. Br.	Caprifoliaceae	http://www.tropicos.org/Name/40002806		177	Jujuy and Salta	SAmerica	Jujuy and Salta	18.5061	-65.0594	-24.0477
382	Abelia	R. Br.	Caprifoliaceae	http://www.tropicos.org/Name/40002806		178	Kalimantan island	Asia	Kalimantan island	60.2107	114.192	0.86912
264	Abelia	R. Br.	Caprifoliaceae	http://www.tropicos.org/Name/40002806		179	Kaluga, Bryansk, Orel, Tula and Kursk	Europe	Kaluga, Bryansk, Orel, Tula and Kursk	19.3497	35.6678	53.1124
197	Abeliophyllum	Nakai	Oleaceae	http://www.worldfloraonline.org/taxon/wfo-4000000030		180	Kansas	NAmerica	Kansas	22.0294	-98.3813	38.4834
468	Abelmoschus	Medik.	Malvaceae	http://www.worldfloraonline.org/taxon/wfo-4000000031		181	Karnataka and Goa	Asia	Karnataka and Goa	16.3812	76.126	14.7175
139	Abelmoschus	Medik.	Malvaceae	http://www.worldfloraonline.org/taxon/wfo-4000000031		182	Kazakhstan Central	Asia	Kazakhstan	51.9876	71.0172	48.1771
156	Abelmoschus	Medik.	Malvaceae	http://www.worldfloraonline.org/taxon/wfo-4000000031		183	Kazakhstan Central North	Asia	Kazakhstan	36.799	58.5711	48.5904
113	Abelmoschus	Medik.	Malvaceae	http://www.worldfloraonline.org/taxon/wfo-4000000031		184	Kazakhstan East	Asia	Kazakhstan	59.5585	80.0015	47.1687
115	Abelmoschus	Medik.	Malvaceae	http://www.worldfloraonline.org/taxon/wfo-4000000031		185	Kazakhstan North	Asia	Kazakhstan	75.1013	69.1716	52.1343
418	Abelmoschus	Medik.	Malvaceae	http://www.worldfloraonline.org/taxon/wfo-4000000031		186	Kazakhstan South	Asia	Kazakhstan	54.8903	67.2397	44.4599
466	Abelmoschus	Medik.	Malvaceae	http://www.worldfloraonline.org/taxon/wfo-4000000031		187	Kazakhstan West	Asia	Kazakhstan	52.0262	52.2401	47.1314
322	Abelmoschus	Medik.	Malvaceae	http://www.worldfloraonline.org/taxon/wfo-4000000031		188	Kenya	Africa	Kenya	47.2918	37.8596	0.529825
443	Abelmoschus	Medik.	Malvaceae	http://www.worldfloraonline.org/taxon/wfo-4000000031		189	Kerala	Asia	Kerala	3.11231	76.4055	10.4535
143	Abelmoschus	Medik.	Malvaceae	http://www.worldfloraonline.org/taxon/wfo-4000000031		190	Khabarovsk North	Asia	Khabarovsk	50.237	138.757	58.8989
326	Abelmoschus	Medik.	Malvaceae	http://www.worldfloraonline.org/taxon/wfo-4000000031		191	Khabarovsk South	Asia	Khabarovsk	59.2378	136.153	51.3546
216	Abelmoschus	Medik.	Malvaceae	http://www.worldfloraonline.org/taxon/wfo-4000000031		192	Khakass	Asia	Khakass	8.06803	89.8529	53.3635
33	Abelmoschus	Medik.	Malvaceae	http://www.worldfloraonline.org/taxon/wfo-4000000031		193	Khanty-Mansiy	Asia	Khanty-Mansiy	91.1395	70.347	61.8531
260	Abelmoschus	Medik.	Malvaceae	http://www.worldfloraonline.org/taxon/wfo-4000000031		195	Komi	Europe	Komi	76.9338	54.7733	64.1313
461	Abelmoschus	Medik.	Malvaceae	http://www.worldfloraonline.org/taxon/wfo-4000000031		196	Komi-Permyak and Perm'	Europe	Komi-Permyak and Perm'	25.3464	56.2408	59.1511
376	Abelmoschus	Medik.	Malvaceae	http://www.worldfloraonline.org/taxon/wfo-4000000031		197	Korea	Asia	Korea	23.0142	127.44	38.4919
379	Abelmoschus	Medik.	Malvaceae	http://www.worldfloraonline.org/taxon/wfo-4000000031		198	Koryak and Kamchatka	Asia	Koryak and Kamchatka	71.4269	162.95	58.8723
226	Abelmoschus	Medik.	Malvaceae	http://www.worldfloraonline.org/taxon/wfo-4000000031		199	Kostroma and Nizhegorod	Europe	Kostroma and Nizhegorod	20.1399	44.2648	57.2792
474	Abelmoschus	Medik.	Malvaceae	http://www.worldfloraonline.org/taxon/wfo-4000000031		200	Krasnoyarsk North	Asia	Krasnoyarsk	55.6067	87.9184	63.0778
270	Abelmoschus	Medik.	Malvaceae	http://www.worldfloraonline.org/taxon/wfo-4000000031		201	Krasnoyarsk South	Asia	Krasnoyarsk	59.2782	94.4404	56.9555
469	Abelmoschus	Medik.	Malvaceae	http://www.worldfloraonline.org/taxon/wfo-4000000031		202	Kyrgyzstan	Asia	Kyrgyzstan	21.117	74.489	41.4665
145	Abelmoschus	Medik.	Malvaceae	http://www.worldfloraonline.org/taxon/wfo-4000000031		205	Laos	Asia	Laos	19.6796	103.767	18.4952
3	Abelmoschus	Medik.	Malvaceae	http://www.worldfloraonline.org/taxon/wfo-4000000031		206	Lebanon and Syria	Africa	Lebanon and Syria	19.4594	38.395	34.9694
27	Abelmoschus	Medik.	Malvaceae	http://www.worldfloraonline.org/taxon/wfo-4000000031		207	Leningrad, Novgorod and Pskov	Europe	Leningrad, Novgorod and Pskov	30.7831	31.2868	58.7798
437	Abelmoschus	Medik.	Malvaceae	http://www.worldfloraonline.org/taxon/wfo-4000000031		208	Lesser Sunda Islands	Asia	Lesser Sunda Islands	7.1364	121.294	-8.97935
152	Abelmoschus	Medik.	Malvaceae	http://www.worldfloraonline.org/taxon/wfo-4000000031		209	Liaoning	Asia	Liaoning	15.659	122.609	41.2962
378	Abelmoschus	Medik.	Malvaceae	http://www.worldfloraonline.org/taxon/wfo-4000000031		210	Libya Middlesouth	Africa	Libya	31.5038	16.3694	24.7284
172	Abelmoschus	Medik.	Malvaceae	http://www.worldfloraonline.org/taxon/wfo-4000000031		211	Libya Northeast	Africa	Libya	41.7194	20.0225	29.6953
392	Abelmoschus	Medik.	Malvaceae	http://www.worldfloraonline.org/taxon/wfo-4000000031		212	Libya Northwest	Africa	Libya	36.1335	12.3935	28.9742
154	Abelmoschus	Medik.	Malvaceae	http://www.worldfloraonline.org/taxon/wfo-4000000031		213	Libya Southeast	Africa	Libya	37.8585	22.6001	24.1927
377	Abelmoschus	Medik.	Malvaceae	http://www.worldfloraonline.org/taxon/wfo-4000000031		214	Louisiana	NAmerica	Louisiana	11.4125	-92.0126	31.0775
47	Abelmoschus	Medik.	Malvaceae	http://www.worldfloraonline.org/taxon/wfo-4000000031		216	Madagascar	Africa	Madagascar	50.9351	46.6989	-19.3765
388	Abelmoschus	Medik.	Malvaceae	http://www.worldfloraonline.org/taxon/wfo-4000000031		218	Madhya Pradesh	Asia	Madhya Pradesh	27.2481	78.2899	23.5416
128	Abelmoschus	Medik.	Malvaceae	http://www.worldfloraonline.org/taxon/wfo-4000000031		219	Maga Buryatdan	Asia	Maga Buryatdan	80.9312	154.035	62.7035
175	Abelmoschus	Medik.	Malvaceae	http://www.worldfloraonline.org/taxon/wfo-4000000031		220	Maine, Vermont, New Hampshire, Massachusetts, Connecticut and Rhode Island	NAmerica	Maine, Vermont, New Hampshire, Massachusetts, Connecticut and Rhode Island	19.1424	-70.6625	44.247
477	Abelmoschus	Medik.	Malvaceae	http://www.worldfloraonline.org/taxon/wfo-4000000031		221	Malawi	Africa	Malawi	9.84386	34.2998	-13.2143
314	Abelmoschus	Medik.	Malvaceae	http://www.worldfloraonline.org/taxon/wfo-4000000031		222	Malaysian Malay Peninsula	Asia	Malaysian Malay Peninsula	11.2207	102.254	3.89185
450	Abelmoschus	Medik.	Malvaceae	http://www.worldfloraonline.org/taxon/wfo-4000000031		224	Mali Northeast	Africa	Mali	27.3936	1.25543	18.0148
209	Abelmoschus	Medik.	Malvaceae	http://www.worldfloraonline.org/taxon/wfo-4000000031		225	Mali Northwest	Africa	Mali	43.4717	-3.57029	20.0527
262	Abelmoschus	Medik.	Malvaceae	http://www.worldfloraonline.org/taxon/wfo-4000000031		226	Mali Southwest	Africa	Mali	35.6121	-7.15313	13.5619
149	Abelmoschus	Medik.	Malvaceae	http://www.worldfloraonline.org/taxon/wfo-4000000031		227	Maluku Islands	Asia	Maluku Islands	6.29506	128.906	-2.73295
61	Abelmoschus	Medik.	Malvaceae	http://www.worldfloraonline.org/taxon/wfo-4000000031		228	Manitoba	NAmerica	Manitoba	91.207	-97.4306	54.9282
130	Abelmoschus	Medik.	Malvaceae	http://www.worldfloraonline.org/taxon/wfo-4000000031		229	Maranh?o	SAmerica	Maranh?o	26.9415	-45.2885	-5.0713
114	Abelmoschus	Medik.	Malvaceae	http://www.worldfloraonline.org/taxon/wfo-4000000031		231	Mariy-El and Kirov	Europe	Mariy-El and Kirov	21.9818	49.5483	58.3706
205	Abelmoschus	Medik.	Malvaceae	http://www.worldfloraonline.org/taxon/wfo-4000000031		232	Marmara Region	Asia	Turkey	7.80087	28.2092	40.4921
206	Abelmoschus	Medik.	Malvaceae	http://www.worldfloraonline.org/taxon/wfo-4000000031		234	Mato Grosso do Sul	SAmerica	Mato Grosso do Sul	30.8963	-54.8451	-20.3261
243	Abelmoschus	Medik.	Malvaceae	http://www.worldfloraonline.org/taxon/wfo-4000000031		235	Mato Grosso Northeast	SAmerica	Mato Grosso	18.7917	-52.8703	-11.6122
174	Abelmoschus	Medik.	Malvaceae	http://www.worldfloraonline.org/taxon/wfo-4000000031		236	Mato Grosso Northwest	SAmerica	Mato Grosso	27.5256	-58.2004	-11.3012
155	Abelmoschus	Medik.	Malvaceae	http://www.worldfloraonline.org/taxon/wfo-4000000031		237	Mato Grosso Southeast	SAmerica	Mato Grosso	17.0818	-54.1446	-15.3453
138	Abelmoschus	Medik.	Malvaceae	http://www.worldfloraonline.org/taxon/wfo-4000000031		238	Mato Grosso Southwest	SAmerica	Mato Grosso	12.0228	-57.9765	-15.4053
407	Abelmoschus	Medik.	Malvaceae	http://www.worldfloraonline.org/taxon/wfo-4000000031		239	Mauritania North	Africa	Mauritania	47.8904	-10.5333	22.4687
104	Abelmoschus	Medik.	Malvaceae	http://www.worldfloraonline.org/taxon/wfo-4000000031		240	Mauritania South	Africa	Mauritania	42.2279	-10.1115	17.7665
146	Abelmoschus	Medik.	Malvaceae	http://www.worldfloraonline.org/taxon/wfo-4000000031		243	Mediterranean Region	Asia	Turkey	9.30328	33.6338	37.2253
96	Abelmoschus	Medik.	Malvaceae	http://www.worldfloraonline.org/taxon/wfo-4000000031		245	Michigan	NAmerica	Michigan	28.4911	-85.7349	44.8774
140	Abelmoschus	Medik.	Malvaceae	http://www.worldfloraonline.org/taxon/wfo-4000000031		246	Minas Gerais	SAmerica	Minas Gerais	50.407	-44.6576	-18.4577
88	Abelmoschus	Medik.	Malvaceae	http://www.worldfloraonline.org/taxon/wfo-4000000031		247	Minnesota	NAmerica	Minnesota	26.3449	-94.1955	46.3521
89	Abelmoschus	Medik.	Malvaceae	http://www.worldfloraonline.org/taxon/wfo-4000000031		248	Misiones, Corrientes and Entre Ríos	SAmerica	Misiones, Corrientes and Entre Ríos	18.3764	-57.9048	-29.8167
282	Abelmoschus	Medik.	Malvaceae	http://www.worldfloraonline.org/taxon/wfo-4000000031		249	Mississippi	NAmerica	Mississippi	11.8954	-89.6641	32.7536
327	Abelmoschus	Medik.	Malvaceae	http://www.worldfloraonline.org/taxon/wfo-4000000031		250	Missouri	NAmerica	Missouri	18.6244	-92.4764	38.3683
109	Abelmoschus	Medik.	Malvaceae	http://www.worldfloraonline.org/taxon/wfo-4000000031		251	Moldova and Ukraine	Europe	Moldova and Ukraine	78.0606	31.2617	48.9111
110	Abelmoschus	Medik.	Malvaceae	http://www.worldfloraonline.org/taxon/wfo-4000000031		252	Mongolia Northeast	Asia	Mongolia Northeast	50.0523	111.319	47.7685
125	Abelmoschus	Medik.	Malvaceae	http://www.worldfloraonline.org/taxon/wfo-4000000031		253	Mongolia Northwest	Asia	Mongolia Northwest	58.8104	96.6585	48.745
365	Abelmoschus	Medik.	Malvaceae	http://www.worldfloraonline.org/taxon/wfo-4000000031		254	Mongolia South	Asia	Mongolia South	75.9293	102.6	44.7462
323	Abelmoschus	Medik.	Malvaceae	http://www.worldfloraonline.org/taxon/wfo-4000000031		255	Montana	NAmerica	Montana	45.0968	-109.645	47.0341
80	Abelmoschus	Medik.	Malvaceae	http://www.worldfloraonline.org/taxon/wfo-4000000031		256	Morocco	Africa	Morocco	39.4344	-6.2762	31.847
440	Abelmoschus	Medik.	Malvaceae	http://www.worldfloraonline.org/taxon/wfo-4000000031		257	Mozambique East	Africa	Mozambique	32.4835	37.7428	-14.2921
53	Abelmoschus	Medik.	Malvaceae	http://www.worldfloraonline.org/taxon/wfo-4000000031		258	Mozambique West	Africa	Mozambique	34.5225	33.4872	-20.0577
441	Abelmoschus	Medik.	Malvaceae	http://www.worldfloraonline.org/taxon/wfo-4000000031		259	Murmansk and Karelija	Europe	Murmansk and Karelija	61.7821	33.8498	65.6417
90	Abelmoschus	Medik.	Malvaceae	http://www.worldfloraonline.org/taxon/wfo-4000000031		260	Myanmar	Asia	Myanmar	58.2192	96.5098	21.1213
142	Abelmoschus	Medik.	Malvaceae	http://www.worldfloraonline.org/taxon/wfo-4000000031		261	Namibia North	Africa	Namibia	39.0006	17.3193	-19.6634
148	Abelmoschus	Medik.	Malvaceae	http://www.worldfloraonline.org/taxon/wfo-4000000031		262	Namibia South	Africa	Namibia	33.2667	17.1061	-25.0413
15	Abelmoschus	Medik.	Malvaceae	http://www.worldfloraonline.org/taxon/wfo-4000000031		264	Nayarit, Zacatecas, Jalisco, Colima and Aguascalientes	NAmerica	Nayarit, Zacatecas, Jalisco, Colima and Aguascalientes	16.6148	-103.41	21.8231
439	Abelmoschus	Medik.	Malvaceae	http://www.worldfloraonline.org/taxon/wfo-4000000031		265	Nebraska	NAmerica	Nebraska	21.6216	-99.8099	41.5277
248	Abelmoschus	Medik.	Malvaceae	http://www.worldfloraonline.org/taxon/wfo-4000000031		266	Nei Mongol Central	Asia	Nei Mongol	33.389	114.274	43.3146
178	Abelmoschus	Medik.	Malvaceae	http://www.worldfloraonline.org/taxon/wfo-4000000031		267	Nei Mongol East	Asia	Nei Mongol	53.9261	120.858	47.4087
41	Abelmoschus	Medik.	Malvaceae	http://www.worldfloraonline.org/taxon/wfo-4000000031		268	Nei Mongol West	Asia	Nei Mongol	41.7966	104.655	40.4157
329	Abelmoschus	Medik.	Malvaceae	http://www.worldfloraonline.org/taxon/wfo-4000000031		269	Nenets	Europe	Nenets	37.6954	54.9955	67.88
222	Abelmoschus	Medik.	Malvaceae	http://www.worldfloraonline.org/taxon/wfo-4000000031		270	Nepal	Asia	Nepal	13.5798	83.9407	28.2599
232	Abelmoschus	Medik.	Malvaceae	http://www.worldfloraonline.org/taxon/wfo-4000000031		271	Nevada	NAmerica	Nevada	29.9707	-116.655	39.3555
381	Abelmoschus	Medik.	Malvaceae	http://www.worldfloraonline.org/taxon/wfo-4000000031		272	New Brunswick and Nova Scotia	NAmerica	New Brunswick	14.8871	-65.0844	45.9918
107	Abelmoschus	Medik.	Malvaceae	http://www.worldfloraonline.org/taxon/wfo-4000000031		274	New Guinea	Oceania	New Guinea	66.7005	140.845	-5.3456
345	Abelmoschus	Medik.	Malvaceae	http://www.worldfloraonline.org/taxon/wfo-4000000031		275	New Mexico	NAmerica	New Mexico	30.9118	-106.108	34.4222
401	Abelmoschus	Medik.	Malvaceae	http://www.worldfloraonline.org/taxon/wfo-4000000031		276	New South Wales Northeast	Oceania	New South Wales	19.7342	150.748	-30.8338
257	Abelmoschus	Medik.	Malvaceae	http://www.worldfloraonline.org/taxon/wfo-4000000031		277	New South Wales Northwest	Oceania	New South Wales	29.3194	144.67	-30.9047
432	Abelmoschus	Medik.	Malvaceae	http://www.worldfloraonline.org/taxon/wfo-4000000031		278	New South Wales Southeast	Oceania	New South Wales	27.7876	146.837	-34.4712
449	Abelmoschus	Medik.	Malvaceae	http://www.worldfloraonline.org/taxon/wfo-4000000031		279	New York	NAmerica	New York	14.9253	-75.6491	42.9927
475	Abelmoschus	Medik.	Malvaceae	http://www.worldfloraonline.org/taxon/wfo-4000000031		280	New Zealand	Oceania	New Zealand	29.2958	171.412	-41.8171
283	Abelmoschus	Medik.	Malvaceae	http://www.worldfloraonline.org/taxon/wfo-4000000031		281	Newfoundland and Labrador	NAmerica	Newfoundland and Labrador	54.2667	-60.5144	52.8896
399	Abelmoschus	Medik.	Malvaceae	http://www.worldfloraonline.org/taxon/wfo-4000000031		282	Nicaragua	NAmerica	Nicaragua	10.6939	-85.0379	12.8435
306	Abelmoschus	Medik.	Malvaceae	http://www.worldfloraonline.org/taxon/wfo-4000000031		283	Niger North	Africa	Niger	53.6632	10.5183	19.485
455	Abelmoschus	Medik.	Malvaceae	http://www.worldfloraonline.org/taxon/wfo-4000000031		284	Niger South	Africa	Niger	47.0883	8.12906	15.0753
484	Abelmoschus	Medik.	Malvaceae	http://www.worldfloraonline.org/taxon/wfo-4000000031		285	Nigeria Northeast	Africa	Nigeria	31.1048	10.9231	10.4627
212	Abelmoschus	Medik.	Malvaceae	http://www.worldfloraonline.org/taxon/wfo-4000000031		286	Nigeria Northwest	Africa	Nigeria	23.4909	5.89565	10.9033
344	Abelmoschus	Medik.	Malvaceae	http://www.worldfloraonline.org/taxon/wfo-4000000031		287	Nigeria South	Africa	Nigeria	20.2937	6.30455	6.72985
347	Abelmoschus	Medik.	Malvaceae	http://www.worldfloraonline.org/taxon/wfo-4000000031		290	North Carolina and South Carolina	NAmerica	North Carolina and South Carolina	20.5201	-79.9637	34.9251
71	Abelmoschus	Medik.	Malvaceae	http://www.worldfloraonline.org/taxon/wfo-4000000031		291	North Caucasus	Europe	North Caucasus	28.6416	42.8554	44.3502
348	Abelmoschus	Medik.	Malvaceae	http://www.worldfloraonline.org/taxon/wfo-4000000031		292	North Dakota	NAmerica	North Dakota	21.8575	-100.471	47.4459
346	Abelmoschus	Medik.	Malvaceae	http://www.worldfloraonline.org/taxon/wfo-4000000031		293	Northern Territory Central	Oceania	Northern Territory	30.5414	134.783	-19.6824
402	Abelmoschus	Medik.	Malvaceae	http://www.worldfloraonline.org/taxon/wfo-4000000031		294	Northern Territory North	Oceania	Northern Territory	41.7372	132.794	-15.1586
420	Abelmoschus	Medik.	Malvaceae	http://www.worldfloraonline.org/taxon/wfo-4000000031		295	Northern Territory South	Oceania	Northern Territory	43.7588	132.931	-23.301
286	Abelmoschus	Medik.	Malvaceae	http://www.worldfloraonline.org/taxon/wfo-4000000031		296	Northwest Territories North	NAmerica	Northwest Territories	135.85	-115.153	62.8275
261	Abelmoschus	Medik.	Malvaceae	http://www.worldfloraonline.org/taxon/wfo-4000000031		297	Northwest Territories South	NAmerica	Northwest Territories	134.989	-122.88	69.9672
287	Abelmoschus	Medik.	Malvaceae	http://www.worldfloraonline.org/taxon/wfo-4000000031		298	Norway	Europe	Norway	60.3834	14.0585	64.4466
101	Abelmoschus	Medik.	Malvaceae	http://www.worldfloraonline.org/taxon/wfo-4000000031		299	Novosibirsk and Kemerovo	Asia	Novosibirsk and Kemerovo	38.362	82.3566	55.097
393	Abelmoschus	Medik.	Malvaceae	http://www.worldfloraonline.org/taxon/wfo-4000000031		300	Nuevo León and Tamaulipas	NAmerica	Nuevo León and Tamaulipas	12.8478	-99.2754	24.8832
23	Abelmoschus	Medik.	Malvaceae	http://www.worldfloraonline.org/taxon/wfo-4000000031		301	Nunavut North	NAmerica	Nunavut	306.606	-80.847	74.0692
173	Abelmoschus	Medik.	Malvaceae	http://www.worldfloraonline.org/taxon/wfo-4000000031		302	Nunavut Southeast	NAmerica	Nunavut	99.7415	-95.168	64.2045
188	Abelmoschus	Medik.	Malvaceae	http://www.worldfloraonline.org/taxon/wfo-4000000031		303	Nunavut West	NAmerica	Nunavut	114.962	-105.041	68.8123
294	Abelmoschus	Medik.	Malvaceae	http://www.worldfloraonline.org/taxon/wfo-4000000031		304	Ohio	NAmerica	Ohio	12.7398	-82.6268	40.4779
46	Abelmoschus	Medik.	Malvaceae	http://www.worldfloraonline.org/taxon/wfo-4000000031		305	Oklahoma	NAmerica	Oklahoma	18.0218	-97.5092	35.5844
395	Abelmoschus	Medik.	Malvaceae	http://www.worldfloraonline.org/taxon/wfo-4000000031		306	Oman	Africa	Oman	26.8035	56.0976	20.5876
285	Abelmoschus	Medik.	Malvaceae	http://www.worldfloraonline.org/taxon/wfo-4000000031		307	Omsk	Asia	Omsk	20.1161	73.3624	56.0915
472	Abelmoschus	Medik.	Malvaceae	http://www.worldfloraonline.org/taxon/wfo-4000000031		308	Ontario Central	NAmerica	Ontario	44.7121	-84.8863	49.4968
284	Abelmoschus	Medik.	Malvaceae	http://www.worldfloraonline.org/taxon/wfo-4000000031		309	Ontario North	NAmerica	Ontario	62.1055	-89.1553	52.789
476	Abelmoschus	Medik.	Malvaceae	http://www.worldfloraonline.org/taxon/wfo-4000000031		310	Ontario South	NAmerica	Ontario	28.7679	-80.1141	45.1097
168	Abelmoschus	Medik.	Malvaceae	http://www.worldfloraonline.org/taxon/wfo-4000000031		311	Oregon	NAmerica	Oregon	28.1863	-120.554	43.938
97	Abelmoschus	Medik.	Malvaceae	http://www.worldfloraonline.org/taxon/wfo-4000000031		312	Orenburg	Asia	Orenburg	16.3335	55.6334	52
293	Abelmoschus	Medik.	Malvaceae	http://www.worldfloraonline.org/taxon/wfo-4000000031		314	Pakistan North	Asia	Pakistan (exclude Azad Kashmir and Northern Areas)	29.3247	71.9638	31.9186
385	Abelmoschus	Medik.	Malvaceae	http://www.worldfloraonline.org/taxon/wfo-4000000031		315	Pakistan South	Asia	Pakistan (exclude Azad Kashmir and Northern Areas)	44.4032	66.7078	27.6499
436	Abelmoschus	Medik.	Malvaceae	http://www.worldfloraonline.org/taxon/wfo-4000000031		317	Palestina	Africa	Palestina	11.1512	36.3674	31.3272
25	Abelmoschus	Medik.	Malvaceae	http://www.worldfloraonline.org/taxon/wfo-4000000031		318	Pará Northeast	SAmerica	Pará	25.7935	-49.4531	-2.57981
112	Abelmoschus	Medik.	Malvaceae	http://www.worldfloraonline.org/taxon/wfo-4000000031		319	Pará Northwest	SAmerica	Pará	30.5396	-55.3167	-0.871483
108	Abelmoschus	Medik.	Malvaceae	http://www.worldfloraonline.org/taxon/wfo-4000000031		320	Pará Southeast	SAmerica	Pará	17.676	-51.0686	-7.3104
274	Abelmoschus	Medik.	Malvaceae	http://www.worldfloraonline.org/taxon/wfo-4000000031		321	Pará Southwest	SAmerica	Pará	27.7428	-55.2093	-6.55103
349	Abelmoschus	Medik.	Malvaceae	http://www.worldfloraonline.org/taxon/wfo-4000000031		322	Paraguay	SAmerica	Paraguay	35.2876	-58.393	-23.2427
13	Abelmoschus	Medik.	Malvaceae	http://www.worldfloraonline.org/taxon/wfo-4000000031		323	Paraná, Santa Catarina, Rio Grande do Sul and Amzaonas	SAmerica	Paraná, Santa Catarina, Rio Grande do Sul and Amzaonas	51.6755	-52.2625	-27.5719
189	Abelmoschus	Medik.	Malvaceae	http://www.worldfloraonline.org/taxon/wfo-4000000031		324	Pennsylvania and New Jersy	NAmerica	Pennsylvania and New Jersy	14.6156	-77.3527	40.7771
343	Abelmoschus	Medik.	Malvaceae	http://www.worldfloraonline.org/taxon/wfo-4000000031		325	Pernambuco, Alagoas and Sergipe	SAmerica	Pernambuco, Alagoas and Sergipe	12.1728	-37.6576	-8.88893
478	Abelmoschus	Medik.	Malvaceae	http://www.worldfloraonline.org/taxon/wfo-4000000031		326	Peru Northeast	SAmerica	Peru	39.2601	-74.2085	-5.33583
280	Abelmoschus	Medik.	Malvaceae	http://www.worldfloraonline.org/taxon/wfo-4000000031		327	Peru Northwest	SAmerica	Peru	31.1816	-77.3523	-8.24764
208	Abelmoschus	Medik.	Malvaceae	http://www.worldfloraonline.org/taxon/wfo-4000000031		328	Peru South	SAmerica	Peru	36.223	-71.9404	-14.1276
412	Abelmoschus	Medik.	Malvaceae	http://www.worldfloraonline.org/taxon/wfo-4000000031		329	Philippines	Asia	Philippines	24.529	122.868	11.7421
454	Abelmoschus	Medik.	Malvaceae	http://www.worldfloraonline.org/taxon/wfo-4000000031		330	Piauí	SAmerica	Piauí	20.613	-42.9689	-7.38747
144	Abelmoschus	Medik.	Malvaceae	http://www.worldfloraonline.org/taxon/wfo-4000000031		332	Poland	Europe	Poland	40.9807	19.4034	52.1241
258	Abelmoschus	Medik.	Malvaceae	http://www.worldfloraonline.org/taxon/wfo-4000000031		333	Portugal, Spain and Andorra	Europe	Portugal, Spain and Andorra	61.7621	-4.21555	40.2853
62	Abelmoschus	Medik.	Malvaceae	http://www.worldfloraonline.org/taxon/wfo-4000000031		334	Primor'ye	Asia	Primor'ye	18.9166	134.718	45.1774
133	Abelmoschus	Medik.	Malvaceae	http://www.worldfloraonline.org/taxon/wfo-4000000031		336	Provincia de Buenos Aires	SAmerica	Provincia de Buenos Aires	30.9576	-60.5666	-36.6824
58	Abelmoschus	Medik.	Malvaceae	http://www.worldfloraonline.org/taxon/wfo-4000000031		337	Punjab and Hayana	Asia	Punjab and Hayana	8.9736	75.8571	30.0596
73	Abelmoschus	Medik.	Malvaceae	http://www.worldfloraonline.org/taxon/wfo-4000000031		338	Qinghai East	Asia	Qinghai	19.163	100.226	35.5298
397	Abelmoschus	Medik.	Malvaceae	http://www.worldfloraonline.org/taxon/wfo-4000000031		339	Qinghai Northwest	Asia	Qinghai	23.8875	93.696	34.1113
102	Abelmoschus	Medik.	Malvaceae	http://www.worldfloraonline.org/taxon/wfo-4000000031		340	Qinghai Southwest	Asia	Qinghai	28.3058	95.0949	37.2791
106	Abelmoschus	Medik.	Malvaceae	http://www.worldfloraonline.org/taxon/wfo-4000000031		341	Quebec North	NAmerica	Québec	122.613	-73.0084	55.969
225	Abelmoschus	Medik.	Malvaceae	http://www.worldfloraonline.org/taxon/wfo-4000000031		342	Quebec South	NAmerica	Québec	81.6442	-69.9435	49.5156
337	Abelmoschus	Medik.	Malvaceae	http://www.worldfloraonline.org/taxon/wfo-4000000031		343	Queensland Middleeast	Oceania	Queensland	27.2839	146.293	-21.4384
131	Abelmoschus	Medik.	Malvaceae	http://www.worldfloraonline.org/taxon/wfo-4000000031		344	Queensland Middlwest	Oceania	Queensland	29.9616	140.243	-22.3228
387	Abildgaardia	Vahl	Cyperaceae	http://www.worldfloraonline.org/taxon/wfo-4000000042		345	Queensland North	Oceania	Queensland	32.1421	142.561	-16.5274
115	Abildgaardia	Vahl	Cyperaceae	http://www.worldfloraonline.org/taxon/wfo-4000000042		346	Queensland Southeast	Oceania	Queensland	24.0296	150.461	-26.0583
322	Abildgaardia	Vahl	Cyperaceae	http://www.worldfloraonline.org/taxon/wfo-4000000042		347	Queensland Southwest	Oceania	Queensland	38.8885	144.616	-26.3892
443	Abildgaardia	Vahl	Cyperaceae	http://www.worldfloraonline.org/taxon/wfo-4000000042		348	Rajasthan	Asia	Rajasthan	30.9895	73.8477	26.5833
143	Abildgaardia	Vahl	Cyperaceae	http://www.worldfloraonline.org/taxon/wfo-4000000042		349	Republic of Congo	Africa	Republic of Congo	27.7735	15.245	-0.832111
216	Abildgaardia	Vahl	Cyperaceae	http://www.worldfloraonline.org/taxon/wfo-4000000042		351	Romania	Europe	Romania	27.5026	24.9665	45.8497
270	Abildgaardia	Vahl	Cyperaceae	http://www.worldfloraonline.org/taxon/wfo-4000000042		352	Rond?nia	SAmerica	Rond?nia	19.5497	-62.8562	-10.8986
388	Abildgaardia	Vahl	Cyperaceae	http://www.worldfloraonline.org/taxon/wfo-4000000042		353	Roraima	SAmerica	Roraima	18.2423	-61.3979	2.08451
96	Abildgaardia	Vahl	Cyperaceae	http://www.worldfloraonline.org/taxon/wfo-4000000042		354	Rostov	Europe	Rostov	12.0926	41.3459	47.7377
140	Abildgaardia	Vahl	Cyperaceae	http://www.worldfloraonline.org/taxon/wfo-4000000042		355	Ryazan', Tambov, Lipetsk, Belgorod and Voronezh	Europe	Ryazan', Tambov, Lipetsk, Belgorod and Voronezh	23.5105	40.0664	52.2579
65	Abildgaardia	Vahl	Cyperaceae	http://www.worldfloraonline.org/taxon/wfo-4000000042		356	Sakha Central	Asia	Sakha	93.8117	124.199	64.774
282	Abildgaardia	Vahl	Cyperaceae	http://www.worldfloraonline.org/taxon/wfo-4000000042		357	Sakha Middlenorth	Asia	Sakha	114.632	131.824	69.6274
109	Abildgaardia	Vahl	Cyperaceae	http://www.worldfloraonline.org/taxon/wfo-4000000042		358	Sakha Middlesouth	Asia	Sakha	87.8117	122.336	59.3969
36	Abildgaardia	Vahl	Cyperaceae	http://www.worldfloraonline.org/taxon/wfo-4000000042		359	Sakha Northeast	Asia	Sakha	112.75	149.922	69.4114
178	Abildgaardia	Vahl	Cyperaceae	http://www.worldfloraonline.org/taxon/wfo-4000000042		360	Sakha Southeast	Asia	Sakha	90.1578	138.83	63.5038
41	Abildgaardia	Vahl	Cyperaceae	http://www.worldfloraonline.org/taxon/wfo-4000000042		361	Sakha West	Asia	Sakha	115.606	113.412	67.9928
329	Abildgaardia	Vahl	Cyperaceae	http://www.worldfloraonline.org/taxon/wfo-4000000042		362	Sakhalin	Asia	Sakhalin	10.6158	143.627	49.9371
381	Abildgaardia	Vahl	Cyperaceae	http://www.worldfloraonline.org/taxon/wfo-4000000042		364	San Luis and San Juan	SAmerica	San Luis and San Juan	15.7094	-67.5387	-32.2276
345	Abildgaardia	Vahl	Cyperaceae	http://www.worldfloraonline.org/taxon/wfo-4000000042		365	San Luis Potosí, Guanajuato, Querétaro and Michoacán	NAmerica	San Luis Potosí, Guanajuato, Querétaro and Michoacán	14.2955	-101.031	20.9502
432	Abildgaardia	Vahl	Cyperaceae	http://www.worldfloraonline.org/taxon/wfo-4000000042		366	Santa Fe	SAmerica	Santa Fe	12.5535	-60.9515	-30.7037
306	Abildgaardia	Vahl	Cyperaceae	http://www.worldfloraonline.org/taxon/wfo-4000000042		367	Saratov	Europe	Saratov	13.073	46.8312	51.5904
484	Abildgaardia	Vahl	Cyperaceae	http://www.worldfloraonline.org/taxon/wfo-4000000042		368	Sardegna	Europe	Italy	2.54732	9.03032	40.0877
344	Abildgaardia	Vahl	Cyperaceae	http://www.worldfloraonline.org/taxon/wfo-4000000042		369	Saskatchewan	NAmerica	Saskatchewan	90.4236	-105.889	54.4184
347	Abildgaardia	Vahl	Cyperaceae	http://www.worldfloraonline.org/taxon/wfo-4000000042		370	Saudi Arabia Middlesouth	Africa	Saudi Arabia	45.7416	45.3457	22.5867
346	Abildgaardia	Vahl	Cyperaceae	http://www.worldfloraonline.org/taxon/wfo-4000000042		371	Saudi Arabia North	Africa	Saudi Arabia	41.9657	40.0497	28.626
420	Abildgaardia	Vahl	Cyperaceae	http://www.worldfloraonline.org/taxon/wfo-4000000042		372	Saudi Arabia Southeast	Africa	Saudi Arabia	48.3418	50.1184	22.9104
286	Abildgaardia	Vahl	Cyperaceae	http://www.worldfloraonline.org/taxon/wfo-4000000042		373	Saudi Arabia Southwest	Africa	Saudi Arabia	33.7841	40.9749	22.1994
393	Abildgaardia	Vahl	Cyperaceae	http://www.worldfloraonline.org/taxon/wfo-4000000042		374	Serbia, Kosovo, Albania and Macedonia	Europe	Yugoslavia	15.7404	20.8012	43.0449
188	Abildgaardia	Vahl	Cyperaceae	http://www.worldfloraonline.org/taxon/wfo-4000000042		376	Shaanxi	Asia	Shaanxi	20.3936	108.871	35.1955
472	Abildgaardia	Vahl	Cyperaceae	http://www.worldfloraonline.org/taxon/wfo-4000000042		377	Shandong	Asia	Shandong	15.4068	118.139	36.3345
476	Abildgaardia	Vahl	Cyperaceae	http://www.worldfloraonline.org/taxon/wfo-4000000042		378	Shanxi	Asia	Shanxi	15.9611	112.292	37.5755
168	Abildgaardia	Vahl	Cyperaceae	http://www.worldfloraonline.org/taxon/wfo-4000000042		379	Sichuan and Chongqing	Asia	Sichuan and Chongqing	53.2503	103.459	30.5349
97	Abildgaardia	Vahl	Cyperaceae	http://www.worldfloraonline.org/taxon/wfo-4000000042		380	Sicily	Europe	Italy	2.66389	14.151	37.5685
385	Abildgaardia	Vahl	Cyperaceae	http://www.worldfloraonline.org/taxon/wfo-4000000042		381	Sierra Leone and Liberia	Africa	Sierra Leone and Liberia	13.8094	-10.3795	7.35662
349	Abildgaardia	Vahl	Cyperaceae	http://www.worldfloraonline.org/taxon/wfo-4000000042		382	Sinaloa and Durango	NAmerica	Sinaloa and Durango	15.8831	-105.742	24.9292
343	Abildgaardia	Vahl	Cyperaceae	http://www.worldfloraonline.org/taxon/wfo-4000000042		383	Slovenia, Croatia, Bosnia and Herzegovina and Montenegro	Europe	Yugoslavia	16.0314	16.9256	44.6773
478	Abildgaardia	Vahl	Cyperaceae	http://www.worldfloraonline.org/taxon/wfo-4000000042		385	Somalia	Africa	Somalia	51.782	45.8674	6.06334
144	Abildgaardia	Vahl	Cyperaceae	http://www.worldfloraonline.org/taxon/wfo-4000000042		386	Sonora	NAmerica	Sonora	17.2442	-110.759	29.6801
62	Abildgaardia	Vahl	Cyperaceae	http://www.worldfloraonline.org/taxon/wfo-4000000042		387	South Africa East	Africa	South Africa	55.0264	28.335	-26.7901
133	Abildgaardia	Vahl	Cyperaceae	http://www.worldfloraonline.org/taxon/wfo-4000000042		388	South Africa West	Africa	South Africa	62.4762	22.5334	-30.9057
58	Abildgaardia	Vahl	Cyperaceae	http://www.worldfloraonline.org/taxon/wfo-4000000042		389	South Australia North	Oceania	South Australia	61.8919	134.694	-28.6632
434	Abildgaardia	Vahl	Cyperaceae	http://www.worldfloraonline.org/taxon/wfo-4000000042		390	South Australia South	Oceania	South Australia	30.2508	138.147	-33.0556
51	Abildgaardia	Vahl	Cyperaceae	http://www.worldfloraonline.org/taxon/wfo-4000000042		391	South Dakota	NAmerica	South Dakota	22.5657	-100.23	44.4365
221	Abildgaardia	Vahl	Cyperaceae	http://www.worldfloraonline.org/taxon/wfo-4000000042		392	Southeastern Anatolia Region	Asia	Turkey	8.70311	40.3541	37.5718
70	Abildgaardia	Vahl	Cyperaceae	http://www.worldfloraonline.org/taxon/wfo-4000000042		393	Sri Lanka	Asia	Sri Lanka	5.39919	80.6976	7.62134
28	Abildgaardia	Vahl	Cyperaceae	http://www.worldfloraonline.org/taxon/wfo-4000000042		395	Sudan Central	Africa	Sudan	31.7407	29.5832	13.2034
411	Abildgaardia	Vahl	Cyperaceae	http://www.worldfloraonline.org/taxon/wfo-4000000042		396	Sudan North	Africa	Sudan	42.3222	30.4014	19.2545
94	Abobra	Naudin	Cucurbitaceae	http://www.worldfloraonline.org/taxon/wfo-4000000045		397	Sudan Northeast	Africa	Sudan	27.8869	35.6142	18.2136
67	Abobra	Naudin	Cucurbitaceae	http://www.worldfloraonline.org/taxon/wfo-4000000045		398	Sudan South	Africa	Sudan	32.3744	29.3006	6.57188
364	Abobra	Naudin	Cucurbitaceae	http://www.worldfloraonline.org/taxon/wfo-4000000045		399	Sudan Southeast	Africa	Sudan	32.9675	32.6299	10.442
248	Abobra	Naudin	Cucurbitaceae	http://www.worldfloraonline.org/taxon/wfo-4000000045		400	Sudan West	Africa	Sudan	42.8314	25.207	14.4527
434	Abobra	Naudin	Cucurbitaceae	http://www.worldfloraonline.org/taxon/wfo-4000000045		401	Sulawesi island	Asia	Sulawesi island	15.1344	121.289	-2.12317
366	Abobra	Naudin	Cucurbitaceae	http://www.worldfloraonline.org/taxon/wfo-4000000045		402	Sumatera island	Asia	Sumatera island	37.9827	101.625	-0.497011
336	Abobra	Naudin	Cucurbitaceae	http://www.worldfloraonline.org/taxon/wfo-4000000045		403	Svalbard and Jan Mayen Islands	Europe	Svalbard and Jan Mayen Islands	25.5165	18.3056	78.8439
234	Abolboda	Bonpl.	Xyridaceae	http://www.worldfloraonline.org/taxon/wfo-4000000047		404	Sverdlovsk	Asia	Sverdlovsk	29.9712	61.5613	58.6148
322	Abolboda	Bonpl.	Xyridaceae	http://www.worldfloraonline.org/taxon/wfo-4000000047		405	Sweden	Europe	Sweden	79.1089	16.755	62.7733
96	Abolboda	Bonpl.	Xyridaceae	http://www.worldfloraonline.org/taxon/wfo-4000000047		406	Switzerland and Austria	Europe	Switzerland and Austria	14.924	12.2059	47.3308
140	Abolboda	Bonpl.	Xyridaceae	http://www.worldfloraonline.org/taxon/wfo-4000000047		407	Taiwan	Asia	Taiwan	3.19405	120.966	23.75
88	Abolboda	Bonpl.	Xyridaceae	http://www.worldfloraonline.org/taxon/wfo-4000000047		408	Tajikistan	Asia	Tajikistan	14.6301	71.0309	38.5259
65	Abolboda	Bonpl.	Xyridaceae	http://www.worldfloraonline.org/taxon/wfo-4000000047		409	Tamil Nadu	Asia	Tamil Nadu	10.7742	78.4008	11.005
282	Abolboda	Bonpl.	Xyridaceae	http://www.worldfloraonline.org/taxon/wfo-4000000047		410	Tanzania Northeast	Africa	Tanzania	27.9765	34.5037	-3.75813
109	Abolboda	Bonpl.	Xyridaceae	http://www.worldfloraonline.org/taxon/wfo-4000000047		411	Tanzania Northwest	Africa	Tanzania	26.0466	32.6819	-6.77249
49	Abolboda	Bonpl.	Xyridaceae	http://www.worldfloraonline.org/taxon/wfo-4000000047		412	Tanzania Southeast	Africa	Tanzania	23.0153	37.6501	-8.74493
125	Abolboda	Bonpl.	Xyridaceae	http://www.worldfloraonline.org/taxon/wfo-4000000047		413	Tasmania	Oceania	Tasmania	7.42372	146.594	-41.9355
246	Abolboda	Bonpl.	Xyridaceae	http://www.worldfloraonline.org/taxon/wfo-4000000047		414	Taymyr East	Asia	Taymyr	107.912	103.121	72.6531
1	Abolboda	Bonpl.	Xyridaceae	http://www.worldfloraonline.org/taxon/wfo-4000000047		415	Taymyr West	Asia	Taymyr	124.038	90.9731	73.224
18	Abolboda	Bonpl.	Xyridaceae	http://www.worldfloraonline.org/taxon/wfo-4000000047		416	Tennessee	NAmerica	Tennessee	10.904	-86.3392	35.8453
238	Abolboda	Bonpl.	Xyridaceae	http://www.worldfloraonline.org/taxon/wfo-4000000047		417	Texas	NAmerica	Texas	65.1796	-99.3571	31.4909
352	Abolboda	Bonpl.	Xyridaceae	http://www.worldfloraonline.org/taxon/wfo-4000000047		418	Thailand	Asia	Thailand	43.2742	101.016	15.1123
19	Abolboda	Bonpl.	Xyridaceae	http://www.worldfloraonline.org/taxon/wfo-4000000047		419	Tocantins	SAmerica	Tocantins	22.9176	-48.33	-10.1504
323	Abolboda	Bonpl.	Xyridaceae	http://www.worldfloraonline.org/taxon/wfo-4000000047		420	Togo and Benin	Africa	Togo and Benin	14.1924	1.89054	9.28325
69	Abolboda	Bonpl.	Xyridaceae	http://www.worldfloraonline.org/taxon/wfo-4000000047		421	Tomsk	Asia	Tomsk	48.4793	82.1341	58.4765
20	Abolboda	Bonpl.	Xyridaceae	http://www.worldfloraonline.org/taxon/wfo-4000000047		423	Transcaucasus	Asia	Transcaucasus	19.8935	45.587	41.0112
440	Abolboda	Bonpl.	Xyridaceae	http://www.worldfloraonline.org/taxon/wfo-4000000047		424	Tucuman and Santiago del Estero	SAmerica	Tucuman and Santiago del Estero	14.5876	-63.5546	-27.6652
319	Abolboda	Bonpl.	Xyridaceae	http://www.worldfloraonline.org/taxon/wfo-4000000047		425	Tunisia	Africa	Tunisia	15.15	9.57925	34.1122
134	Abolboda	Bonpl.	Xyridaceae	http://www.worldfloraonline.org/taxon/wfo-4000000047		426	Turkmenistan	Asia	Turkmenistan	51.0524	59.1804	39.1919
53	Abolboda	Bonpl.	Xyridaceae	http://www.worldfloraonline.org/taxon/wfo-4000000047		427	Tuva	Asia	Tuva	21.8978	94.7928	51.5915
353	Abolboda	Bonpl.	Xyridaceae	http://www.worldfloraonline.org/taxon/wfo-4000000047		429	Tver' and Smolensk	Europe	Tver' and Smolensk	19.5018	34.1366	56.3025
90	Abolboda	Bonpl.	Xyridaceae	http://www.worldfloraonline.org/taxon/wfo-4000000047		430	Tyumen'	Asia	Tyumen'	23.8424	69.167	57.6647
236	Abolboda	Bonpl.	Xyridaceae	http://www.worldfloraonline.org/taxon/wfo-4000000047		431	Udmurt, Tatarstan and Samara	Europe	Udmurt, Tatarstan and Samara	23.1282	51.2928	55.2133
229	Abolboda	Bonpl.	Xyridaceae	http://www.worldfloraonline.org/taxon/wfo-4000000047		432	Uganda, Rwanda and Burundi	Africa	Uganda, Rwanda and Burundi	23.866	31.9494	0.571868
235	Abolboda	Bonpl.	Xyridaceae	http://www.worldfloraonline.org/taxon/wfo-4000000047		433	UK and Ireland	Europe	UK and Ireland	43.1799	-4.04529	53.941
318	Abolboda	Bonpl.	Xyridaceae	http://www.worldfloraonline.org/taxon/wfo-4000000047		434	Uruguay	SAmerica	Uruguay	17.0961	-56.0177	-32.794
321	Abolboda	Bonpl.	Xyridaceae	http://www.worldfloraonline.org/taxon/wfo-4000000047		435	Utah	NAmerica	Utah	22.9746	-111.678	39.3239
237	Abolboda	Bonpl.	Xyridaceae	http://www.worldfloraonline.org/taxon/wfo-4000000047		436	Uttar Pradesh	Asia	Uttar Pradesh	21.8841	80.5609	26.9257
36	Abolboda	Bonpl.	Xyridaceae	http://www.worldfloraonline.org/taxon/wfo-4000000047		437	Uzbekistan	Asia	Uzbekistan	48.4179	63.1621	41.7519
148	Abolboda	Bonpl.	Xyridaceae	http://www.worldfloraonline.org/taxon/wfo-4000000047		439	Venezuela North	SAmerica	Venezuela	34.2444	-67.2981	9.27979
15	Abolboda	Bonpl.	Xyridaceae	http://www.worldfloraonline.org/taxon/wfo-4000000047		440	Venezuela South	SAmerica	Venezuela	40.5175	-65.1738	5.31909
17	Abolboda	Bonpl.	Xyridaceae	http://www.worldfloraonline.org/taxon/wfo-4000000047		441	Veracruz, Hidalgo, Puebla and Mexico etc.	NAmerica	Veracruz, Hidalgo, Puebla and Mexico etc.	13.6988	-97.6624	19.4278
439	Abolboda	Bonpl.	Xyridaceae	http://www.worldfloraonline.org/taxon/wfo-4000000047		442	Victoria	Oceania	Victoria	22.996	144.3	-36.8506
320	Abolboda	Bonpl.	Xyridaceae	http://www.worldfloraonline.org/taxon/wfo-4000000047		443	Vietnam	Asia	Vietnam	27.891	106.303	16.6523
16	Abolboda	Bonpl.	Xyridaceae	http://www.worldfloraonline.org/taxon/wfo-4000000047		444	Virginia, West Virginia, Maryland and Delaware	NAmerica	Virginia, West Virginia, Maryland and Delaware	20.2879	-79.0468	38.1209
484	Abolboda	Bonpl.	Xyridaceae	http://www.worldfloraonline.org/taxon/wfo-4000000047		445	Volgograd	Europe	Volgograd	14.0309	44.1838	49.6004
434	Abolboda	Bonpl.	Xyridaceae	http://www.worldfloraonline.org/taxon/wfo-4000000047		446	Vologda	Europe	Vologda	23.548	40.5251	59.9707
419	Abolboda	Bonpl.	Xyridaceae	http://www.worldfloraonline.org/taxon/wfo-4000000047		448	Washington	NAmerica	Washington	20.8408	-120.44	47.3824
216	Abrahamia	Randrian. & Lowry	Anacardiaceae	http://www.worldfloraonline.org/taxon/wfo-4000000050		449	West Bengal, Bihar and Jharkhand	Asia	West Bengal, Bihar and Jharkhand	23.1185	86.3671	24.4489
468	Abroma	Jacq.	Malvaceae	http://www.worldfloraonline.org/taxon/wfo-4000000053		450	West Himalaya	Asia	West Himalaya	28.3213	76.6363	33.3148
139	Abroma	Jacq.	Malvaceae	http://www.worldfloraonline.org/taxon/wfo-4000000053		451	Western Australia lower South	Oceania	Western Australia	24.8617	123.896	-31.6638
443	Abroma	Jacq.	Malvaceae	http://www.worldfloraonline.org/taxon/wfo-4000000053		452	Western Australia Middlenorth	Oceania	Western Australia	33.0537	123.494	-21.7598
326	Abroma	Jacq.	Malvaceae	http://www.worldfloraonline.org/taxon/wfo-4000000053		453	Western Australia Middlesouth	Oceania	Western Australia	30.659	124.395	-25.2066
33	Abroma	Jacq.	Malvaceae	http://www.worldfloraonline.org/taxon/wfo-4000000053		454	Western Australia Middlewest	Oceania	Western Australia	38.3891	116.758	-24.4808
260	Abroma	Jacq.	Malvaceae	http://www.worldfloraonline.org/taxon/wfo-4000000053		455	Western Australia North	Oceania	Western Australia	35.6422	126.034	-17.7963
474	Abroma	Jacq.	Malvaceae	http://www.worldfloraonline.org/taxon/wfo-4000000053		456	Western Australia Southwest	Oceania	Western Australia	30.9107	117.471	-31.4455
270	Abroma	Jacq.	Malvaceae	http://www.worldfloraonline.org/taxon/wfo-4000000053		457	Western Australia upper South	Oceania	Western Australia	34.0015	123.997	-28.534
145	Abroma	Jacq.	Malvaceae	http://www.worldfloraonline.org/taxon/wfo-4000000053		458	Western Sahara	Africa	Western Sahara	23.8849	-13.1358	24.6774
128	Abroma	Jacq.	Malvaceae	http://www.worldfloraonline.org/taxon/wfo-4000000053		459	Wisconsin	NAmerica	Wisconsin	19.21	-89.7349	44.641
149	Abroma	Jacq.	Malvaceae	http://www.worldfloraonline.org/taxon/wfo-4000000053		460	Wyoming	NAmerica	Wyoming	27.9812	-107.552	43.0002
205	Abroma	Jacq.	Malvaceae	http://www.worldfloraonline.org/taxon/wfo-4000000053		461	Xinjiang North	Asia	Xinjiang Uygur	36.0643	87.218	45.7252
138	Abroma	Jacq.	Malvaceae	http://www.worldfloraonline.org/taxon/wfo-4000000053		462	Xinjiang Northeast	Asia	Xinjiang Uygur	22.6431	92.2779	42.8248
146	Abroma	Jacq.	Malvaceae	http://www.worldfloraonline.org/taxon/wfo-4000000053		463	Xinjiang Northwest	Asia	Xinjiang Uygur	23.0399	81.749	42.0885
89	Abroma	Jacq.	Malvaceae	http://www.worldfloraonline.org/taxon/wfo-4000000053		464	Xinjiang Southeast	Asia	Xinjiang Uygur	49.4554	87.5042	39.4894
327	Abroma	Jacq.	Malvaceae	http://www.worldfloraonline.org/taxon/wfo-4000000053		465	Xinjiang Southwest	Asia	Xinjiang Uygur	25.2569	80.914	37.0846
110	Abroma	Jacq.	Malvaceae	http://www.worldfloraonline.org/taxon/wfo-4000000053		466	Xinjiang West	Asia	Xinjiang Uygur	19.1286	76.7273	38.7725
328	Abroma	Jacq.	Malvaceae	http://www.worldfloraonline.org/taxon/wfo-4000000053		467	Xizang North	Asia	Xizang	37.8715	88.8806	32.9395
1	Abroma	Jacq.	Malvaceae	http://www.worldfloraonline.org/taxon/wfo-4000000053		468	Xizang Southeast	Asia	Xizang	30.6476	94.8167	29.5755
18	Abroma	Jacq.	Malvaceae	http://www.worldfloraonline.org/taxon/wfo-4000000053		469	Xizang Southwest	Asia	Xizang	45.8106	83.8093	31.5794
19	Abroma	Jacq.	Malvaceae	http://www.worldfloraonline.org/taxon/wfo-4000000053		470	Yamal-Nenets	Asia	Yamal-Nenets	141.885	74.5499	67.1329
20	Abroma	Jacq.	Malvaceae	http://www.worldfloraonline.org/taxon/wfo-4000000053		471	Yaroslavl', Moskva, Ivanovo and Vladimir	Europe	Yaroslavl', Moskva, Ivanovo and Vladimir	19.8207	39.4364	56.5623
319	Abroma	Jacq.	Malvaceae	http://www.worldfloraonline.org/taxon/wfo-4000000053		472	Yemen	Africa	Yemen	38.1835	47.5835	15.9039
90	Abroma	Jacq.	Malvaceae	http://www.worldfloraonline.org/taxon/wfo-4000000053		473	Yukon	NAmerica	Yukon	87.6358	-135.509	63.63
148	Abroma	Jacq.	Malvaceae	http://www.worldfloraonline.org/taxon/wfo-4000000053		474	Yunnan	Asia	Yunnan	34.2764	101.488	24.9758
15	Abroma	Jacq.	Malvaceae	http://www.worldfloraonline.org/taxon/wfo-4000000053		475	Zambia East	Africa	Zambia	31.7754	30.3349	-12.1687
17	Abroma	Jacq.	Malvaceae	http://www.worldfloraonline.org/taxon/wfo-4000000053		476	Zambia West	Africa	Zambia	30.9819	25.1896	-14.7788
16	Abroma	Jacq.	Malvaceae	http://www.worldfloraonline.org/taxon/wfo-4000000053		477	Zhejiang	Asia	Zhejiang	9.45627	120.079	29.1756
329	Abroma	Jacq.	Malvaceae	http://www.worldfloraonline.org/taxon/wfo-4000000053		478	Zimbabwe	Africa	Zimbabwe	33.5251	29.8684	-19.0001
345	Abroma	Jacq.	Malvaceae	http://www.worldfloraonline.org/taxon/wfo-4000000053		481	British Columbia North	NAmerica	British Columbia	79.3009	-128.184	57.6033
449	Abroma	Jacq.	Malvaceae	http://www.worldfloraonline.org/taxon/wfo-4000000053		482	Alaska South	NAmerica	Alaska	108.594	-151.97	61.1702
402	Abroma	Jacq.	Malvaceae	http://www.worldfloraonline.org/taxon/wfo-4000000053		483	La Pampa and Mendoza	SAmerica	La Pampa and Mendoza	29.1235	-67.0247	-35.8734
97	Abroma	Jacq.	Malvaceae	http://www.worldfloraonline.org/taxon/wfo-4000000053		484	Gabon and Equatorial Guinea	Africa	Gabon and Equatorial Guinea	23.5462	11.671	-0.433611
274	Abroma	Jacq.	Malvaceae	http://www.worldfloraonline.org/taxon/wfo-4000000053		485	Iran Central and North	Asia	Iran	94.0016	53.2004	34.8627
343	Abroma	Jacq.	Malvaceae	http://www.worldfloraonline.org/taxon/wfo-4000000053		486	Chhattisgarh and Orissa	Asia	Chhattisgarh and Orissa	25.2676	83.3067	20.8597
208	Abroma	Jacq.	Malvaceae	http://www.worldfloraonline.org/taxon/wfo-4000000053		487	Iran South	Asia	Iran	61.9887	55.9784	29.0608
258	Abroma	Jacq.	Malvaceae	http://www.worldfloraonline.org/taxon/wfo-4000000053
62	Abroma	Jacq.	Malvaceae	http://www.worldfloraonline.org/taxon/wfo-4000000053
228	Abronia	Juss.	Nyctaginaceae	http://www.worldfloraonline.org/taxon/wfo-4000000056
60	Abronia	Juss.	Nyctaginaceae	http://www.worldfloraonline.org/taxon/wfo-4000000056
473	Abronia	Juss.	Nyctaginaceae	http://www.worldfloraonline.org/taxon/wfo-4000000056
91	Abronia	Juss.	Nyctaginaceae	http://www.worldfloraonline.org/taxon/wfo-4000000056
255	Abronia	Juss.	Nyctaginaceae	http://www.worldfloraonline.org/taxon/wfo-4000000056
55	Abronia	Juss.	Nyctaginaceae	http://www.worldfloraonline.org/taxon/wfo-4000000056
88	Abronia	Juss.	Nyctaginaceae	http://www.worldfloraonline.org/taxon/wfo-4000000056
110	Abronia	Juss.	Nyctaginaceae	http://www.worldfloraonline.org/taxon/wfo-4000000056
365	Abronia	Juss.	Nyctaginaceae	http://www.worldfloraonline.org/taxon/wfo-4000000056
142	Abronia	Juss.	Nyctaginaceae	http://www.worldfloraonline.org/taxon/wfo-4000000056
460	Abronia	Juss.	Nyctaginaceae	http://www.worldfloraonline.org/taxon/wfo-4000000056
275	Abronia	Juss.	Nyctaginaceae	http://www.worldfloraonline.org/taxon/wfo-4000000056
391	Abronia	Juss.	Nyctaginaceae	http://www.worldfloraonline.org/taxon/wfo-4000000056
311	Abronia	Juss.	Nyctaginaceae	http://www.worldfloraonline.org/taxon/wfo-4000000056
305	Abronia	Juss.	Nyctaginaceae	http://www.worldfloraonline.org/taxon/wfo-4000000056
29	Abronia	Juss.	Nyctaginaceae	http://www.worldfloraonline.org/taxon/wfo-4000000056
448	Abronia	Juss.	Nyctaginaceae	http://www.worldfloraonline.org/taxon/wfo-4000000056
76	Abronia	Juss.	Nyctaginaceae	http://www.worldfloraonline.org/taxon/wfo-4000000056
417	Abronia	Juss.	Nyctaginaceae	http://www.worldfloraonline.org/taxon/wfo-4000000056
38	Abronia	Juss.	Nyctaginaceae	http://www.worldfloraonline.org/taxon/wfo-4000000056
272	Abronia	Juss.	Nyctaginaceae	http://www.worldfloraonline.org/taxon/wfo-4000000056
292	Abronia	Juss.	Nyctaginaceae	http://www.worldfloraonline.org/taxon/wfo-4000000056
435	Abronia	Juss.	Nyctaginaceae	http://www.worldfloraonline.org/taxon/wfo-4000000056
300	Abronia	Juss.	Nyctaginaceae	http://www.worldfloraonline.org/taxon/wfo-4000000056
382	Abronia	Juss.	Nyctaginaceae	http://www.worldfloraonline.org/taxon/wfo-4000000056
264	Abronia	Juss.	Nyctaginaceae	http://www.worldfloraonline.org/taxon/wfo-4000000056
281	Abronia	Juss.	Nyctaginaceae	http://www.worldfloraonline.org/taxon/wfo-4000000056
386	Abronia	Juss.	Nyctaginaceae	http://www.worldfloraonline.org/taxon/wfo-4000000056
271	Abronia	Juss.	Nyctaginaceae	http://www.worldfloraonline.org/taxon/wfo-4000000056
159	Abronia	Juss.	Nyctaginaceae	http://www.worldfloraonline.org/taxon/wfo-4000000056
265	Abronia	Juss.	Nyctaginaceae	http://www.worldfloraonline.org/taxon/wfo-4000000056
180	Abronia	Juss.	Nyctaginaceae	http://www.worldfloraonline.org/taxon/wfo-4000000056
86	Abronia	Juss.	Nyctaginaceae	http://www.worldfloraonline.org/taxon/wfo-4000000056
345	Abrophyllum	Hook.f.	Rousseaceae	http://www.worldfloraonline.org/taxon/wfo-4000000057
346	Abrophyllum	Hook.f.	Rousseaceae	http://www.worldfloraonline.org/taxon/wfo-4000000057
343	Abrophyllum	Hook.f.	Rousseaceae	http://www.worldfloraonline.org/taxon/wfo-4000000057
276	Abrophyllum	Hook.f.	Rousseaceae	http://www.worldfloraonline.org/taxon/wfo-4000000057
278	Abrophyllum	Hook.f.	Rousseaceae	http://www.worldfloraonline.org/taxon/wfo-4000000057
322	Abrotanella	Cass.	Asteraceae	http://www.worldfloraonline.org/taxon/wfo-4000000058
329	Abrotanella	Cass.	Asteraceae	http://www.worldfloraonline.org/taxon/wfo-4000000058
173	Abrotanella	Cass.	Asteraceae	http://www.worldfloraonline.org/taxon/wfo-4000000058
274	Abrotanella	Cass.	Asteraceae	http://www.worldfloraonline.org/taxon/wfo-4000000058
280	Abrotanella	Cass.	Asteraceae	http://www.worldfloraonline.org/taxon/wfo-4000000058
28	Abrotanella	Cass.	Asteraceae	http://www.worldfloraonline.org/taxon/wfo-4000000058
336	Abrotanella	Cass.	Asteraceae	http://www.worldfloraonline.org/taxon/wfo-4000000058
278	Abrotanella	Cass.	Asteraceae	http://www.worldfloraonline.org/taxon/wfo-4000000058
79	Abrotanella	Cass.	Asteraceae	http://www.worldfloraonline.org/taxon/wfo-4000000058
442	Abrotanella	Cass.	Asteraceae	http://www.worldfloraonline.org/taxon/wfo-4000000058
77	Abrotanella	Cass.	Asteraceae	http://www.worldfloraonline.org/taxon/wfo-4000000058
468	Abrus	Adans.	Fabaceae	http://www.worldfloraonline.org/taxon/wfo-4000000060
139	Abrus	Adans.	Fabaceae	http://www.worldfloraonline.org/taxon/wfo-4000000060
156	Abrus	Adans.	Fabaceae	http://www.worldfloraonline.org/taxon/wfo-4000000060
387	Abrus	Adans.	Fabaceae	http://www.worldfloraonline.org/taxon/wfo-4000000060
113	Abrus	Adans.	Fabaceae	http://www.worldfloraonline.org/taxon/wfo-4000000060
115	Abrus	Adans.	Fabaceae	http://www.worldfloraonline.org/taxon/wfo-4000000060
418	Abrus	Adans.	Fabaceae	http://www.worldfloraonline.org/taxon/wfo-4000000060
234	Abrus	Adans.	Fabaceae	http://www.worldfloraonline.org/taxon/wfo-4000000060
322	Abrus	Adans.	Fabaceae	http://www.worldfloraonline.org/taxon/wfo-4000000060
443	Abrus	Adans.	Fabaceae	http://www.worldfloraonline.org/taxon/wfo-4000000060
143	Abrus	Adans.	Fabaceae	http://www.worldfloraonline.org/taxon/wfo-4000000060
216	Abrus	Adans.	Fabaceae	http://www.worldfloraonline.org/taxon/wfo-4000000060
33	Abrus	Adans.	Fabaceae	http://www.worldfloraonline.org/taxon/wfo-4000000060
260	Abrus	Adans.	Fabaceae	http://www.worldfloraonline.org/taxon/wfo-4000000060
379	Abrus	Adans.	Fabaceae	http://www.worldfloraonline.org/taxon/wfo-4000000060
226	Abrus	Adans.	Fabaceae	http://www.worldfloraonline.org/taxon/wfo-4000000060
474	Abrus	Adans.	Fabaceae	http://www.worldfloraonline.org/taxon/wfo-4000000060
270	Abrus	Adans.	Fabaceae	http://www.worldfloraonline.org/taxon/wfo-4000000060
145	Abrus	Adans.	Fabaceae	http://www.worldfloraonline.org/taxon/wfo-4000000060
388	Abrus	Adans.	Fabaceae	http://www.worldfloraonline.org/taxon/wfo-4000000060
128	Abrus	Adans.	Fabaceae	http://www.worldfloraonline.org/taxon/wfo-4000000060
450	Abrus	Adans.	Fabaceae	http://www.worldfloraonline.org/taxon/wfo-4000000060
262	Abrus	Adans.	Fabaceae	http://www.worldfloraonline.org/taxon/wfo-4000000060
149	Abrus	Adans.	Fabaceae	http://www.worldfloraonline.org/taxon/wfo-4000000060
61	Abrus	Adans.	Fabaceae	http://www.worldfloraonline.org/taxon/wfo-4000000060
114	Abrus	Adans.	Fabaceae	http://www.worldfloraonline.org/taxon/wfo-4000000060
205	Abrus	Adans.	Fabaceae	http://www.worldfloraonline.org/taxon/wfo-4000000060
138	Abrus	Adans.	Fabaceae	http://www.worldfloraonline.org/taxon/wfo-4000000060
407	Abrus	Adans.	Fabaceae	http://www.worldfloraonline.org/taxon/wfo-4000000060
104	Abrus	Adans.	Fabaceae	http://www.worldfloraonline.org/taxon/wfo-4000000060
146	Abrus	Adans.	Fabaceae	http://www.worldfloraonline.org/taxon/wfo-4000000060
96	Abrus	Adans.	Fabaceae	http://www.worldfloraonline.org/taxon/wfo-4000000060
140	Abrus	Adans.	Fabaceae	http://www.worldfloraonline.org/taxon/wfo-4000000060
88	Abrus	Adans.	Fabaceae	http://www.worldfloraonline.org/taxon/wfo-4000000060
65	Abrus	Adans.	Fabaceae	http://www.worldfloraonline.org/taxon/wfo-4000000060
89	Abrus	Adans.	Fabaceae	http://www.worldfloraonline.org/taxon/wfo-4000000060
282	Abrus	Adans.	Fabaceae	http://www.worldfloraonline.org/taxon/wfo-4000000060
109	Abrus	Adans.	Fabaceae	http://www.worldfloraonline.org/taxon/wfo-4000000060
49	Abrus	Adans.	Fabaceae	http://www.worldfloraonline.org/taxon/wfo-4000000060
328	Abrus	Adans.	Fabaceae	http://www.worldfloraonline.org/taxon/wfo-4000000060
125	Abrus	Adans.	Fabaceae	http://www.worldfloraonline.org/taxon/wfo-4000000060
246	Abrus	Adans.	Fabaceae	http://www.worldfloraonline.org/taxon/wfo-4000000060
18	Abrus	Adans.	Fabaceae	http://www.worldfloraonline.org/taxon/wfo-4000000060
238	Abrus	Adans.	Fabaceae	http://www.worldfloraonline.org/taxon/wfo-4000000060
365	Abrus	Adans.	Fabaceae	http://www.worldfloraonline.org/taxon/wfo-4000000060
352	Abrus	Adans.	Fabaceae	http://www.worldfloraonline.org/taxon/wfo-4000000060
19	Abrus	Adans.	Fabaceae	http://www.worldfloraonline.org/taxon/wfo-4000000060
323	Abrus	Adans.	Fabaceae	http://www.worldfloraonline.org/taxon/wfo-4000000060
69	Abrus	Adans.	Fabaceae	http://www.worldfloraonline.org/taxon/wfo-4000000060
80	Abrus	Adans.	Fabaceae	http://www.worldfloraonline.org/taxon/wfo-4000000060
20	Abrus	Adans.	Fabaceae	http://www.worldfloraonline.org/taxon/wfo-4000000060
440	Abrus	Adans.	Fabaceae	http://www.worldfloraonline.org/taxon/wfo-4000000060
319	Abrus	Adans.	Fabaceae	http://www.worldfloraonline.org/taxon/wfo-4000000060
134	Abrus	Adans.	Fabaceae	http://www.worldfloraonline.org/taxon/wfo-4000000060
53	Abrus	Adans.	Fabaceae	http://www.worldfloraonline.org/taxon/wfo-4000000060
353	Abrus	Adans.	Fabaceae	http://www.worldfloraonline.org/taxon/wfo-4000000060
441	Abrus	Adans.	Fabaceae	http://www.worldfloraonline.org/taxon/wfo-4000000060
90	Abrus	Adans.	Fabaceae	http://www.worldfloraonline.org/taxon/wfo-4000000060
236	Abrus	Adans.	Fabaceae	http://www.worldfloraonline.org/taxon/wfo-4000000060
229	Abrus	Adans.	Fabaceae	http://www.worldfloraonline.org/taxon/wfo-4000000060
235	Abrus	Adans.	Fabaceae	http://www.worldfloraonline.org/taxon/wfo-4000000060
318	Abrus	Adans.	Fabaceae	http://www.worldfloraonline.org/taxon/wfo-4000000060
321	Abrus	Adans.	Fabaceae	http://www.worldfloraonline.org/taxon/wfo-4000000060
237	Abrus	Adans.	Fabaceae	http://www.worldfloraonline.org/taxon/wfo-4000000060
36	Abrus	Adans.	Fabaceae	http://www.worldfloraonline.org/taxon/wfo-4000000060
148	Abrus	Adans.	Fabaceae	http://www.worldfloraonline.org/taxon/wfo-4000000060
325	Abrus	Adans.	Fabaceae	http://www.worldfloraonline.org/taxon/wfo-4000000060
15	Abrus	Adans.	Fabaceae	http://www.worldfloraonline.org/taxon/wfo-4000000060
17	Abrus	Adans.	Fabaceae	http://www.worldfloraonline.org/taxon/wfo-4000000060
439	Abrus	Adans.	Fabaceae	http://www.worldfloraonline.org/taxon/wfo-4000000060
320	Abrus	Adans.	Fabaceae	http://www.worldfloraonline.org/taxon/wfo-4000000060
16	Abrus	Adans.	Fabaceae	http://www.worldfloraonline.org/taxon/wfo-4000000060
68	Abrus	Adans.	Fabaceae	http://www.worldfloraonline.org/taxon/wfo-4000000060
178	Abrus	Adans.	Fabaceae	http://www.worldfloraonline.org/taxon/wfo-4000000060
41	Abrus	Adans.	Fabaceae	http://www.worldfloraonline.org/taxon/wfo-4000000060
329	Abrus	Adans.	Fabaceae	http://www.worldfloraonline.org/taxon/wfo-4000000060
222	Abrus	Adans.	Fabaceae	http://www.worldfloraonline.org/taxon/wfo-4000000060
381	Abrus	Adans.	Fabaceae	http://www.worldfloraonline.org/taxon/wfo-4000000060
345	Abrus	Adans.	Fabaceae	http://www.worldfloraonline.org/taxon/wfo-4000000060
257	Abrus	Adans.	Fabaceae	http://www.worldfloraonline.org/taxon/wfo-4000000060
432	Abrus	Adans.	Fabaceae	http://www.worldfloraonline.org/taxon/wfo-4000000060
449	Abrus	Adans.	Fabaceae	http://www.worldfloraonline.org/taxon/wfo-4000000060
475	Abrus	Adans.	Fabaceae	http://www.worldfloraonline.org/taxon/wfo-4000000060
399	Abrus	Adans.	Fabaceae	http://www.worldfloraonline.org/taxon/wfo-4000000060
455	Abrus	Adans.	Fabaceae	http://www.worldfloraonline.org/taxon/wfo-4000000060
484	Abrus	Adans.	Fabaceae	http://www.worldfloraonline.org/taxon/wfo-4000000060
344	Abrus	Adans.	Fabaceae	http://www.worldfloraonline.org/taxon/wfo-4000000060
348	Abrus	Adans.	Fabaceae	http://www.worldfloraonline.org/taxon/wfo-4000000060
346	Abrus	Adans.	Fabaceae	http://www.worldfloraonline.org/taxon/wfo-4000000060
402	Abrus	Adans.	Fabaceae	http://www.worldfloraonline.org/taxon/wfo-4000000060
420	Abrus	Adans.	Fabaceae	http://www.worldfloraonline.org/taxon/wfo-4000000060
286	Abrus	Adans.	Fabaceae	http://www.worldfloraonline.org/taxon/wfo-4000000060
261	Abrus	Adans.	Fabaceae	http://www.worldfloraonline.org/taxon/wfo-4000000060
287	Abrus	Adans.	Fabaceae	http://www.worldfloraonline.org/taxon/wfo-4000000060
101	Abrus	Adans.	Fabaceae	http://www.worldfloraonline.org/taxon/wfo-4000000060
393	Abrus	Adans.	Fabaceae	http://www.worldfloraonline.org/taxon/wfo-4000000060
23	Abrus	Adans.	Fabaceae	http://www.worldfloraonline.org/taxon/wfo-4000000060
173	Abrus	Adans.	Fabaceae	http://www.worldfloraonline.org/taxon/wfo-4000000060
188	Abrus	Adans.	Fabaceae	http://www.worldfloraonline.org/taxon/wfo-4000000060
294	Abrus	Adans.	Fabaceae	http://www.worldfloraonline.org/taxon/wfo-4000000060
46	Abrus	Adans.	Fabaceae	http://www.worldfloraonline.org/taxon/wfo-4000000060
395	Abrus	Adans.	Fabaceae	http://www.worldfloraonline.org/taxon/wfo-4000000060
285	Abrus	Adans.	Fabaceae	http://www.worldfloraonline.org/taxon/wfo-4000000060
472	Abrus	Adans.	Fabaceae	http://www.worldfloraonline.org/taxon/wfo-4000000060
284	Abrus	Adans.	Fabaceae	http://www.worldfloraonline.org/taxon/wfo-4000000060
476	Abrus	Adans.	Fabaceae	http://www.worldfloraonline.org/taxon/wfo-4000000060
97	Abrus	Adans.	Fabaceae	http://www.worldfloraonline.org/taxon/wfo-4000000060
293	Abrus	Adans.	Fabaceae	http://www.worldfloraonline.org/taxon/wfo-4000000060
385	Abrus	Adans.	Fabaceae	http://www.worldfloraonline.org/taxon/wfo-4000000060
436	Abrus	Adans.	Fabaceae	http://www.worldfloraonline.org/taxon/wfo-4000000060
25	Abrus	Adans.	Fabaceae	http://www.worldfloraonline.org/taxon/wfo-4000000060
112	Abrus	Adans.	Fabaceae	http://www.worldfloraonline.org/taxon/wfo-4000000060
274	Abrus	Adans.	Fabaceae	http://www.worldfloraonline.org/taxon/wfo-4000000060
349	Abrus	Adans.	Fabaceae	http://www.worldfloraonline.org/taxon/wfo-4000000060
189	Abrus	Adans.	Fabaceae	http://www.worldfloraonline.org/taxon/wfo-4000000060
343	Abrus	Adans.	Fabaceae	http://www.worldfloraonline.org/taxon/wfo-4000000060
478	Abrus	Adans.	Fabaceae	http://www.worldfloraonline.org/taxon/wfo-4000000060
208	Abrus	Adans.	Fabaceae	http://www.worldfloraonline.org/taxon/wfo-4000000060
412	Abrus	Adans.	Fabaceae	http://www.worldfloraonline.org/taxon/wfo-4000000060
144	Abrus	Adans.	Fabaceae	http://www.worldfloraonline.org/taxon/wfo-4000000060
258	Abrus	Adans.	Fabaceae	http://www.worldfloraonline.org/taxon/wfo-4000000060
62	Abrus	Adans.	Fabaceae	http://www.worldfloraonline.org/taxon/wfo-4000000060
133	Abrus	Adans.	Fabaceae	http://www.worldfloraonline.org/taxon/wfo-4000000060
58	Abrus	Adans.	Fabaceae	http://www.worldfloraonline.org/taxon/wfo-4000000060
73	Abrus	Adans.	Fabaceae	http://www.worldfloraonline.org/taxon/wfo-4000000060
102	Abrus	Adans.	Fabaceae	http://www.worldfloraonline.org/taxon/wfo-4000000060
225	Abrus	Adans.	Fabaceae	http://www.worldfloraonline.org/taxon/wfo-4000000060
51	Abrus	Adans.	Fabaceae	http://www.worldfloraonline.org/taxon/wfo-4000000060
221	Abrus	Adans.	Fabaceae	http://www.worldfloraonline.org/taxon/wfo-4000000060
70	Abrus	Adans.	Fabaceae	http://www.worldfloraonline.org/taxon/wfo-4000000060
411	Abrus	Adans.	Fabaceae	http://www.worldfloraonline.org/taxon/wfo-4000000060
419	Abrus	Adans.	Fabaceae	http://www.worldfloraonline.org/taxon/wfo-4000000060
276	Abrus	Adans.	Fabaceae	http://www.worldfloraonline.org/taxon/wfo-4000000060
218	Abrus	Adans.	Fabaceae	http://www.worldfloraonline.org/taxon/wfo-4000000060
337	Abrus	Adans.	Fabaceae	http://www.worldfloraonline.org/taxon/wfo-4000000060
486	Abrus	Adans.	Fabaceae	http://www.worldfloraonline.org/taxon/wfo-4000000060
100	Abrus	Adans.	Fabaceae	http://www.worldfloraonline.org/taxon/wfo-4000000060
181	Abrus	Adans.	Fabaceae	http://www.worldfloraonline.org/taxon/wfo-4000000060
398	Abrus	Adans.	Fabaceae	http://www.worldfloraonline.org/taxon/wfo-4000000060
26	Abrus	Adans.	Fabaceae	http://www.worldfloraonline.org/taxon/wfo-4000000060
330	Abrus	Adans.	Fabaceae	http://www.worldfloraonline.org/taxon/wfo-4000000060
409	Abrus	Adans.	Fabaceae	http://www.worldfloraonline.org/taxon/wfo-4000000060
373	Abrus	Adans.	Fabaceae	http://www.worldfloraonline.org/taxon/wfo-4000000060
227	Abrus	Adans.	Fabaceae	http://www.worldfloraonline.org/taxon/wfo-4000000060
24	Abrus	Adans.	Fabaceae	http://www.worldfloraonline.org/taxon/wfo-4000000060
410	Abrus	Adans.	Fabaceae	http://www.worldfloraonline.org/taxon/wfo-4000000060
234	Abuta	Aubl.	Menispermaceae	http://www.worldfloraonline.org/taxon/wfo-4000000066
326	Abuta	Aubl.	Menispermaceae	http://www.worldfloraonline.org/taxon/wfo-4000000066
48	Abuta	Aubl.	Menispermaceae	http://www.worldfloraonline.org/taxon/wfo-4000000066
96	Abuta	Aubl.	Menispermaceae	http://www.worldfloraonline.org/taxon/wfo-4000000066
140	Abuta	Aubl.	Menispermaceae	http://www.worldfloraonline.org/taxon/wfo-4000000066
88	Abuta	Aubl.	Menispermaceae	http://www.worldfloraonline.org/taxon/wfo-4000000066
65	Abuta	Aubl.	Menispermaceae	http://www.worldfloraonline.org/taxon/wfo-4000000066
89	Abuta	Aubl.	Menispermaceae	http://www.worldfloraonline.org/taxon/wfo-4000000066
282	Abuta	Aubl.	Menispermaceae	http://www.worldfloraonline.org/taxon/wfo-4000000066
50	Abuta	Aubl.	Menispermaceae	http://www.worldfloraonline.org/taxon/wfo-4000000066
327	Abuta	Aubl.	Menispermaceae	http://www.worldfloraonline.org/taxon/wfo-4000000066
109	Abuta	Aubl.	Menispermaceae	http://www.worldfloraonline.org/taxon/wfo-4000000066
49	Abuta	Aubl.	Menispermaceae	http://www.worldfloraonline.org/taxon/wfo-4000000066
110	Abuta	Aubl.	Menispermaceae	http://www.worldfloraonline.org/taxon/wfo-4000000066
328	Abuta	Aubl.	Menispermaceae	http://www.worldfloraonline.org/taxon/wfo-4000000066
125	Abuta	Aubl.	Menispermaceae	http://www.worldfloraonline.org/taxon/wfo-4000000066
246	Abuta	Aubl.	Menispermaceae	http://www.worldfloraonline.org/taxon/wfo-4000000066
1	Abuta	Aubl.	Menispermaceae	http://www.worldfloraonline.org/taxon/wfo-4000000066
18	Abuta	Aubl.	Menispermaceae	http://www.worldfloraonline.org/taxon/wfo-4000000066
238	Abuta	Aubl.	Menispermaceae	http://www.worldfloraonline.org/taxon/wfo-4000000066
352	Abuta	Aubl.	Menispermaceae	http://www.worldfloraonline.org/taxon/wfo-4000000066
19	Abuta	Aubl.	Menispermaceae	http://www.worldfloraonline.org/taxon/wfo-4000000066
323	Abuta	Aubl.	Menispermaceae	http://www.worldfloraonline.org/taxon/wfo-4000000066
80	Abuta	Aubl.	Menispermaceae	http://www.worldfloraonline.org/taxon/wfo-4000000066
20	Abuta	Aubl.	Menispermaceae	http://www.worldfloraonline.org/taxon/wfo-4000000066
440	Abuta	Aubl.	Menispermaceae	http://www.worldfloraonline.org/taxon/wfo-4000000066
319	Abuta	Aubl.	Menispermaceae	http://www.worldfloraonline.org/taxon/wfo-4000000066
134	Abuta	Aubl.	Menispermaceae	http://www.worldfloraonline.org/taxon/wfo-4000000066
53	Abuta	Aubl.	Menispermaceae	http://www.worldfloraonline.org/taxon/wfo-4000000066
353	Abuta	Aubl.	Menispermaceae	http://www.worldfloraonline.org/taxon/wfo-4000000066
441	Abuta	Aubl.	Menispermaceae	http://www.worldfloraonline.org/taxon/wfo-4000000066
90	Abuta	Aubl.	Menispermaceae	http://www.worldfloraonline.org/taxon/wfo-4000000066
236	Abuta	Aubl.	Menispermaceae	http://www.worldfloraonline.org/taxon/wfo-4000000066
229	Abuta	Aubl.	Menispermaceae	http://www.worldfloraonline.org/taxon/wfo-4000000066
235	Abuta	Aubl.	Menispermaceae	http://www.worldfloraonline.org/taxon/wfo-4000000066
318	Abuta	Aubl.	Menispermaceae	http://www.worldfloraonline.org/taxon/wfo-4000000066
321	Abuta	Aubl.	Menispermaceae	http://www.worldfloraonline.org/taxon/wfo-4000000066
142	Abuta	Aubl.	Menispermaceae	http://www.worldfloraonline.org/taxon/wfo-4000000066
237	Abuta	Aubl.	Menispermaceae	http://www.worldfloraonline.org/taxon/wfo-4000000066
36	Abuta	Aubl.	Menispermaceae	http://www.worldfloraonline.org/taxon/wfo-4000000066
148	Abuta	Aubl.	Menispermaceae	http://www.worldfloraonline.org/taxon/wfo-4000000066
15	Abuta	Aubl.	Menispermaceae	http://www.worldfloraonline.org/taxon/wfo-4000000066
17	Abuta	Aubl.	Menispermaceae	http://www.worldfloraonline.org/taxon/wfo-4000000066
439	Abuta	Aubl.	Menispermaceae	http://www.worldfloraonline.org/taxon/wfo-4000000066
320	Abuta	Aubl.	Menispermaceae	http://www.worldfloraonline.org/taxon/wfo-4000000066
16	Abuta	Aubl.	Menispermaceae	http://www.worldfloraonline.org/taxon/wfo-4000000066
68	Abuta	Aubl.	Menispermaceae	http://www.worldfloraonline.org/taxon/wfo-4000000066
419	Abuta	Aubl.	Menispermaceae	http://www.worldfloraonline.org/taxon/wfo-4000000066
182	Abutilon	Mill.	Malvaceae	http://www.worldfloraonline.org/taxon/wfo-4000000069
187	Abutilon	Mill.	Malvaceae	http://www.worldfloraonline.org/taxon/wfo-4000000069
185	Abutilon	Mill.	Malvaceae	http://www.worldfloraonline.org/taxon/wfo-4000000069
183	Abutilon	Mill.	Malvaceae	http://www.worldfloraonline.org/taxon/wfo-4000000069
184	Abutilon	Mill.	Malvaceae	http://www.worldfloraonline.org/taxon/wfo-4000000069
186	Abutilon	Mill.	Malvaceae	http://www.worldfloraonline.org/taxon/wfo-4000000069
468	Abutilon	Mill.	Malvaceae	http://www.worldfloraonline.org/taxon/wfo-4000000069
408	Abutilon	Mill.	Malvaceae	http://www.worldfloraonline.org/taxon/wfo-4000000069
253	Abutilon	Mill.	Malvaceae	http://www.worldfloraonline.org/taxon/wfo-4000000069
254	Abutilon	Mill.	Malvaceae	http://www.worldfloraonline.org/taxon/wfo-4000000069
139	Abutilon	Mill.	Malvaceae	http://www.worldfloraonline.org/taxon/wfo-4000000069
156	Abutilon	Mill.	Malvaceae	http://www.worldfloraonline.org/taxon/wfo-4000000069
228	Abutilon	Mill.	Malvaceae	http://www.worldfloraonline.org/taxon/wfo-4000000069
485	Abutilon	Mill.	Malvaceae	http://www.worldfloraonline.org/taxon/wfo-4000000069
60	Abutilon	Mill.	Malvaceae	http://www.worldfloraonline.org/taxon/wfo-4000000069
387	Abutilon	Mill.	Malvaceae	http://www.worldfloraonline.org/taxon/wfo-4000000069
113	Abutilon	Mill.	Malvaceae	http://www.worldfloraonline.org/taxon/wfo-4000000069
115	Abutilon	Mill.	Malvaceae	http://www.worldfloraonline.org/taxon/wfo-4000000069
418	Abutilon	Mill.	Malvaceae	http://www.worldfloraonline.org/taxon/wfo-4000000069
256	Abutilon	Mill.	Malvaceae	http://www.worldfloraonline.org/taxon/wfo-4000000069
339	Abutilon	Mill.	Malvaceae	http://www.worldfloraonline.org/taxon/wfo-4000000069
463	Abutilon	Mill.	Malvaceae	http://www.worldfloraonline.org/taxon/wfo-4000000069
466	Abutilon	Mill.	Malvaceae	http://www.worldfloraonline.org/taxon/wfo-4000000069
234	Abutilon	Mill.	Malvaceae	http://www.worldfloraonline.org/taxon/wfo-4000000069
322	Abutilon	Mill.	Malvaceae	http://www.worldfloraonline.org/taxon/wfo-4000000069
443	Abutilon	Mill.	Malvaceae	http://www.worldfloraonline.org/taxon/wfo-4000000069
143	Abutilon	Mill.	Malvaceae	http://www.worldfloraonline.org/taxon/wfo-4000000069
191	Abutilon	Mill.	Malvaceae	http://www.worldfloraonline.org/taxon/wfo-4000000069
326	Abutilon	Mill.	Malvaceae	http://www.worldfloraonline.org/taxon/wfo-4000000069
216	Abutilon	Mill.	Malvaceae	http://www.worldfloraonline.org/taxon/wfo-4000000069
33	Abutilon	Mill.	Malvaceae	http://www.worldfloraonline.org/taxon/wfo-4000000069
260	Abutilon	Mill.	Malvaceae	http://www.worldfloraonline.org/taxon/wfo-4000000069
426	Abutilon	Mill.	Malvaceae	http://www.worldfloraonline.org/taxon/wfo-4000000069
461	Abutilon	Mill.	Malvaceae	http://www.worldfloraonline.org/taxon/wfo-4000000069
202	Abutilon	Mill.	Malvaceae	http://www.worldfloraonline.org/taxon/wfo-4000000069
464	Abutilon	Mill.	Malvaceae	http://www.worldfloraonline.org/taxon/wfo-4000000069
351	Abutilon	Mill.	Malvaceae	http://www.worldfloraonline.org/taxon/wfo-4000000069
376	Abutilon	Mill.	Malvaceae	http://www.worldfloraonline.org/taxon/wfo-4000000069
379	Abutilon	Mill.	Malvaceae	http://www.worldfloraonline.org/taxon/wfo-4000000069
431	Abutilon	Mill.	Malvaceae	http://www.worldfloraonline.org/taxon/wfo-4000000069
423	Abutilon	Mill.	Malvaceae	http://www.worldfloraonline.org/taxon/wfo-4000000069
226	Abutilon	Mill.	Malvaceae	http://www.worldfloraonline.org/taxon/wfo-4000000069
474	Abutilon	Mill.	Malvaceae	http://www.worldfloraonline.org/taxon/wfo-4000000069
270	Abutilon	Mill.	Malvaceae	http://www.worldfloraonline.org/taxon/wfo-4000000069
469	Abutilon	Mill.	Malvaceae	http://www.worldfloraonline.org/taxon/wfo-4000000069
145	Abutilon	Mill.	Malvaceae	http://www.worldfloraonline.org/taxon/wfo-4000000069
135	Abutilon	Mill.	Malvaceae	http://www.worldfloraonline.org/taxon/wfo-4000000069
34	Abutilon	Mill.	Malvaceae	http://www.worldfloraonline.org/taxon/wfo-4000000069
291	Abutilon	Mill.	Malvaceae	http://www.worldfloraonline.org/taxon/wfo-4000000069
3	Abutilon	Mill.	Malvaceae	http://www.worldfloraonline.org/taxon/wfo-4000000069
471	Abutilon	Mill.	Malvaceae	http://www.worldfloraonline.org/taxon/wfo-4000000069
27	Abutilon	Mill.	Malvaceae	http://www.worldfloraonline.org/taxon/wfo-4000000069
437	Abutilon	Mill.	Malvaceae	http://www.worldfloraonline.org/taxon/wfo-4000000069
21	Abutilon	Mill.	Malvaceae	http://www.worldfloraonline.org/taxon/wfo-4000000069
152	Abutilon	Mill.	Malvaceae	http://www.worldfloraonline.org/taxon/wfo-4000000069
378	Abutilon	Mill.	Malvaceae	http://www.worldfloraonline.org/taxon/wfo-4000000069
172	Abutilon	Mill.	Malvaceae	http://www.worldfloraonline.org/taxon/wfo-4000000069
105	Abutilon	Mill.	Malvaceae	http://www.worldfloraonline.org/taxon/wfo-4000000069
392	Abutilon	Mill.	Malvaceae	http://www.worldfloraonline.org/taxon/wfo-4000000069
354	Abutilon	Mill.	Malvaceae	http://www.worldfloraonline.org/taxon/wfo-4000000069
445	Abutilon	Mill.	Malvaceae	http://www.worldfloraonline.org/taxon/wfo-4000000069
154	Abutilon	Mill.	Malvaceae	http://www.worldfloraonline.org/taxon/wfo-4000000069
377	Abutilon	Mill.	Malvaceae	http://www.worldfloraonline.org/taxon/wfo-4000000069
47	Abutilon	Mill.	Malvaceae	http://www.worldfloraonline.org/taxon/wfo-4000000069
481	Abutilon	Mill.	Malvaceae	http://www.worldfloraonline.org/taxon/wfo-4000000069
462	Abutilon	Mill.	Malvaceae	http://www.worldfloraonline.org/taxon/wfo-4000000069
388	Abutilon	Mill.	Malvaceae	http://www.worldfloraonline.org/taxon/wfo-4000000069
207	Abutilon	Mill.	Malvaceae	http://www.worldfloraonline.org/taxon/wfo-4000000069
48	Abutilon	Mill.	Malvaceae	http://www.worldfloraonline.org/taxon/wfo-4000000069
128	Abutilon	Mill.	Malvaceae	http://www.worldfloraonline.org/taxon/wfo-4000000069
175	Abutilon	Mill.	Malvaceae	http://www.worldfloraonline.org/taxon/wfo-4000000069
477	Abutilon	Mill.	Malvaceae	http://www.worldfloraonline.org/taxon/wfo-4000000069
251	Abutilon	Mill.	Malvaceae	http://www.worldfloraonline.org/taxon/wfo-4000000069
308	Abutilon	Mill.	Malvaceae	http://www.worldfloraonline.org/taxon/wfo-4000000069
338	Abutilon	Mill.	Malvaceae	http://www.worldfloraonline.org/taxon/wfo-4000000069
340	Abutilon	Mill.	Malvaceae	http://www.worldfloraonline.org/taxon/wfo-4000000069
334	Abutilon	Mill.	Malvaceae	http://www.worldfloraonline.org/taxon/wfo-4000000069
450	Abutilon	Mill.	Malvaceae	http://www.worldfloraonline.org/taxon/wfo-4000000069
176	Abutilon	Mill.	Malvaceae	http://www.worldfloraonline.org/taxon/wfo-4000000069
209	Abutilon	Mill.	Malvaceae	http://www.worldfloraonline.org/taxon/wfo-4000000069
91	Abutilon	Mill.	Malvaceae	http://www.worldfloraonline.org/taxon/wfo-4000000069
262	Abutilon	Mill.	Malvaceae	http://www.worldfloraonline.org/taxon/wfo-4000000069
149	Abutilon	Mill.	Malvaceae	http://www.worldfloraonline.org/taxon/wfo-4000000069
369	Abutilon	Mill.	Malvaceae	http://www.worldfloraonline.org/taxon/wfo-4000000069
61	Abutilon	Mill.	Malvaceae	http://www.worldfloraonline.org/taxon/wfo-4000000069
130	Abutilon	Mill.	Malvaceae	http://www.worldfloraonline.org/taxon/wfo-4000000069
268	Abutilon	Mill.	Malvaceae	http://www.worldfloraonline.org/taxon/wfo-4000000069
465	Abutilon	Mill.	Malvaceae	http://www.worldfloraonline.org/taxon/wfo-4000000069
267	Abutilon	Mill.	Malvaceae	http://www.worldfloraonline.org/taxon/wfo-4000000069
81	Abutilon	Mill.	Malvaceae	http://www.worldfloraonline.org/taxon/wfo-4000000069
252	Abutilon	Mill.	Malvaceae	http://www.worldfloraonline.org/taxon/wfo-4000000069
114	Abutilon	Mill.	Malvaceae	http://www.worldfloraonline.org/taxon/wfo-4000000069
197	Abutilon	Mill.	Malvaceae	http://www.worldfloraonline.org/taxon/wfo-4000000069
10	Abutilon	Mill.	Malvaceae	http://www.worldfloraonline.org/taxon/wfo-4000000069
483	Abutilon	Mill.	Malvaceae	http://www.worldfloraonline.org/taxon/wfo-4000000069
205	Abutilon	Mill.	Malvaceae	http://www.worldfloraonline.org/taxon/wfo-4000000069
367	Abutilon	Mill.	Malvaceae	http://www.worldfloraonline.org/taxon/wfo-4000000069
55	Abutilon	Mill.	Malvaceae	http://www.worldfloraonline.org/taxon/wfo-4000000069
355	Abutilon	Mill.	Malvaceae	http://www.worldfloraonline.org/taxon/wfo-4000000069
206	Abutilon	Mill.	Malvaceae	http://www.worldfloraonline.org/taxon/wfo-4000000069
317	Abutilon	Mill.	Malvaceae	http://www.worldfloraonline.org/taxon/wfo-4000000069
243	Abutilon	Mill.	Malvaceae	http://www.worldfloraonline.org/taxon/wfo-4000000069
153	Abutilon	Mill.	Malvaceae	http://www.worldfloraonline.org/taxon/wfo-4000000069
312	Abutilon	Mill.	Malvaceae	http://www.worldfloraonline.org/taxon/wfo-4000000069
467	Abutilon	Mill.	Malvaceae	http://www.worldfloraonline.org/taxon/wfo-4000000069
174	Abutilon	Mill.	Malvaceae	http://www.worldfloraonline.org/taxon/wfo-4000000069
155	Abutilon	Mill.	Malvaceae	http://www.worldfloraonline.org/taxon/wfo-4000000069
2	Abutilon	Mill.	Malvaceae	http://www.worldfloraonline.org/taxon/wfo-4000000069
138	Abutilon	Mill.	Malvaceae	http://www.worldfloraonline.org/taxon/wfo-4000000069
407	Abutilon	Mill.	Malvaceae	http://www.worldfloraonline.org/taxon/wfo-4000000069
266	Abutilon	Mill.	Malvaceae	http://www.worldfloraonline.org/taxon/wfo-4000000069
104	Abutilon	Mill.	Malvaceae	http://www.worldfloraonline.org/taxon/wfo-4000000069
42	Abutilon	Mill.	Malvaceae	http://www.worldfloraonline.org/taxon/wfo-4000000069
179	Abutilon	Mill.	Malvaceae	http://www.worldfloraonline.org/taxon/wfo-4000000069
146	Abutilon	Mill.	Malvaceae	http://www.worldfloraonline.org/taxon/wfo-4000000069
96	Abutilon	Mill.	Malvaceae	http://www.worldfloraonline.org/taxon/wfo-4000000069
94	Abutilon	Mill.	Malvaceae	http://www.worldfloraonline.org/taxon/wfo-4000000069
140	Abutilon	Mill.	Malvaceae	http://www.worldfloraonline.org/taxon/wfo-4000000069
88	Abutilon	Mill.	Malvaceae	http://www.worldfloraonline.org/taxon/wfo-4000000069
78	Abutilon	Mill.	Malvaceae	http://www.worldfloraonline.org/taxon/wfo-4000000069
65	Abutilon	Mill.	Malvaceae	http://www.worldfloraonline.org/taxon/wfo-4000000069
89	Abutilon	Mill.	Malvaceae	http://www.worldfloraonline.org/taxon/wfo-4000000069
282	Abutilon	Mill.	Malvaceae	http://www.worldfloraonline.org/taxon/wfo-4000000069
50	Abutilon	Mill.	Malvaceae	http://www.worldfloraonline.org/taxon/wfo-4000000069
327	Abutilon	Mill.	Malvaceae	http://www.worldfloraonline.org/taxon/wfo-4000000069
67	Abutilon	Mill.	Malvaceae	http://www.worldfloraonline.org/taxon/wfo-4000000069
177	Abutilon	Mill.	Malvaceae	http://www.worldfloraonline.org/taxon/wfo-4000000069
109	Abutilon	Mill.	Malvaceae	http://www.worldfloraonline.org/taxon/wfo-4000000069
364	Abutilon	Mill.	Malvaceae	http://www.worldfloraonline.org/taxon/wfo-4000000069
49	Abutilon	Mill.	Malvaceae	http://www.worldfloraonline.org/taxon/wfo-4000000069
424	Abutilon	Mill.	Malvaceae	http://www.worldfloraonline.org/taxon/wfo-4000000069
110	Abutilon	Mill.	Malvaceae	http://www.worldfloraonline.org/taxon/wfo-4000000069
328	Abutilon	Mill.	Malvaceae	http://www.worldfloraonline.org/taxon/wfo-4000000069
246	Abutilon	Mill.	Malvaceae	http://www.worldfloraonline.org/taxon/wfo-4000000069
1	Abutilon	Mill.	Malvaceae	http://www.worldfloraonline.org/taxon/wfo-4000000069
18	Abutilon	Mill.	Malvaceae	http://www.worldfloraonline.org/taxon/wfo-4000000069
238	Abutilon	Mill.	Malvaceae	http://www.worldfloraonline.org/taxon/wfo-4000000069
365	Abutilon	Mill.	Malvaceae	http://www.worldfloraonline.org/taxon/wfo-4000000069
352	Abutilon	Mill.	Malvaceae	http://www.worldfloraonline.org/taxon/wfo-4000000069
19	Abutilon	Mill.	Malvaceae	http://www.worldfloraonline.org/taxon/wfo-4000000069
323	Abutilon	Mill.	Malvaceae	http://www.worldfloraonline.org/taxon/wfo-4000000069
80	Abutilon	Mill.	Malvaceae	http://www.worldfloraonline.org/taxon/wfo-4000000069
20	Abutilon	Mill.	Malvaceae	http://www.worldfloraonline.org/taxon/wfo-4000000069
440	Abutilon	Mill.	Malvaceae	http://www.worldfloraonline.org/taxon/wfo-4000000069
134	Abutilon	Mill.	Malvaceae	http://www.worldfloraonline.org/taxon/wfo-4000000069
53	Abutilon	Mill.	Malvaceae	http://www.worldfloraonline.org/taxon/wfo-4000000069
441	Abutilon	Mill.	Malvaceae	http://www.worldfloraonline.org/taxon/wfo-4000000069
90	Abutilon	Mill.	Malvaceae	http://www.worldfloraonline.org/taxon/wfo-4000000069
236	Abutilon	Mill.	Malvaceae	http://www.worldfloraonline.org/taxon/wfo-4000000069
235	Abutilon	Mill.	Malvaceae	http://www.worldfloraonline.org/taxon/wfo-4000000069
142	Abutilon	Mill.	Malvaceae	http://www.worldfloraonline.org/taxon/wfo-4000000069
237	Abutilon	Mill.	Malvaceae	http://www.worldfloraonline.org/taxon/wfo-4000000069
36	Abutilon	Mill.	Malvaceae	http://www.worldfloraonline.org/taxon/wfo-4000000069
148	Abutilon	Mill.	Malvaceae	http://www.worldfloraonline.org/taxon/wfo-4000000069
325	Abutilon	Mill.	Malvaceae	http://www.worldfloraonline.org/taxon/wfo-4000000069
17	Abutilon	Mill.	Malvaceae	http://www.worldfloraonline.org/taxon/wfo-4000000069
439	Abutilon	Mill.	Malvaceae	http://www.worldfloraonline.org/taxon/wfo-4000000069
16	Abutilon	Mill.	Malvaceae	http://www.worldfloraonline.org/taxon/wfo-4000000069
68	Abutilon	Mill.	Malvaceae	http://www.worldfloraonline.org/taxon/wfo-4000000069
248	Abutilon	Mill.	Malvaceae	http://www.worldfloraonline.org/taxon/wfo-4000000069
178	Abutilon	Mill.	Malvaceae	http://www.worldfloraonline.org/taxon/wfo-4000000069
41	Abutilon	Mill.	Malvaceae	http://www.worldfloraonline.org/taxon/wfo-4000000069
329	Abutilon	Mill.	Malvaceae	http://www.worldfloraonline.org/taxon/wfo-4000000069
222	Abutilon	Mill.	Malvaceae	http://www.worldfloraonline.org/taxon/wfo-4000000069
232	Abutilon	Mill.	Malvaceae	http://www.worldfloraonline.org/taxon/wfo-4000000069
107	Abutilon	Mill.	Malvaceae	http://www.worldfloraonline.org/taxon/wfo-4000000069
345	Abutilon	Mill.	Malvaceae	http://www.worldfloraonline.org/taxon/wfo-4000000069
401	Abutilon	Mill.	Malvaceae	http://www.worldfloraonline.org/taxon/wfo-4000000069
257	Abutilon	Mill.	Malvaceae	http://www.worldfloraonline.org/taxon/wfo-4000000069
432	Abutilon	Mill.	Malvaceae	http://www.worldfloraonline.org/taxon/wfo-4000000069
449	Abutilon	Mill.	Malvaceae	http://www.worldfloraonline.org/taxon/wfo-4000000069
475	Abutilon	Mill.	Malvaceae	http://www.worldfloraonline.org/taxon/wfo-4000000069
283	Abutilon	Mill.	Malvaceae	http://www.worldfloraonline.org/taxon/wfo-4000000069
399	Abutilon	Mill.	Malvaceae	http://www.worldfloraonline.org/taxon/wfo-4000000069
306	Abutilon	Mill.	Malvaceae	http://www.worldfloraonline.org/taxon/wfo-4000000069
455	Abutilon	Mill.	Malvaceae	http://www.worldfloraonline.org/taxon/wfo-4000000069
484	Abutilon	Mill.	Malvaceae	http://www.worldfloraonline.org/taxon/wfo-4000000069
212	Abutilon	Mill.	Malvaceae	http://www.worldfloraonline.org/taxon/wfo-4000000069
344	Abutilon	Mill.	Malvaceae	http://www.worldfloraonline.org/taxon/wfo-4000000069
347	Abutilon	Mill.	Malvaceae	http://www.worldfloraonline.org/taxon/wfo-4000000069
71	Abutilon	Mill.	Malvaceae	http://www.worldfloraonline.org/taxon/wfo-4000000069
348	Abutilon	Mill.	Malvaceae	http://www.worldfloraonline.org/taxon/wfo-4000000069
346	Abutilon	Mill.	Malvaceae	http://www.worldfloraonline.org/taxon/wfo-4000000069
402	Abutilon	Mill.	Malvaceae	http://www.worldfloraonline.org/taxon/wfo-4000000069
420	Abutilon	Mill.	Malvaceae	http://www.worldfloraonline.org/taxon/wfo-4000000069
261	Abutilon	Mill.	Malvaceae	http://www.worldfloraonline.org/taxon/wfo-4000000069
287	Abutilon	Mill.	Malvaceae	http://www.worldfloraonline.org/taxon/wfo-4000000069
101	Abutilon	Mill.	Malvaceae	http://www.worldfloraonline.org/taxon/wfo-4000000069
393	Abutilon	Mill.	Malvaceae	http://www.worldfloraonline.org/taxon/wfo-4000000069
23	Abutilon	Mill.	Malvaceae	http://www.worldfloraonline.org/taxon/wfo-4000000069
188	Abutilon	Mill.	Malvaceae	http://www.worldfloraonline.org/taxon/wfo-4000000069
294	Abutilon	Mill.	Malvaceae	http://www.worldfloraonline.org/taxon/wfo-4000000069
395	Abutilon	Mill.	Malvaceae	http://www.worldfloraonline.org/taxon/wfo-4000000069
285	Abutilon	Mill.	Malvaceae	http://www.worldfloraonline.org/taxon/wfo-4000000069
472	Abutilon	Mill.	Malvaceae	http://www.worldfloraonline.org/taxon/wfo-4000000069
284	Abutilon	Mill.	Malvaceae	http://www.worldfloraonline.org/taxon/wfo-4000000069
476	Abutilon	Mill.	Malvaceae	http://www.worldfloraonline.org/taxon/wfo-4000000069
168	Abutilon	Mill.	Malvaceae	http://www.worldfloraonline.org/taxon/wfo-4000000069
97	Abutilon	Mill.	Malvaceae	http://www.worldfloraonline.org/taxon/wfo-4000000069
293	Abutilon	Mill.	Malvaceae	http://www.worldfloraonline.org/taxon/wfo-4000000069
385	Abutilon	Mill.	Malvaceae	http://www.worldfloraonline.org/taxon/wfo-4000000069
436	Abutilon	Mill.	Malvaceae	http://www.worldfloraonline.org/taxon/wfo-4000000069
25	Abutilon	Mill.	Malvaceae	http://www.worldfloraonline.org/taxon/wfo-4000000069
112	Abutilon	Mill.	Malvaceae	http://www.worldfloraonline.org/taxon/wfo-4000000069
108	Abutilon	Mill.	Malvaceae	http://www.worldfloraonline.org/taxon/wfo-4000000069
274	Abutilon	Mill.	Malvaceae	http://www.worldfloraonline.org/taxon/wfo-4000000069
349	Abutilon	Mill.	Malvaceae	http://www.worldfloraonline.org/taxon/wfo-4000000069
13	Abutilon	Mill.	Malvaceae	http://www.worldfloraonline.org/taxon/wfo-4000000069
189	Abutilon	Mill.	Malvaceae	http://www.worldfloraonline.org/taxon/wfo-4000000069
343	Abutilon	Mill.	Malvaceae	http://www.worldfloraonline.org/taxon/wfo-4000000069
478	Abutilon	Mill.	Malvaceae	http://www.worldfloraonline.org/taxon/wfo-4000000069
280	Abutilon	Mill.	Malvaceae	http://www.worldfloraonline.org/taxon/wfo-4000000069
208	Abutilon	Mill.	Malvaceae	http://www.worldfloraonline.org/taxon/wfo-4000000069
412	Abutilon	Mill.	Malvaceae	http://www.worldfloraonline.org/taxon/wfo-4000000069
454	Abutilon	Mill.	Malvaceae	http://www.worldfloraonline.org/taxon/wfo-4000000069
144	Abutilon	Mill.	Malvaceae	http://www.worldfloraonline.org/taxon/wfo-4000000069
258	Abutilon	Mill.	Malvaceae	http://www.worldfloraonline.org/taxon/wfo-4000000069
62	Abutilon	Mill.	Malvaceae	http://www.worldfloraonline.org/taxon/wfo-4000000069
133	Abutilon	Mill.	Malvaceae	http://www.worldfloraonline.org/taxon/wfo-4000000069
58	Abutilon	Mill.	Malvaceae	http://www.worldfloraonline.org/taxon/wfo-4000000069
73	Abutilon	Mill.	Malvaceae	http://www.worldfloraonline.org/taxon/wfo-4000000069
397	Abutilon	Mill.	Malvaceae	http://www.worldfloraonline.org/taxon/wfo-4000000069
102	Abutilon	Mill.	Malvaceae	http://www.worldfloraonline.org/taxon/wfo-4000000069
106	Abutilon	Mill.	Malvaceae	http://www.worldfloraonline.org/taxon/wfo-4000000069
225	Abutilon	Mill.	Malvaceae	http://www.worldfloraonline.org/taxon/wfo-4000000069
434	Abutilon	Mill.	Malvaceae	http://www.worldfloraonline.org/taxon/wfo-4000000069
51	Abutilon	Mill.	Malvaceae	http://www.worldfloraonline.org/taxon/wfo-4000000069
221	Abutilon	Mill.	Malvaceae	http://www.worldfloraonline.org/taxon/wfo-4000000069
70	Abutilon	Mill.	Malvaceae	http://www.worldfloraonline.org/taxon/wfo-4000000069
28	Abutilon	Mill.	Malvaceae	http://www.worldfloraonline.org/taxon/wfo-4000000069
411	Abutilon	Mill.	Malvaceae	http://www.worldfloraonline.org/taxon/wfo-4000000069
366	Abutilon	Mill.	Malvaceae	http://www.worldfloraonline.org/taxon/wfo-4000000069
336	Abutilon	Mill.	Malvaceae	http://www.worldfloraonline.org/taxon/wfo-4000000069
275	Abutilon	Mill.	Malvaceae	http://www.worldfloraonline.org/taxon/wfo-4000000069
305	Abutilon	Mill.	Malvaceae	http://www.worldfloraonline.org/taxon/wfo-4000000069
29	Abutilon	Mill.	Malvaceae	http://www.worldfloraonline.org/taxon/wfo-4000000069
76	Abutilon	Mill.	Malvaceae	http://www.worldfloraonline.org/taxon/wfo-4000000069
417	Abutilon	Mill.	Malvaceae	http://www.worldfloraonline.org/taxon/wfo-4000000069
38	Abutilon	Mill.	Malvaceae	http://www.worldfloraonline.org/taxon/wfo-4000000069
435	Abutilon	Mill.	Malvaceae	http://www.worldfloraonline.org/taxon/wfo-4000000069
300	Abutilon	Mill.	Malvaceae	http://www.worldfloraonline.org/taxon/wfo-4000000069
382	Abutilon	Mill.	Malvaceae	http://www.worldfloraonline.org/taxon/wfo-4000000069
264	Abutilon	Mill.	Malvaceae	http://www.worldfloraonline.org/taxon/wfo-4000000069
386	Abutilon	Mill.	Malvaceae	http://www.worldfloraonline.org/taxon/wfo-4000000069
271	Abutilon	Mill.	Malvaceae	http://www.worldfloraonline.org/taxon/wfo-4000000069
276	Abutilon	Mill.	Malvaceae	http://www.worldfloraonline.org/taxon/wfo-4000000069
278	Abutilon	Mill.	Malvaceae	http://www.worldfloraonline.org/taxon/wfo-4000000069
442	Abutilon	Mill.	Malvaceae	http://www.worldfloraonline.org/taxon/wfo-4000000069
337	Abutilon	Mill.	Malvaceae	http://www.worldfloraonline.org/taxon/wfo-4000000069
100	Abutilon	Mill.	Malvaceae	http://www.worldfloraonline.org/taxon/wfo-4000000069
181	Abutilon	Mill.	Malvaceae	http://www.worldfloraonline.org/taxon/wfo-4000000069
398	Abutilon	Mill.	Malvaceae	http://www.worldfloraonline.org/taxon/wfo-4000000069
26	Abutilon	Mill.	Malvaceae	http://www.worldfloraonline.org/taxon/wfo-4000000069
409	Abutilon	Mill.	Malvaceae	http://www.worldfloraonline.org/taxon/wfo-4000000069
373	Abutilon	Mill.	Malvaceae	http://www.worldfloraonline.org/taxon/wfo-4000000069
24	Abutilon	Mill.	Malvaceae	http://www.worldfloraonline.org/taxon/wfo-4000000069
410	Abutilon	Mill.	Malvaceae	http://www.worldfloraonline.org/taxon/wfo-4000000069
136	Abutilon	Mill.	Malvaceae	http://www.worldfloraonline.org/taxon/wfo-4000000069
210	Abutilon	Mill.	Malvaceae	http://www.worldfloraonline.org/taxon/wfo-4000000069
458	Abutilon	Mill.	Malvaceae	http://www.worldfloraonline.org/taxon/wfo-4000000069
30	Abutilon	Mill.	Malvaceae	http://www.worldfloraonline.org/taxon/wfo-4000000069
396	Abutilon	Mill.	Malvaceae	http://www.worldfloraonline.org/taxon/wfo-4000000069
122	Abutilon	Mill.	Malvaceae	http://www.worldfloraonline.org/taxon/wfo-4000000069
214	Abutilon	Mill.	Malvaceae	http://www.worldfloraonline.org/taxon/wfo-4000000069
374	Abutilon	Mill.	Malvaceae	http://www.worldfloraonline.org/taxon/wfo-4000000069
324	Abutilon	Mill.	Malvaceae	http://www.worldfloraonline.org/taxon/wfo-4000000069
456	Abutilon	Mill.	Malvaceae	http://www.worldfloraonline.org/taxon/wfo-4000000069
457	Abutilon	Mill.	Malvaceae	http://www.worldfloraonline.org/taxon/wfo-4000000069
453	Abutilon	Mill.	Malvaceae	http://www.worldfloraonline.org/taxon/wfo-4000000069
86	Abutilon	Mill.	Malvaceae	http://www.worldfloraonline.org/taxon/wfo-4000000069
239	Abutilon	Mill.	Malvaceae	http://www.worldfloraonline.org/taxon/wfo-4000000069
295	Abutilon	Mill.	Malvaceae	http://www.worldfloraonline.org/taxon/wfo-4000000069
368	Abutilon	Mill.	Malvaceae	http://www.worldfloraonline.org/taxon/wfo-4000000069
72	Abutilon	Mill.	Malvaceae	http://www.worldfloraonline.org/taxon/wfo-4000000069
11	Abutilon	Mill.	Malvaceae	http://www.worldfloraonline.org/taxon/wfo-4000000069
12	Abutilon	Mill.	Malvaceae	http://www.worldfloraonline.org/taxon/wfo-4000000069
452	Abutilon	Mill.	Malvaceae	http://www.worldfloraonline.org/taxon/wfo-4000000069
240	Abutilon	Mill.	Malvaceae	http://www.worldfloraonline.org/taxon/wfo-4000000069
224	Abutilon	Mill.	Malvaceae	http://www.worldfloraonline.org/taxon/wfo-4000000069
400	Abutilon	Mill.	Malvaceae	http://www.worldfloraonline.org/taxon/wfo-4000000069
211	Abutilon	Mill.	Malvaceae	http://www.worldfloraonline.org/taxon/wfo-4000000069
171	Abutilon	Mill.	Malvaceae	http://www.worldfloraonline.org/taxon/wfo-4000000069
277	Abutilon	Mill.	Malvaceae	http://www.worldfloraonline.org/taxon/wfo-4000000069
14	Abutilon	Mill.	Malvaceae	http://www.worldfloraonline.org/taxon/wfo-4000000069
57	Abutilon	Mill.	Malvaceae	http://www.worldfloraonline.org/taxon/wfo-4000000069
123	Abutilon	Mill.	Malvaceae	http://www.worldfloraonline.org/taxon/wfo-4000000069
383	Abutilon	Mill.	Malvaceae	http://www.worldfloraonline.org/taxon/wfo-4000000069
451	Abutilon	Mill.	Malvaceae	http://www.worldfloraonline.org/taxon/wfo-4000000069
213	Abutilon	Mill.	Malvaceae	http://www.worldfloraonline.org/taxon/wfo-4000000069
341	Abutilon	Mill.	Malvaceae	http://www.worldfloraonline.org/taxon/wfo-4000000069
468	Acacia	Mill.	Fabaceae	http://www.worldfloraonline.org/taxon/wfo-4000000074
139	Acacia	Mill.	Fabaceae	http://www.worldfloraonline.org/taxon/wfo-4000000074
156	Acacia	Mill.	Fabaceae	http://www.worldfloraonline.org/taxon/wfo-4000000074
485	Acacia	Mill.	Fabaceae	http://www.worldfloraonline.org/taxon/wfo-4000000074
487	Acacia	Mill.	Fabaceae	http://www.worldfloraonline.org/taxon/wfo-4000000074
387	Acacia	Mill.	Fabaceae	http://www.worldfloraonline.org/taxon/wfo-4000000074
113	Acacia	Mill.	Fabaceae	http://www.worldfloraonline.org/taxon/wfo-4000000074
115	Acacia	Mill.	Fabaceae	http://www.worldfloraonline.org/taxon/wfo-4000000074
418	Acacia	Mill.	Fabaceae	http://www.worldfloraonline.org/taxon/wfo-4000000074
256	Acacia	Mill.	Fabaceae	http://www.worldfloraonline.org/taxon/wfo-4000000074
234	Acacia	Mill.	Fabaceae	http://www.worldfloraonline.org/taxon/wfo-4000000074
322	Acacia	Mill.	Fabaceae	http://www.worldfloraonline.org/taxon/wfo-4000000074
443	Acacia	Mill.	Fabaceae	http://www.worldfloraonline.org/taxon/wfo-4000000074
143	Acacia	Mill.	Fabaceae	http://www.worldfloraonline.org/taxon/wfo-4000000074
326	Acacia	Mill.	Fabaceae	http://www.worldfloraonline.org/taxon/wfo-4000000074
216	Acacia	Mill.	Fabaceae	http://www.worldfloraonline.org/taxon/wfo-4000000074
33	Acacia	Mill.	Fabaceae	http://www.worldfloraonline.org/taxon/wfo-4000000074
260	Acacia	Mill.	Fabaceae	http://www.worldfloraonline.org/taxon/wfo-4000000074
351	Acacia	Mill.	Fabaceae	http://www.worldfloraonline.org/taxon/wfo-4000000074
376	Acacia	Mill.	Fabaceae	http://www.worldfloraonline.org/taxon/wfo-4000000074
379	Acacia	Mill.	Fabaceae	http://www.worldfloraonline.org/taxon/wfo-4000000074
423	Acacia	Mill.	Fabaceae	http://www.worldfloraonline.org/taxon/wfo-4000000074
226	Acacia	Mill.	Fabaceae	http://www.worldfloraonline.org/taxon/wfo-4000000074
474	Acacia	Mill.	Fabaceae	http://www.worldfloraonline.org/taxon/wfo-4000000074
270	Acacia	Mill.	Fabaceae	http://www.worldfloraonline.org/taxon/wfo-4000000074
469	Acacia	Mill.	Fabaceae	http://www.worldfloraonline.org/taxon/wfo-4000000074
145	Acacia	Mill.	Fabaceae	http://www.worldfloraonline.org/taxon/wfo-4000000074
291	Acacia	Mill.	Fabaceae	http://www.worldfloraonline.org/taxon/wfo-4000000074
3	Acacia	Mill.	Fabaceae	http://www.worldfloraonline.org/taxon/wfo-4000000074
27	Acacia	Mill.	Fabaceae	http://www.worldfloraonline.org/taxon/wfo-4000000074
378	Acacia	Mill.	Fabaceae	http://www.worldfloraonline.org/taxon/wfo-4000000074
172	Acacia	Mill.	Fabaceae	http://www.worldfloraonline.org/taxon/wfo-4000000074
307	Acacia	Mill.	Fabaceae	http://www.worldfloraonline.org/taxon/wfo-4000000074
154	Acacia	Mill.	Fabaceae	http://www.worldfloraonline.org/taxon/wfo-4000000074
388	Acacia	Mill.	Fabaceae	http://www.worldfloraonline.org/taxon/wfo-4000000074
48	Acacia	Mill.	Fabaceae	http://www.worldfloraonline.org/taxon/wfo-4000000074
128	Acacia	Mill.	Fabaceae	http://www.worldfloraonline.org/taxon/wfo-4000000074
175	Acacia	Mill.	Fabaceae	http://www.worldfloraonline.org/taxon/wfo-4000000074
477	Acacia	Mill.	Fabaceae	http://www.worldfloraonline.org/taxon/wfo-4000000074
251	Acacia	Mill.	Fabaceae	http://www.worldfloraonline.org/taxon/wfo-4000000074
338	Acacia	Mill.	Fabaceae	http://www.worldfloraonline.org/taxon/wfo-4000000074
314	Acacia	Mill.	Fabaceae	http://www.worldfloraonline.org/taxon/wfo-4000000074
450	Acacia	Mill.	Fabaceae	http://www.worldfloraonline.org/taxon/wfo-4000000074
262	Acacia	Mill.	Fabaceae	http://www.worldfloraonline.org/taxon/wfo-4000000074
149	Acacia	Mill.	Fabaceae	http://www.worldfloraonline.org/taxon/wfo-4000000074
61	Acacia	Mill.	Fabaceae	http://www.worldfloraonline.org/taxon/wfo-4000000074
114	Acacia	Mill.	Fabaceae	http://www.worldfloraonline.org/taxon/wfo-4000000074
483	Acacia	Mill.	Fabaceae	http://www.worldfloraonline.org/taxon/wfo-4000000074
205	Acacia	Mill.	Fabaceae	http://www.worldfloraonline.org/taxon/wfo-4000000074
206	Acacia	Mill.	Fabaceae	http://www.worldfloraonline.org/taxon/wfo-4000000074
317	Acacia	Mill.	Fabaceae	http://www.worldfloraonline.org/taxon/wfo-4000000074
243	Acacia	Mill.	Fabaceae	http://www.worldfloraonline.org/taxon/wfo-4000000074
174	Acacia	Mill.	Fabaceae	http://www.worldfloraonline.org/taxon/wfo-4000000074
155	Acacia	Mill.	Fabaceae	http://www.worldfloraonline.org/taxon/wfo-4000000074
138	Acacia	Mill.	Fabaceae	http://www.worldfloraonline.org/taxon/wfo-4000000074
407	Acacia	Mill.	Fabaceae	http://www.worldfloraonline.org/taxon/wfo-4000000074
104	Acacia	Mill.	Fabaceae	http://www.worldfloraonline.org/taxon/wfo-4000000074
146	Acacia	Mill.	Fabaceae	http://www.worldfloraonline.org/taxon/wfo-4000000074
96	Acacia	Mill.	Fabaceae	http://www.worldfloraonline.org/taxon/wfo-4000000074
94	Acacia	Mill.	Fabaceae	http://www.worldfloraonline.org/taxon/wfo-4000000074
140	Acacia	Mill.	Fabaceae	http://www.worldfloraonline.org/taxon/wfo-4000000074
88	Acacia	Mill.	Fabaceae	http://www.worldfloraonline.org/taxon/wfo-4000000074
78	Acacia	Mill.	Fabaceae	http://www.worldfloraonline.org/taxon/wfo-4000000074
65	Acacia	Mill.	Fabaceae	http://www.worldfloraonline.org/taxon/wfo-4000000074
89	Acacia	Mill.	Fabaceae	http://www.worldfloraonline.org/taxon/wfo-4000000074
282	Acacia	Mill.	Fabaceae	http://www.worldfloraonline.org/taxon/wfo-4000000074
50	Acacia	Mill.	Fabaceae	http://www.worldfloraonline.org/taxon/wfo-4000000074
327	Acacia	Mill.	Fabaceae	http://www.worldfloraonline.org/taxon/wfo-4000000074
67	Acacia	Mill.	Fabaceae	http://www.worldfloraonline.org/taxon/wfo-4000000074
177	Acacia	Mill.	Fabaceae	http://www.worldfloraonline.org/taxon/wfo-4000000074
109	Acacia	Mill.	Fabaceae	http://www.worldfloraonline.org/taxon/wfo-4000000074
364	Acacia	Mill.	Fabaceae	http://www.worldfloraonline.org/taxon/wfo-4000000074
49	Acacia	Mill.	Fabaceae	http://www.worldfloraonline.org/taxon/wfo-4000000074
424	Acacia	Mill.	Fabaceae	http://www.worldfloraonline.org/taxon/wfo-4000000074
110	Acacia	Mill.	Fabaceae	http://www.worldfloraonline.org/taxon/wfo-4000000074
328	Acacia	Mill.	Fabaceae	http://www.worldfloraonline.org/taxon/wfo-4000000074
37	Acacia	Mill.	Fabaceae	http://www.worldfloraonline.org/taxon/wfo-4000000074
125	Acacia	Mill.	Fabaceae	http://www.worldfloraonline.org/taxon/wfo-4000000074
246	Acacia	Mill.	Fabaceae	http://www.worldfloraonline.org/taxon/wfo-4000000074
1	Acacia	Mill.	Fabaceae	http://www.worldfloraonline.org/taxon/wfo-4000000074
18	Acacia	Mill.	Fabaceae	http://www.worldfloraonline.org/taxon/wfo-4000000074
238	Acacia	Mill.	Fabaceae	http://www.worldfloraonline.org/taxon/wfo-4000000074
365	Acacia	Mill.	Fabaceae	http://www.worldfloraonline.org/taxon/wfo-4000000074
352	Acacia	Mill.	Fabaceae	http://www.worldfloraonline.org/taxon/wfo-4000000074
19	Acacia	Mill.	Fabaceae	http://www.worldfloraonline.org/taxon/wfo-4000000074
323	Acacia	Mill.	Fabaceae	http://www.worldfloraonline.org/taxon/wfo-4000000074
69	Acacia	Mill.	Fabaceae	http://www.worldfloraonline.org/taxon/wfo-4000000074
80	Acacia	Mill.	Fabaceae	http://www.worldfloraonline.org/taxon/wfo-4000000074
20	Acacia	Mill.	Fabaceae	http://www.worldfloraonline.org/taxon/wfo-4000000074
440	Acacia	Mill.	Fabaceae	http://www.worldfloraonline.org/taxon/wfo-4000000074
319	Acacia	Mill.	Fabaceae	http://www.worldfloraonline.org/taxon/wfo-4000000074
134	Acacia	Mill.	Fabaceae	http://www.worldfloraonline.org/taxon/wfo-4000000074
53	Acacia	Mill.	Fabaceae	http://www.worldfloraonline.org/taxon/wfo-4000000074
353	Acacia	Mill.	Fabaceae	http://www.worldfloraonline.org/taxon/wfo-4000000074
441	Acacia	Mill.	Fabaceae	http://www.worldfloraonline.org/taxon/wfo-4000000074
90	Acacia	Mill.	Fabaceae	http://www.worldfloraonline.org/taxon/wfo-4000000074
236	Acacia	Mill.	Fabaceae	http://www.worldfloraonline.org/taxon/wfo-4000000074
229	Acacia	Mill.	Fabaceae	http://www.worldfloraonline.org/taxon/wfo-4000000074
235	Acacia	Mill.	Fabaceae	http://www.worldfloraonline.org/taxon/wfo-4000000074
318	Acacia	Mill.	Fabaceae	http://www.worldfloraonline.org/taxon/wfo-4000000074
321	Acacia	Mill.	Fabaceae	http://www.worldfloraonline.org/taxon/wfo-4000000074
142	Acacia	Mill.	Fabaceae	http://www.worldfloraonline.org/taxon/wfo-4000000074
237	Acacia	Mill.	Fabaceae	http://www.worldfloraonline.org/taxon/wfo-4000000074
36	Acacia	Mill.	Fabaceae	http://www.worldfloraonline.org/taxon/wfo-4000000074
148	Acacia	Mill.	Fabaceae	http://www.worldfloraonline.org/taxon/wfo-4000000074
325	Acacia	Mill.	Fabaceae	http://www.worldfloraonline.org/taxon/wfo-4000000074
15	Acacia	Mill.	Fabaceae	http://www.worldfloraonline.org/taxon/wfo-4000000074
17	Acacia	Mill.	Fabaceae	http://www.worldfloraonline.org/taxon/wfo-4000000074
439	Acacia	Mill.	Fabaceae	http://www.worldfloraonline.org/taxon/wfo-4000000074
320	Acacia	Mill.	Fabaceae	http://www.worldfloraonline.org/taxon/wfo-4000000074
16	Acacia	Mill.	Fabaceae	http://www.worldfloraonline.org/taxon/wfo-4000000074
68	Acacia	Mill.	Fabaceae	http://www.worldfloraonline.org/taxon/wfo-4000000074
248	Acacia	Mill.	Fabaceae	http://www.worldfloraonline.org/taxon/wfo-4000000074
178	Acacia	Mill.	Fabaceae	http://www.worldfloraonline.org/taxon/wfo-4000000074
41	Acacia	Mill.	Fabaceae	http://www.worldfloraonline.org/taxon/wfo-4000000074
329	Acacia	Mill.	Fabaceae	http://www.worldfloraonline.org/taxon/wfo-4000000074
222	Acacia	Mill.	Fabaceae	http://www.worldfloraonline.org/taxon/wfo-4000000074
315	Acacia	Mill.	Fabaceae	http://www.worldfloraonline.org/taxon/wfo-4000000074
381	Acacia	Mill.	Fabaceae	http://www.worldfloraonline.org/taxon/wfo-4000000074
107	Acacia	Mill.	Fabaceae	http://www.worldfloraonline.org/taxon/wfo-4000000074
345	Acacia	Mill.	Fabaceae	http://www.worldfloraonline.org/taxon/wfo-4000000074
401	Acacia	Mill.	Fabaceae	http://www.worldfloraonline.org/taxon/wfo-4000000074
257	Acacia	Mill.	Fabaceae	http://www.worldfloraonline.org/taxon/wfo-4000000074
432	Acacia	Mill.	Fabaceae	http://www.worldfloraonline.org/taxon/wfo-4000000074
449	Acacia	Mill.	Fabaceae	http://www.worldfloraonline.org/taxon/wfo-4000000074
475	Acacia	Mill.	Fabaceae	http://www.worldfloraonline.org/taxon/wfo-4000000074
283	Acacia	Mill.	Fabaceae	http://www.worldfloraonline.org/taxon/wfo-4000000074
399	Acacia	Mill.	Fabaceae	http://www.worldfloraonline.org/taxon/wfo-4000000074
306	Acacia	Mill.	Fabaceae	http://www.worldfloraonline.org/taxon/wfo-4000000074
455	Acacia	Mill.	Fabaceae	http://www.worldfloraonline.org/taxon/wfo-4000000074
484	Acacia	Mill.	Fabaceae	http://www.worldfloraonline.org/taxon/wfo-4000000074
212	Acacia	Mill.	Fabaceae	http://www.worldfloraonline.org/taxon/wfo-4000000074
344	Acacia	Mill.	Fabaceae	http://www.worldfloraonline.org/taxon/wfo-4000000074
347	Acacia	Mill.	Fabaceae	http://www.worldfloraonline.org/taxon/wfo-4000000074
348	Acacia	Mill.	Fabaceae	http://www.worldfloraonline.org/taxon/wfo-4000000074
346	Acacia	Mill.	Fabaceae	http://www.worldfloraonline.org/taxon/wfo-4000000074
402	Acacia	Mill.	Fabaceae	http://www.worldfloraonline.org/taxon/wfo-4000000074
420	Acacia	Mill.	Fabaceae	http://www.worldfloraonline.org/taxon/wfo-4000000074
286	Acacia	Mill.	Fabaceae	http://www.worldfloraonline.org/taxon/wfo-4000000074
261	Acacia	Mill.	Fabaceae	http://www.worldfloraonline.org/taxon/wfo-4000000074
287	Acacia	Mill.	Fabaceae	http://www.worldfloraonline.org/taxon/wfo-4000000074
101	Acacia	Mill.	Fabaceae	http://www.worldfloraonline.org/taxon/wfo-4000000074
393	Acacia	Mill.	Fabaceae	http://www.worldfloraonline.org/taxon/wfo-4000000074
23	Acacia	Mill.	Fabaceae	http://www.worldfloraonline.org/taxon/wfo-4000000074
173	Acacia	Mill.	Fabaceae	http://www.worldfloraonline.org/taxon/wfo-4000000074
188	Acacia	Mill.	Fabaceae	http://www.worldfloraonline.org/taxon/wfo-4000000074
294	Acacia	Mill.	Fabaceae	http://www.worldfloraonline.org/taxon/wfo-4000000074
46	Acacia	Mill.	Fabaceae	http://www.worldfloraonline.org/taxon/wfo-4000000074
395	Acacia	Mill.	Fabaceae	http://www.worldfloraonline.org/taxon/wfo-4000000074
285	Acacia	Mill.	Fabaceae	http://www.worldfloraonline.org/taxon/wfo-4000000074
472	Acacia	Mill.	Fabaceae	http://www.worldfloraonline.org/taxon/wfo-4000000074
284	Acacia	Mill.	Fabaceae	http://www.worldfloraonline.org/taxon/wfo-4000000074
476	Acacia	Mill.	Fabaceae	http://www.worldfloraonline.org/taxon/wfo-4000000074
168	Acacia	Mill.	Fabaceae	http://www.worldfloraonline.org/taxon/wfo-4000000074
97	Acacia	Mill.	Fabaceae	http://www.worldfloraonline.org/taxon/wfo-4000000074
293	Acacia	Mill.	Fabaceae	http://www.worldfloraonline.org/taxon/wfo-4000000074
385	Acacia	Mill.	Fabaceae	http://www.worldfloraonline.org/taxon/wfo-4000000074
436	Acacia	Mill.	Fabaceae	http://www.worldfloraonline.org/taxon/wfo-4000000074
25	Acacia	Mill.	Fabaceae	http://www.worldfloraonline.org/taxon/wfo-4000000074
112	Acacia	Mill.	Fabaceae	http://www.worldfloraonline.org/taxon/wfo-4000000074
108	Acacia	Mill.	Fabaceae	http://www.worldfloraonline.org/taxon/wfo-4000000074
274	Acacia	Mill.	Fabaceae	http://www.worldfloraonline.org/taxon/wfo-4000000074
349	Acacia	Mill.	Fabaceae	http://www.worldfloraonline.org/taxon/wfo-4000000074
13	Acacia	Mill.	Fabaceae	http://www.worldfloraonline.org/taxon/wfo-4000000074
189	Acacia	Mill.	Fabaceae	http://www.worldfloraonline.org/taxon/wfo-4000000074
343	Acacia	Mill.	Fabaceae	http://www.worldfloraonline.org/taxon/wfo-4000000074
478	Acacia	Mill.	Fabaceae	http://www.worldfloraonline.org/taxon/wfo-4000000074
280	Acacia	Mill.	Fabaceae	http://www.worldfloraonline.org/taxon/wfo-4000000074
208	Acacia	Mill.	Fabaceae	http://www.worldfloraonline.org/taxon/wfo-4000000074
412	Acacia	Mill.	Fabaceae	http://www.worldfloraonline.org/taxon/wfo-4000000074
454	Acacia	Mill.	Fabaceae	http://www.worldfloraonline.org/taxon/wfo-4000000074
144	Acacia	Mill.	Fabaceae	http://www.worldfloraonline.org/taxon/wfo-4000000074
258	Acacia	Mill.	Fabaceae	http://www.worldfloraonline.org/taxon/wfo-4000000074
62	Acacia	Mill.	Fabaceae	http://www.worldfloraonline.org/taxon/wfo-4000000074
133	Acacia	Mill.	Fabaceae	http://www.worldfloraonline.org/taxon/wfo-4000000074
58	Acacia	Mill.	Fabaceae	http://www.worldfloraonline.org/taxon/wfo-4000000074
73	Acacia	Mill.	Fabaceae	http://www.worldfloraonline.org/taxon/wfo-4000000074
397	Acacia	Mill.	Fabaceae	http://www.worldfloraonline.org/taxon/wfo-4000000074
102	Acacia	Mill.	Fabaceae	http://www.worldfloraonline.org/taxon/wfo-4000000074
106	Acacia	Mill.	Fabaceae	http://www.worldfloraonline.org/taxon/wfo-4000000074
225	Acacia	Mill.	Fabaceae	http://www.worldfloraonline.org/taxon/wfo-4000000074
434	Acacia	Mill.	Fabaceae	http://www.worldfloraonline.org/taxon/wfo-4000000074
51	Acacia	Mill.	Fabaceae	http://www.worldfloraonline.org/taxon/wfo-4000000074
221	Acacia	Mill.	Fabaceae	http://www.worldfloraonline.org/taxon/wfo-4000000074
70	Acacia	Mill.	Fabaceae	http://www.worldfloraonline.org/taxon/wfo-4000000074
28	Acacia	Mill.	Fabaceae	http://www.worldfloraonline.org/taxon/wfo-4000000074
411	Acacia	Mill.	Fabaceae	http://www.worldfloraonline.org/taxon/wfo-4000000074
366	Acacia	Mill.	Fabaceae	http://www.worldfloraonline.org/taxon/wfo-4000000074
336	Acacia	Mill.	Fabaceae	http://www.worldfloraonline.org/taxon/wfo-4000000074
419	Acacia	Mill.	Fabaceae	http://www.worldfloraonline.org/taxon/wfo-4000000074
275	Acacia	Mill.	Fabaceae	http://www.worldfloraonline.org/taxon/wfo-4000000074
305	Acacia	Mill.	Fabaceae	http://www.worldfloraonline.org/taxon/wfo-4000000074
76	Acacia	Mill.	Fabaceae	http://www.worldfloraonline.org/taxon/wfo-4000000074
417	Acacia	Mill.	Fabaceae	http://www.worldfloraonline.org/taxon/wfo-4000000074
38	Acacia	Mill.	Fabaceae	http://www.worldfloraonline.org/taxon/wfo-4000000074
435	Acacia	Mill.	Fabaceae	http://www.worldfloraonline.org/taxon/wfo-4000000074
300	Acacia	Mill.	Fabaceae	http://www.worldfloraonline.org/taxon/wfo-4000000074
382	Acacia	Mill.	Fabaceae	http://www.worldfloraonline.org/taxon/wfo-4000000074
264	Acacia	Mill.	Fabaceae	http://www.worldfloraonline.org/taxon/wfo-4000000074
386	Acacia	Mill.	Fabaceae	http://www.worldfloraonline.org/taxon/wfo-4000000074
271	Acacia	Mill.	Fabaceae	http://www.worldfloraonline.org/taxon/wfo-4000000074
180	Acacia	Mill.	Fabaceae	http://www.worldfloraonline.org/taxon/wfo-4000000074
276	Acacia	Mill.	Fabaceae	http://www.worldfloraonline.org/taxon/wfo-4000000074
278	Acacia	Mill.	Fabaceae	http://www.worldfloraonline.org/taxon/wfo-4000000074
79	Acacia	Mill.	Fabaceae	http://www.worldfloraonline.org/taxon/wfo-4000000074
442	Acacia	Mill.	Fabaceae	http://www.worldfloraonline.org/taxon/wfo-4000000074
77	Acacia	Mill.	Fabaceae	http://www.worldfloraonline.org/taxon/wfo-4000000074
218	Acacia	Mill.	Fabaceae	http://www.worldfloraonline.org/taxon/wfo-4000000074
337	Acacia	Mill.	Fabaceae	http://www.worldfloraonline.org/taxon/wfo-4000000074
486	Acacia	Mill.	Fabaceae	http://www.worldfloraonline.org/taxon/wfo-4000000074
100	Acacia	Mill.	Fabaceae	http://www.worldfloraonline.org/taxon/wfo-4000000074
181	Acacia	Mill.	Fabaceae	http://www.worldfloraonline.org/taxon/wfo-4000000074
398	Acacia	Mill.	Fabaceae	http://www.worldfloraonline.org/taxon/wfo-4000000074
26	Acacia	Mill.	Fabaceae	http://www.worldfloraonline.org/taxon/wfo-4000000074
330	Acacia	Mill.	Fabaceae	http://www.worldfloraonline.org/taxon/wfo-4000000074
409	Acacia	Mill.	Fabaceae	http://www.worldfloraonline.org/taxon/wfo-4000000074
373	Acacia	Mill.	Fabaceae	http://www.worldfloraonline.org/taxon/wfo-4000000074
227	Acacia	Mill.	Fabaceae	http://www.worldfloraonline.org/taxon/wfo-4000000074
24	Acacia	Mill.	Fabaceae	http://www.worldfloraonline.org/taxon/wfo-4000000074
410	Acacia	Mill.	Fabaceae	http://www.worldfloraonline.org/taxon/wfo-4000000074
136	Acacia	Mill.	Fabaceae	http://www.worldfloraonline.org/taxon/wfo-4000000074
210	Acacia	Mill.	Fabaceae	http://www.worldfloraonline.org/taxon/wfo-4000000074
458	Acacia	Mill.	Fabaceae	http://www.worldfloraonline.org/taxon/wfo-4000000074
30	Acacia	Mill.	Fabaceae	http://www.worldfloraonline.org/taxon/wfo-4000000074
396	Acacia	Mill.	Fabaceae	http://www.worldfloraonline.org/taxon/wfo-4000000074
214	Acacia	Mill.	Fabaceae	http://www.worldfloraonline.org/taxon/wfo-4000000074
456	Acacia	Mill.	Fabaceae	http://www.worldfloraonline.org/taxon/wfo-4000000074
457	Acacia	Mill.	Fabaceae	http://www.worldfloraonline.org/taxon/wfo-4000000074
453	Acacia	Mill.	Fabaceae	http://www.worldfloraonline.org/taxon/wfo-4000000074
86	Acacia	Mill.	Fabaceae	http://www.worldfloraonline.org/taxon/wfo-4000000074
239	Acacia	Mill.	Fabaceae	http://www.worldfloraonline.org/taxon/wfo-4000000074
295	Acacia	Mill.	Fabaceae	http://www.worldfloraonline.org/taxon/wfo-4000000074
72	Acacia	Mill.	Fabaceae	http://www.worldfloraonline.org/taxon/wfo-4000000074
11	Acacia	Mill.	Fabaceae	http://www.worldfloraonline.org/taxon/wfo-4000000074
12	Acacia	Mill.	Fabaceae	http://www.worldfloraonline.org/taxon/wfo-4000000074
452	Acacia	Mill.	Fabaceae	http://www.worldfloraonline.org/taxon/wfo-4000000074
240	Acacia	Mill.	Fabaceae	http://www.worldfloraonline.org/taxon/wfo-4000000074
224	Acacia	Mill.	Fabaceae	http://www.worldfloraonline.org/taxon/wfo-4000000074
400	Acacia	Mill.	Fabaceae	http://www.worldfloraonline.org/taxon/wfo-4000000074
211	Acacia	Mill.	Fabaceae	http://www.worldfloraonline.org/taxon/wfo-4000000074
171	Acacia	Mill.	Fabaceae	http://www.worldfloraonline.org/taxon/wfo-4000000074
277	Acacia	Mill.	Fabaceae	http://www.worldfloraonline.org/taxon/wfo-4000000074
14	Acacia	Mill.	Fabaceae	http://www.worldfloraonline.org/taxon/wfo-4000000074
123	Acacia	Mill.	Fabaceae	http://www.worldfloraonline.org/taxon/wfo-4000000074
451	Acacia	Mill.	Fabaceae	http://www.worldfloraonline.org/taxon/wfo-4000000074
333	Acacia	Mill.	Fabaceae	http://www.worldfloraonline.org/taxon/wfo-4000000074
249	Acacia	Mill.	Fabaceae	http://www.worldfloraonline.org/taxon/wfo-4000000074
370	Acacia	Mill.	Fabaceae	http://www.worldfloraonline.org/taxon/wfo-4000000074
131	Acacia	Mill.	Fabaceae	http://www.worldfloraonline.org/taxon/wfo-4000000074
250	Acacia	Mill.	Fabaceae	http://www.worldfloraonline.org/taxon/wfo-4000000074
213	Acacia	Mill.	Fabaceae	http://www.worldfloraonline.org/taxon/wfo-4000000074
371	Acacia	Mill.	Fabaceae	http://www.worldfloraonline.org/taxon/wfo-4000000074
44	Acacia	Mill.	Fabaceae	http://www.worldfloraonline.org/taxon/wfo-4000000074
425	Acacia	Mill.	Fabaceae	http://www.worldfloraonline.org/taxon/wfo-4000000074
124	Acacia	Mill.	Fabaceae	http://www.worldfloraonline.org/taxon/wfo-4000000074
413	Acacia	Mill.	Fabaceae	http://www.worldfloraonline.org/taxon/wfo-4000000074
433	Acacia	Mill.	Fabaceae	http://www.worldfloraonline.org/taxon/wfo-4000000074
390	Acacia	Mill.	Fabaceae	http://www.worldfloraonline.org/taxon/wfo-4000000074
372	Acacia	Mill.	Fabaceae	http://www.worldfloraonline.org/taxon/wfo-4000000074
389	Acacia	Mill.	Fabaceae	http://www.worldfloraonline.org/taxon/wfo-4000000074
65	Acaciella	Britton & Rose	Fabaceae	http://www.worldfloraonline.org/taxon/wfo-4000000075
365	Acaciella	Britton & Rose	Fabaceae	http://www.worldfloraonline.org/taxon/wfo-4000000075
80	Acaciella	Britton & Rose	Fabaceae	http://www.worldfloraonline.org/taxon/wfo-4000000075
441	Acaciella	Britton & Rose	Fabaceae	http://www.worldfloraonline.org/taxon/wfo-4000000075
142	Acaciella	Britton & Rose	Fabaceae	http://www.worldfloraonline.org/taxon/wfo-4000000075
449	Acaciella	Britton & Rose	Fabaceae	http://www.worldfloraonline.org/taxon/wfo-4000000075
402	Acaciella	Britton & Rose	Fabaceae	http://www.worldfloraonline.org/taxon/wfo-4000000075
133	Acaciella	Britton & Rose	Fabaceae	http://www.worldfloraonline.org/taxon/wfo-4000000075
38	Acaciella	Britton & Rose	Fabaceae	http://www.worldfloraonline.org/taxon/wfo-4000000075
382	Acaciella	Britton & Rose	Fabaceae	http://www.worldfloraonline.org/taxon/wfo-4000000075
264	Acaciella	Britton & Rose	Fabaceae	http://www.worldfloraonline.org/taxon/wfo-4000000075
386	Acaciella	Britton & Rose	Fabaceae	http://www.worldfloraonline.org/taxon/wfo-4000000075
60	Acaena	Mutis ex L.	Rosaceae	http://www.worldfloraonline.org/taxon/wfo-4000000077
387	Acaena	Mutis ex L.	Rosaceae	http://www.worldfloraonline.org/taxon/wfo-4000000077
322	Acaena	Mutis ex L.	Rosaceae	http://www.worldfloraonline.org/taxon/wfo-4000000077
388	Acaena	Mutis ex L.	Rosaceae	http://www.worldfloraonline.org/taxon/wfo-4000000077
48	Acaena	Mutis ex L.	Rosaceae	http://www.worldfloraonline.org/taxon/wfo-4000000077
483	Acaena	Mutis ex L.	Rosaceae	http://www.worldfloraonline.org/taxon/wfo-4000000077
96	Acaena	Mutis ex L.	Rosaceae	http://www.worldfloraonline.org/taxon/wfo-4000000077
94	Acaena	Mutis ex L.	Rosaceae	http://www.worldfloraonline.org/taxon/wfo-4000000077
140	Acaena	Mutis ex L.	Rosaceae	http://www.worldfloraonline.org/taxon/wfo-4000000077
88	Acaena	Mutis ex L.	Rosaceae	http://www.worldfloraonline.org/taxon/wfo-4000000077
78	Acaena	Mutis ex L.	Rosaceae	http://www.worldfloraonline.org/taxon/wfo-4000000077
89	Acaena	Mutis ex L.	Rosaceae	http://www.worldfloraonline.org/taxon/wfo-4000000077
50	Acaena	Mutis ex L.	Rosaceae	http://www.worldfloraonline.org/taxon/wfo-4000000077
327	Acaena	Mutis ex L.	Rosaceae	http://www.worldfloraonline.org/taxon/wfo-4000000077
67	Acaena	Mutis ex L.	Rosaceae	http://www.worldfloraonline.org/taxon/wfo-4000000077
177	Acaena	Mutis ex L.	Rosaceae	http://www.worldfloraonline.org/taxon/wfo-4000000077
364	Acaena	Mutis ex L.	Rosaceae	http://www.worldfloraonline.org/taxon/wfo-4000000077
424	Acaena	Mutis ex L.	Rosaceae	http://www.worldfloraonline.org/taxon/wfo-4000000077
110	Acaena	Mutis ex L.	Rosaceae	http://www.worldfloraonline.org/taxon/wfo-4000000077
328	Acaena	Mutis ex L.	Rosaceae	http://www.worldfloraonline.org/taxon/wfo-4000000077
365	Acaena	Mutis ex L.	Rosaceae	http://www.worldfloraonline.org/taxon/wfo-4000000077
323	Acaena	Mutis ex L.	Rosaceae	http://www.worldfloraonline.org/taxon/wfo-4000000077
80	Acaena	Mutis ex L.	Rosaceae	http://www.worldfloraonline.org/taxon/wfo-4000000077
53	Acaena	Mutis ex L.	Rosaceae	http://www.worldfloraonline.org/taxon/wfo-4000000077
441	Acaena	Mutis ex L.	Rosaceae	http://www.worldfloraonline.org/taxon/wfo-4000000077
142	Acaena	Mutis ex L.	Rosaceae	http://www.worldfloraonline.org/taxon/wfo-4000000077
439	Acaena	Mutis ex L.	Rosaceae	http://www.worldfloraonline.org/taxon/wfo-4000000077
248	Acaena	Mutis ex L.	Rosaceae	http://www.worldfloraonline.org/taxon/wfo-4000000077
329	Acaena	Mutis ex L.	Rosaceae	http://www.worldfloraonline.org/taxon/wfo-4000000077
346	Acaena	Mutis ex L.	Rosaceae	http://www.worldfloraonline.org/taxon/wfo-4000000077
173	Acaena	Mutis ex L.	Rosaceae	http://www.worldfloraonline.org/taxon/wfo-4000000077
274	Acaena	Mutis ex L.	Rosaceae	http://www.worldfloraonline.org/taxon/wfo-4000000077
280	Acaena	Mutis ex L.	Rosaceae	http://www.worldfloraonline.org/taxon/wfo-4000000077
412	Acaena	Mutis ex L.	Rosaceae	http://www.worldfloraonline.org/taxon/wfo-4000000077
434	Acaena	Mutis ex L.	Rosaceae	http://www.worldfloraonline.org/taxon/wfo-4000000077
28	Acaena	Mutis ex L.	Rosaceae	http://www.worldfloraonline.org/taxon/wfo-4000000077
336	Acaena	Mutis ex L.	Rosaceae	http://www.worldfloraonline.org/taxon/wfo-4000000077
300	Acaena	Mutis ex L.	Rosaceae	http://www.worldfloraonline.org/taxon/wfo-4000000077
264	Acaena	Mutis ex L.	Rosaceae	http://www.worldfloraonline.org/taxon/wfo-4000000077
276	Acaena	Mutis ex L.	Rosaceae	http://www.worldfloraonline.org/taxon/wfo-4000000077
278	Acaena	Mutis ex L.	Rosaceae	http://www.worldfloraonline.org/taxon/wfo-4000000077
79	Acaena	Mutis ex L.	Rosaceae	http://www.worldfloraonline.org/taxon/wfo-4000000077
442	Acaena	Mutis ex L.	Rosaceae	http://www.worldfloraonline.org/taxon/wfo-4000000077
77	Acaena	Mutis ex L.	Rosaceae	http://www.worldfloraonline.org/taxon/wfo-4000000077
456	Acaena	Mutis ex L.	Rosaceae	http://www.worldfloraonline.org/taxon/wfo-4000000077
451	Acaena	Mutis ex L.	Rosaceae	http://www.worldfloraonline.org/taxon/wfo-4000000077
413	Acaena	Mutis ex L.	Rosaceae	http://www.worldfloraonline.org/taxon/wfo-4000000077
390	Acaena	Mutis ex L.	Rosaceae	http://www.worldfloraonline.org/taxon/wfo-4000000077
468	Acalypha	L.	Euphorbiaceae	http://www.worldfloraonline.org/taxon/wfo-4000000080
408	Acalypha	L.	Euphorbiaceae	http://www.worldfloraonline.org/taxon/wfo-4000000080
299	Acalypha	L.	Euphorbiaceae	http://www.worldfloraonline.org/taxon/wfo-4000000080
139	Acalypha	L.	Euphorbiaceae	http://www.worldfloraonline.org/taxon/wfo-4000000080
156	Acalypha	L.	Euphorbiaceae	http://www.worldfloraonline.org/taxon/wfo-4000000080
228	Acalypha	L.	Euphorbiaceae	http://www.worldfloraonline.org/taxon/wfo-4000000080
60	Acalypha	L.	Euphorbiaceae	http://www.worldfloraonline.org/taxon/wfo-4000000080
387	Acalypha	L.	Euphorbiaceae	http://www.worldfloraonline.org/taxon/wfo-4000000080
113	Acalypha	L.	Euphorbiaceae	http://www.worldfloraonline.org/taxon/wfo-4000000080
115	Acalypha	L.	Euphorbiaceae	http://www.worldfloraonline.org/taxon/wfo-4000000080
418	Acalypha	L.	Euphorbiaceae	http://www.worldfloraonline.org/taxon/wfo-4000000080
466	Acalypha	L.	Euphorbiaceae	http://www.worldfloraonline.org/taxon/wfo-4000000080
234	Acalypha	L.	Euphorbiaceae	http://www.worldfloraonline.org/taxon/wfo-4000000080
322	Acalypha	L.	Euphorbiaceae	http://www.worldfloraonline.org/taxon/wfo-4000000080
443	Acalypha	L.	Euphorbiaceae	http://www.worldfloraonline.org/taxon/wfo-4000000080
143	Acalypha	L.	Euphorbiaceae	http://www.worldfloraonline.org/taxon/wfo-4000000080
191	Acalypha	L.	Euphorbiaceae	http://www.worldfloraonline.org/taxon/wfo-4000000080
326	Acalypha	L.	Euphorbiaceae	http://www.worldfloraonline.org/taxon/wfo-4000000080
216	Acalypha	L.	Euphorbiaceae	http://www.worldfloraonline.org/taxon/wfo-4000000080
33	Acalypha	L.	Euphorbiaceae	http://www.worldfloraonline.org/taxon/wfo-4000000080
260	Acalypha	L.	Euphorbiaceae	http://www.worldfloraonline.org/taxon/wfo-4000000080
426	Acalypha	L.	Euphorbiaceae	http://www.worldfloraonline.org/taxon/wfo-4000000080
202	Acalypha	L.	Euphorbiaceae	http://www.worldfloraonline.org/taxon/wfo-4000000080
376	Acalypha	L.	Euphorbiaceae	http://www.worldfloraonline.org/taxon/wfo-4000000080
379	Acalypha	L.	Euphorbiaceae	http://www.worldfloraonline.org/taxon/wfo-4000000080
423	Acalypha	L.	Euphorbiaceae	http://www.worldfloraonline.org/taxon/wfo-4000000080
226	Acalypha	L.	Euphorbiaceae	http://www.worldfloraonline.org/taxon/wfo-4000000080
474	Acalypha	L.	Euphorbiaceae	http://www.worldfloraonline.org/taxon/wfo-4000000080
270	Acalypha	L.	Euphorbiaceae	http://www.worldfloraonline.org/taxon/wfo-4000000080
469	Acalypha	L.	Euphorbiaceae	http://www.worldfloraonline.org/taxon/wfo-4000000080
145	Acalypha	L.	Euphorbiaceae	http://www.worldfloraonline.org/taxon/wfo-4000000080
291	Acalypha	L.	Euphorbiaceae	http://www.worldfloraonline.org/taxon/wfo-4000000080
342	Acalypha	L.	Euphorbiaceae	http://www.worldfloraonline.org/taxon/wfo-4000000080
471	Acalypha	L.	Euphorbiaceae	http://www.worldfloraonline.org/taxon/wfo-4000000080
27	Acalypha	L.	Euphorbiaceae	http://www.worldfloraonline.org/taxon/wfo-4000000080
279	Acalypha	L.	Euphorbiaceae	http://www.worldfloraonline.org/taxon/wfo-4000000080
437	Acalypha	L.	Euphorbiaceae	http://www.worldfloraonline.org/taxon/wfo-4000000080
220	Acalypha	L.	Euphorbiaceae	http://www.worldfloraonline.org/taxon/wfo-4000000080
21	Acalypha	L.	Euphorbiaceae	http://www.worldfloraonline.org/taxon/wfo-4000000080
152	Acalypha	L.	Euphorbiaceae	http://www.worldfloraonline.org/taxon/wfo-4000000080
378	Acalypha	L.	Euphorbiaceae	http://www.worldfloraonline.org/taxon/wfo-4000000080
172	Acalypha	L.	Euphorbiaceae	http://www.worldfloraonline.org/taxon/wfo-4000000080
105	Acalypha	L.	Euphorbiaceae	http://www.worldfloraonline.org/taxon/wfo-4000000080
392	Acalypha	L.	Euphorbiaceae	http://www.worldfloraonline.org/taxon/wfo-4000000080
154	Acalypha	L.	Euphorbiaceae	http://www.worldfloraonline.org/taxon/wfo-4000000080
377	Acalypha	L.	Euphorbiaceae	http://www.worldfloraonline.org/taxon/wfo-4000000080
47	Acalypha	L.	Euphorbiaceae	http://www.worldfloraonline.org/taxon/wfo-4000000080
388	Acalypha	L.	Euphorbiaceae	http://www.worldfloraonline.org/taxon/wfo-4000000080
48	Acalypha	L.	Euphorbiaceae	http://www.worldfloraonline.org/taxon/wfo-4000000080
128	Acalypha	L.	Euphorbiaceae	http://www.worldfloraonline.org/taxon/wfo-4000000080
175	Acalypha	L.	Euphorbiaceae	http://www.worldfloraonline.org/taxon/wfo-4000000080
477	Acalypha	L.	Euphorbiaceae	http://www.worldfloraonline.org/taxon/wfo-4000000080
308	Acalypha	L.	Euphorbiaceae	http://www.worldfloraonline.org/taxon/wfo-4000000080
310	Acalypha	L.	Euphorbiaceae	http://www.worldfloraonline.org/taxon/wfo-4000000080
334	Acalypha	L.	Euphorbiaceae	http://www.worldfloraonline.org/taxon/wfo-4000000080
450	Acalypha	L.	Euphorbiaceae	http://www.worldfloraonline.org/taxon/wfo-4000000080
176	Acalypha	L.	Euphorbiaceae	http://www.worldfloraonline.org/taxon/wfo-4000000080
209	Acalypha	L.	Euphorbiaceae	http://www.worldfloraonline.org/taxon/wfo-4000000080
262	Acalypha	L.	Euphorbiaceae	http://www.worldfloraonline.org/taxon/wfo-4000000080
149	Acalypha	L.	Euphorbiaceae	http://www.worldfloraonline.org/taxon/wfo-4000000080
369	Acalypha	L.	Euphorbiaceae	http://www.worldfloraonline.org/taxon/wfo-4000000080
61	Acalypha	L.	Euphorbiaceae	http://www.worldfloraonline.org/taxon/wfo-4000000080
130	Acalypha	L.	Euphorbiaceae	http://www.worldfloraonline.org/taxon/wfo-4000000080
268	Acalypha	L.	Euphorbiaceae	http://www.worldfloraonline.org/taxon/wfo-4000000080
267	Acalypha	L.	Euphorbiaceae	http://www.worldfloraonline.org/taxon/wfo-4000000080
114	Acalypha	L.	Euphorbiaceae	http://www.worldfloraonline.org/taxon/wfo-4000000080
197	Acalypha	L.	Euphorbiaceae	http://www.worldfloraonline.org/taxon/wfo-4000000080
10	Acalypha	L.	Euphorbiaceae	http://www.worldfloraonline.org/taxon/wfo-4000000080
483	Acalypha	L.	Euphorbiaceae	http://www.worldfloraonline.org/taxon/wfo-4000000080
205	Acalypha	L.	Euphorbiaceae	http://www.worldfloraonline.org/taxon/wfo-4000000080
243	Acalypha	L.	Euphorbiaceae	http://www.worldfloraonline.org/taxon/wfo-4000000080
153	Acalypha	L.	Euphorbiaceae	http://www.worldfloraonline.org/taxon/wfo-4000000080
174	Acalypha	L.	Euphorbiaceae	http://www.worldfloraonline.org/taxon/wfo-4000000080
155	Acalypha	L.	Euphorbiaceae	http://www.worldfloraonline.org/taxon/wfo-4000000080
2	Acalypha	L.	Euphorbiaceae	http://www.worldfloraonline.org/taxon/wfo-4000000080
138	Acalypha	L.	Euphorbiaceae	http://www.worldfloraonline.org/taxon/wfo-4000000080
407	Acalypha	L.	Euphorbiaceae	http://www.worldfloraonline.org/taxon/wfo-4000000080
266	Acalypha	L.	Euphorbiaceae	http://www.worldfloraonline.org/taxon/wfo-4000000080
104	Acalypha	L.	Euphorbiaceae	http://www.worldfloraonline.org/taxon/wfo-4000000080
146	Acalypha	L.	Euphorbiaceae	http://www.worldfloraonline.org/taxon/wfo-4000000080
96	Acalypha	L.	Euphorbiaceae	http://www.worldfloraonline.org/taxon/wfo-4000000080
94	Acalypha	L.	Euphorbiaceae	http://www.worldfloraonline.org/taxon/wfo-4000000080
140	Acalypha	L.	Euphorbiaceae	http://www.worldfloraonline.org/taxon/wfo-4000000080
88	Acalypha	L.	Euphorbiaceae	http://www.worldfloraonline.org/taxon/wfo-4000000080
65	Acalypha	L.	Euphorbiaceae	http://www.worldfloraonline.org/taxon/wfo-4000000080
89	Acalypha	L.	Euphorbiaceae	http://www.worldfloraonline.org/taxon/wfo-4000000080
282	Acalypha	L.	Euphorbiaceae	http://www.worldfloraonline.org/taxon/wfo-4000000080
50	Acalypha	L.	Euphorbiaceae	http://www.worldfloraonline.org/taxon/wfo-4000000080
327	Acalypha	L.	Euphorbiaceae	http://www.worldfloraonline.org/taxon/wfo-4000000080
67	Acalypha	L.	Euphorbiaceae	http://www.worldfloraonline.org/taxon/wfo-4000000080
177	Acalypha	L.	Euphorbiaceae	http://www.worldfloraonline.org/taxon/wfo-4000000080
109	Acalypha	L.	Euphorbiaceae	http://www.worldfloraonline.org/taxon/wfo-4000000080
364	Acalypha	L.	Euphorbiaceae	http://www.worldfloraonline.org/taxon/wfo-4000000080
49	Acalypha	L.	Euphorbiaceae	http://www.worldfloraonline.org/taxon/wfo-4000000080
424	Acalypha	L.	Euphorbiaceae	http://www.worldfloraonline.org/taxon/wfo-4000000080
110	Acalypha	L.	Euphorbiaceae	http://www.worldfloraonline.org/taxon/wfo-4000000080
328	Acalypha	L.	Euphorbiaceae	http://www.worldfloraonline.org/taxon/wfo-4000000080
125	Acalypha	L.	Euphorbiaceae	http://www.worldfloraonline.org/taxon/wfo-4000000080
246	Acalypha	L.	Euphorbiaceae	http://www.worldfloraonline.org/taxon/wfo-4000000080
1	Acalypha	L.	Euphorbiaceae	http://www.worldfloraonline.org/taxon/wfo-4000000080
18	Acalypha	L.	Euphorbiaceae	http://www.worldfloraonline.org/taxon/wfo-4000000080
238	Acalypha	L.	Euphorbiaceae	http://www.worldfloraonline.org/taxon/wfo-4000000080
365	Acalypha	L.	Euphorbiaceae	http://www.worldfloraonline.org/taxon/wfo-4000000080
352	Acalypha	L.	Euphorbiaceae	http://www.worldfloraonline.org/taxon/wfo-4000000080
19	Acalypha	L.	Euphorbiaceae	http://www.worldfloraonline.org/taxon/wfo-4000000080
323	Acalypha	L.	Euphorbiaceae	http://www.worldfloraonline.org/taxon/wfo-4000000080
69	Acalypha	L.	Euphorbiaceae	http://www.worldfloraonline.org/taxon/wfo-4000000080
80	Acalypha	L.	Euphorbiaceae	http://www.worldfloraonline.org/taxon/wfo-4000000080
20	Acalypha	L.	Euphorbiaceae	http://www.worldfloraonline.org/taxon/wfo-4000000080
440	Acalypha	L.	Euphorbiaceae	http://www.worldfloraonline.org/taxon/wfo-4000000080
319	Acalypha	L.	Euphorbiaceae	http://www.worldfloraonline.org/taxon/wfo-4000000080
134	Acalypha	L.	Euphorbiaceae	http://www.worldfloraonline.org/taxon/wfo-4000000080
53	Acalypha	L.	Euphorbiaceae	http://www.worldfloraonline.org/taxon/wfo-4000000080
353	Acalypha	L.	Euphorbiaceae	http://www.worldfloraonline.org/taxon/wfo-4000000080
441	Acalypha	L.	Euphorbiaceae	http://www.worldfloraonline.org/taxon/wfo-4000000080
90	Acalypha	L.	Euphorbiaceae	http://www.worldfloraonline.org/taxon/wfo-4000000080
236	Acalypha	L.	Euphorbiaceae	http://www.worldfloraonline.org/taxon/wfo-4000000080
229	Acalypha	L.	Euphorbiaceae	http://www.worldfloraonline.org/taxon/wfo-4000000080
235	Acalypha	L.	Euphorbiaceae	http://www.worldfloraonline.org/taxon/wfo-4000000080
318	Acalypha	L.	Euphorbiaceae	http://www.worldfloraonline.org/taxon/wfo-4000000080
321	Acalypha	L.	Euphorbiaceae	http://www.worldfloraonline.org/taxon/wfo-4000000080
142	Acalypha	L.	Euphorbiaceae	http://www.worldfloraonline.org/taxon/wfo-4000000080
237	Acalypha	L.	Euphorbiaceae	http://www.worldfloraonline.org/taxon/wfo-4000000080
36	Acalypha	L.	Euphorbiaceae	http://www.worldfloraonline.org/taxon/wfo-4000000080
148	Acalypha	L.	Euphorbiaceae	http://www.worldfloraonline.org/taxon/wfo-4000000080
325	Acalypha	L.	Euphorbiaceae	http://www.worldfloraonline.org/taxon/wfo-4000000080
15	Acalypha	L.	Euphorbiaceae	http://www.worldfloraonline.org/taxon/wfo-4000000080
17	Acalypha	L.	Euphorbiaceae	http://www.worldfloraonline.org/taxon/wfo-4000000080
439	Acalypha	L.	Euphorbiaceae	http://www.worldfloraonline.org/taxon/wfo-4000000080
320	Acalypha	L.	Euphorbiaceae	http://www.worldfloraonline.org/taxon/wfo-4000000080
16	Acalypha	L.	Euphorbiaceae	http://www.worldfloraonline.org/taxon/wfo-4000000080
68	Acalypha	L.	Euphorbiaceae	http://www.worldfloraonline.org/taxon/wfo-4000000080
248	Acalypha	L.	Euphorbiaceae	http://www.worldfloraonline.org/taxon/wfo-4000000080
178	Acalypha	L.	Euphorbiaceae	http://www.worldfloraonline.org/taxon/wfo-4000000080
41	Acalypha	L.	Euphorbiaceae	http://www.worldfloraonline.org/taxon/wfo-4000000080
329	Acalypha	L.	Euphorbiaceae	http://www.worldfloraonline.org/taxon/wfo-4000000080
222	Acalypha	L.	Euphorbiaceae	http://www.worldfloraonline.org/taxon/wfo-4000000080
232	Acalypha	L.	Euphorbiaceae	http://www.worldfloraonline.org/taxon/wfo-4000000080
381	Acalypha	L.	Euphorbiaceae	http://www.worldfloraonline.org/taxon/wfo-4000000080
345	Acalypha	L.	Euphorbiaceae	http://www.worldfloraonline.org/taxon/wfo-4000000080
401	Acalypha	L.	Euphorbiaceae	http://www.worldfloraonline.org/taxon/wfo-4000000080
257	Acalypha	L.	Euphorbiaceae	http://www.worldfloraonline.org/taxon/wfo-4000000080
432	Acalypha	L.	Euphorbiaceae	http://www.worldfloraonline.org/taxon/wfo-4000000080
449	Acalypha	L.	Euphorbiaceae	http://www.worldfloraonline.org/taxon/wfo-4000000080
475	Acalypha	L.	Euphorbiaceae	http://www.worldfloraonline.org/taxon/wfo-4000000080
283	Acalypha	L.	Euphorbiaceae	http://www.worldfloraonline.org/taxon/wfo-4000000080
399	Acalypha	L.	Euphorbiaceae	http://www.worldfloraonline.org/taxon/wfo-4000000080
306	Acalypha	L.	Euphorbiaceae	http://www.worldfloraonline.org/taxon/wfo-4000000080
455	Acalypha	L.	Euphorbiaceae	http://www.worldfloraonline.org/taxon/wfo-4000000080
484	Acalypha	L.	Euphorbiaceae	http://www.worldfloraonline.org/taxon/wfo-4000000080
344	Acalypha	L.	Euphorbiaceae	http://www.worldfloraonline.org/taxon/wfo-4000000080
347	Acalypha	L.	Euphorbiaceae	http://www.worldfloraonline.org/taxon/wfo-4000000080
71	Acalypha	L.	Euphorbiaceae	http://www.worldfloraonline.org/taxon/wfo-4000000080
348	Acalypha	L.	Euphorbiaceae	http://www.worldfloraonline.org/taxon/wfo-4000000080
346	Acalypha	L.	Euphorbiaceae	http://www.worldfloraonline.org/taxon/wfo-4000000080
402	Acalypha	L.	Euphorbiaceae	http://www.worldfloraonline.org/taxon/wfo-4000000080
420	Acalypha	L.	Euphorbiaceae	http://www.worldfloraonline.org/taxon/wfo-4000000080
286	Acalypha	L.	Euphorbiaceae	http://www.worldfloraonline.org/taxon/wfo-4000000080
261	Acalypha	L.	Euphorbiaceae	http://www.worldfloraonline.org/taxon/wfo-4000000080
287	Acalypha	L.	Euphorbiaceae	http://www.worldfloraonline.org/taxon/wfo-4000000080
101	Acalypha	L.	Euphorbiaceae	http://www.worldfloraonline.org/taxon/wfo-4000000080
393	Acalypha	L.	Euphorbiaceae	http://www.worldfloraonline.org/taxon/wfo-4000000080
23	Acalypha	L.	Euphorbiaceae	http://www.worldfloraonline.org/taxon/wfo-4000000080
173	Acalypha	L.	Euphorbiaceae	http://www.worldfloraonline.org/taxon/wfo-4000000080
188	Acalypha	L.	Euphorbiaceae	http://www.worldfloraonline.org/taxon/wfo-4000000080
294	Acalypha	L.	Euphorbiaceae	http://www.worldfloraonline.org/taxon/wfo-4000000080
46	Acalypha	L.	Euphorbiaceae	http://www.worldfloraonline.org/taxon/wfo-4000000080
395	Acalypha	L.	Euphorbiaceae	http://www.worldfloraonline.org/taxon/wfo-4000000080
285	Acalypha	L.	Euphorbiaceae	http://www.worldfloraonline.org/taxon/wfo-4000000080
472	Acalypha	L.	Euphorbiaceae	http://www.worldfloraonline.org/taxon/wfo-4000000080
284	Acalypha	L.	Euphorbiaceae	http://www.worldfloraonline.org/taxon/wfo-4000000080
476	Acalypha	L.	Euphorbiaceae	http://www.worldfloraonline.org/taxon/wfo-4000000080
168	Acalypha	L.	Euphorbiaceae	http://www.worldfloraonline.org/taxon/wfo-4000000080
97	Acalypha	L.	Euphorbiaceae	http://www.worldfloraonline.org/taxon/wfo-4000000080
385	Acalypha	L.	Euphorbiaceae	http://www.worldfloraonline.org/taxon/wfo-4000000080
436	Acalypha	L.	Euphorbiaceae	http://www.worldfloraonline.org/taxon/wfo-4000000080
25	Acalypha	L.	Euphorbiaceae	http://www.worldfloraonline.org/taxon/wfo-4000000080
112	Acalypha	L.	Euphorbiaceae	http://www.worldfloraonline.org/taxon/wfo-4000000080
274	Acalypha	L.	Euphorbiaceae	http://www.worldfloraonline.org/taxon/wfo-4000000080
349	Acalypha	L.	Euphorbiaceae	http://www.worldfloraonline.org/taxon/wfo-4000000080
189	Acalypha	L.	Euphorbiaceae	http://www.worldfloraonline.org/taxon/wfo-4000000080
343	Acalypha	L.	Euphorbiaceae	http://www.worldfloraonline.org/taxon/wfo-4000000080
478	Acalypha	L.	Euphorbiaceae	http://www.worldfloraonline.org/taxon/wfo-4000000080
280	Acalypha	L.	Euphorbiaceae	http://www.worldfloraonline.org/taxon/wfo-4000000080
208	Acalypha	L.	Euphorbiaceae	http://www.worldfloraonline.org/taxon/wfo-4000000080
412	Acalypha	L.	Euphorbiaceae	http://www.worldfloraonline.org/taxon/wfo-4000000080
144	Acalypha	L.	Euphorbiaceae	http://www.worldfloraonline.org/taxon/wfo-4000000080
258	Acalypha	L.	Euphorbiaceae	http://www.worldfloraonline.org/taxon/wfo-4000000080
62	Acalypha	L.	Euphorbiaceae	http://www.worldfloraonline.org/taxon/wfo-4000000080
133	Acalypha	L.	Euphorbiaceae	http://www.worldfloraonline.org/taxon/wfo-4000000080
58	Acalypha	L.	Euphorbiaceae	http://www.worldfloraonline.org/taxon/wfo-4000000080
73	Acalypha	L.	Euphorbiaceae	http://www.worldfloraonline.org/taxon/wfo-4000000080
397	Acalypha	L.	Euphorbiaceae	http://www.worldfloraonline.org/taxon/wfo-4000000080
102	Acalypha	L.	Euphorbiaceae	http://www.worldfloraonline.org/taxon/wfo-4000000080
434	Acalypha	L.	Euphorbiaceae	http://www.worldfloraonline.org/taxon/wfo-4000000080
51	Acalypha	L.	Euphorbiaceae	http://www.worldfloraonline.org/taxon/wfo-4000000080
221	Acalypha	L.	Euphorbiaceae	http://www.worldfloraonline.org/taxon/wfo-4000000080
70	Acalypha	L.	Euphorbiaceae	http://www.worldfloraonline.org/taxon/wfo-4000000080
28	Acalypha	L.	Euphorbiaceae	http://www.worldfloraonline.org/taxon/wfo-4000000080
411	Acalypha	L.	Euphorbiaceae	http://www.worldfloraonline.org/taxon/wfo-4000000080
366	Acalypha	L.	Euphorbiaceae	http://www.worldfloraonline.org/taxon/wfo-4000000080
336	Acalypha	L.	Euphorbiaceae	http://www.worldfloraonline.org/taxon/wfo-4000000080
419	Acalypha	L.	Euphorbiaceae	http://www.worldfloraonline.org/taxon/wfo-4000000080
275	Acalypha	L.	Euphorbiaceae	http://www.worldfloraonline.org/taxon/wfo-4000000080
391	Acalypha	L.	Euphorbiaceae	http://www.worldfloraonline.org/taxon/wfo-4000000080
305	Acalypha	L.	Euphorbiaceae	http://www.worldfloraonline.org/taxon/wfo-4000000080
29	Acalypha	L.	Euphorbiaceae	http://www.worldfloraonline.org/taxon/wfo-4000000080
76	Acalypha	L.	Euphorbiaceae	http://www.worldfloraonline.org/taxon/wfo-4000000080
417	Acalypha	L.	Euphorbiaceae	http://www.worldfloraonline.org/taxon/wfo-4000000080
38	Acalypha	L.	Euphorbiaceae	http://www.worldfloraonline.org/taxon/wfo-4000000080
272	Acalypha	L.	Euphorbiaceae	http://www.worldfloraonline.org/taxon/wfo-4000000080
292	Acalypha	L.	Euphorbiaceae	http://www.worldfloraonline.org/taxon/wfo-4000000080
300	Acalypha	L.	Euphorbiaceae	http://www.worldfloraonline.org/taxon/wfo-4000000080
382	Acalypha	L.	Euphorbiaceae	http://www.worldfloraonline.org/taxon/wfo-4000000080
264	Acalypha	L.	Euphorbiaceae	http://www.worldfloraonline.org/taxon/wfo-4000000080
281	Acalypha	L.	Euphorbiaceae	http://www.worldfloraonline.org/taxon/wfo-4000000080
386	Acalypha	L.	Euphorbiaceae	http://www.worldfloraonline.org/taxon/wfo-4000000080
265	Acalypha	L.	Euphorbiaceae	http://www.worldfloraonline.org/taxon/wfo-4000000080
180	Acalypha	L.	Euphorbiaceae	http://www.worldfloraonline.org/taxon/wfo-4000000080
276	Acalypha	L.	Euphorbiaceae	http://www.worldfloraonline.org/taxon/wfo-4000000080
278	Acalypha	L.	Euphorbiaceae	http://www.worldfloraonline.org/taxon/wfo-4000000080
218	Acalypha	L.	Euphorbiaceae	http://www.worldfloraonline.org/taxon/wfo-4000000080
337	Acalypha	L.	Euphorbiaceae	http://www.worldfloraonline.org/taxon/wfo-4000000080
486	Acalypha	L.	Euphorbiaceae	http://www.worldfloraonline.org/taxon/wfo-4000000080
100	Acalypha	L.	Euphorbiaceae	http://www.worldfloraonline.org/taxon/wfo-4000000080
181	Acalypha	L.	Euphorbiaceae	http://www.worldfloraonline.org/taxon/wfo-4000000080
398	Acalypha	L.	Euphorbiaceae	http://www.worldfloraonline.org/taxon/wfo-4000000080
26	Acalypha	L.	Euphorbiaceae	http://www.worldfloraonline.org/taxon/wfo-4000000080
330	Acalypha	L.	Euphorbiaceae	http://www.worldfloraonline.org/taxon/wfo-4000000080
409	Acalypha	L.	Euphorbiaceae	http://www.worldfloraonline.org/taxon/wfo-4000000080
373	Acalypha	L.	Euphorbiaceae	http://www.worldfloraonline.org/taxon/wfo-4000000080
227	Acalypha	L.	Euphorbiaceae	http://www.worldfloraonline.org/taxon/wfo-4000000080
24	Acalypha	L.	Euphorbiaceae	http://www.worldfloraonline.org/taxon/wfo-4000000080
410	Acalypha	L.	Euphorbiaceae	http://www.worldfloraonline.org/taxon/wfo-4000000080
30	Acalypha	L.	Euphorbiaceae	http://www.worldfloraonline.org/taxon/wfo-4000000080
122	Acalypha	L.	Euphorbiaceae	http://www.worldfloraonline.org/taxon/wfo-4000000080
214	Acalypha	L.	Euphorbiaceae	http://www.worldfloraonline.org/taxon/wfo-4000000080
324	Acalypha	L.	Euphorbiaceae	http://www.worldfloraonline.org/taxon/wfo-4000000080
86	Acalypha	L.	Euphorbiaceae	http://www.worldfloraonline.org/taxon/wfo-4000000080
240	Acalypha	L.	Euphorbiaceae	http://www.worldfloraonline.org/taxon/wfo-4000000080
400	Acalypha	L.	Euphorbiaceae	http://www.worldfloraonline.org/taxon/wfo-4000000080
123	Acalypha	L.	Euphorbiaceae	http://www.worldfloraonline.org/taxon/wfo-4000000080
249	Acalypha	L.	Euphorbiaceae	http://www.worldfloraonline.org/taxon/wfo-4000000080
131	Acalypha	L.	Euphorbiaceae	http://www.worldfloraonline.org/taxon/wfo-4000000080
250	Acalypha	L.	Euphorbiaceae	http://www.worldfloraonline.org/taxon/wfo-4000000080
413	Acalypha	L.	Euphorbiaceae	http://www.worldfloraonline.org/taxon/wfo-4000000080
161	Acalypha	L.	Euphorbiaceae	http://www.worldfloraonline.org/taxon/wfo-4000000080
4	Acalypha	L.	Euphorbiaceae	http://www.worldfloraonline.org/taxon/wfo-4000000080
245	Acalypha	L.	Euphorbiaceae	http://www.worldfloraonline.org/taxon/wfo-4000000080
162	Acalypha	L.	Euphorbiaceae	http://www.worldfloraonline.org/taxon/wfo-4000000080
304	Acalypha	L.	Euphorbiaceae	http://www.worldfloraonline.org/taxon/wfo-4000000080
459	Acalypha	L.	Euphorbiaceae	http://www.worldfloraonline.org/taxon/wfo-4000000080
444	Acalypha	L.	Euphorbiaceae	http://www.worldfloraonline.org/taxon/wfo-4000000080
416	Acalypha	L.	Euphorbiaceae	http://www.worldfloraonline.org/taxon/wfo-4000000080
160	Acalypha	L.	Euphorbiaceae	http://www.worldfloraonline.org/taxon/wfo-4000000080
247	Acalypha	L.	Euphorbiaceae	http://www.worldfloraonline.org/taxon/wfo-4000000080
290	Acalypha	L.	Euphorbiaceae	http://www.worldfloraonline.org/taxon/wfo-4000000080
309	Acalypha	L.	Euphorbiaceae	http://www.worldfloraonline.org/taxon/wfo-4000000080
341	Acalypha	L.	Euphorbiaceae	http://www.worldfloraonline.org/taxon/wfo-4000000080
468	Acampe	Lindl.	Orchidaceae	http://www.worldfloraonline.org/taxon/wfo-4000000083
139	Acampe	Lindl.	Orchidaceae	http://www.worldfloraonline.org/taxon/wfo-4000000083
387	Acampe	Lindl.	Orchidaceae	http://www.worldfloraonline.org/taxon/wfo-4000000083
418	Acampe	Lindl.	Orchidaceae	http://www.worldfloraonline.org/taxon/wfo-4000000083
443	Acampe	Lindl.	Orchidaceae	http://www.worldfloraonline.org/taxon/wfo-4000000083
216	Acampe	Lindl.	Orchidaceae	http://www.worldfloraonline.org/taxon/wfo-4000000083
33	Acampe	Lindl.	Orchidaceae	http://www.worldfloraonline.org/taxon/wfo-4000000083
260	Acampe	Lindl.	Orchidaceae	http://www.worldfloraonline.org/taxon/wfo-4000000083
379	Acampe	Lindl.	Orchidaceae	http://www.worldfloraonline.org/taxon/wfo-4000000083
474	Acampe	Lindl.	Orchidaceae	http://www.worldfloraonline.org/taxon/wfo-4000000083
270	Acampe	Lindl.	Orchidaceae	http://www.worldfloraonline.org/taxon/wfo-4000000083
145	Acampe	Lindl.	Orchidaceae	http://www.worldfloraonline.org/taxon/wfo-4000000083
378	Acampe	Lindl.	Orchidaceae	http://www.worldfloraonline.org/taxon/wfo-4000000083
154	Acampe	Lindl.	Orchidaceae	http://www.worldfloraonline.org/taxon/wfo-4000000083
128	Acampe	Lindl.	Orchidaceae	http://www.worldfloraonline.org/taxon/wfo-4000000083
149	Acampe	Lindl.	Orchidaceae	http://www.worldfloraonline.org/taxon/wfo-4000000083
61	Acampe	Lindl.	Orchidaceae	http://www.worldfloraonline.org/taxon/wfo-4000000083
205	Acampe	Lindl.	Orchidaceae	http://www.worldfloraonline.org/taxon/wfo-4000000083
138	Acampe	Lindl.	Orchidaceae	http://www.worldfloraonline.org/taxon/wfo-4000000083
407	Acampe	Lindl.	Orchidaceae	http://www.worldfloraonline.org/taxon/wfo-4000000083
104	Acampe	Lindl.	Orchidaceae	http://www.worldfloraonline.org/taxon/wfo-4000000083
178	Acampe	Lindl.	Orchidaceae	http://www.worldfloraonline.org/taxon/wfo-4000000083
41	Acampe	Lindl.	Orchidaceae	http://www.worldfloraonline.org/taxon/wfo-4000000083
329	Acampe	Lindl.	Orchidaceae	http://www.worldfloraonline.org/taxon/wfo-4000000083
257	Acampe	Lindl.	Orchidaceae	http://www.worldfloraonline.org/taxon/wfo-4000000083
475	Acampe	Lindl.	Orchidaceae	http://www.worldfloraonline.org/taxon/wfo-4000000083
101	Acampe	Lindl.	Orchidaceae	http://www.worldfloraonline.org/taxon/wfo-4000000083
393	Acampe	Lindl.	Orchidaceae	http://www.worldfloraonline.org/taxon/wfo-4000000083
188	Acampe	Lindl.	Orchidaceae	http://www.worldfloraonline.org/taxon/wfo-4000000083
476	Acampe	Lindl.	Orchidaceae	http://www.worldfloraonline.org/taxon/wfo-4000000083
97	Acampe	Lindl.	Orchidaceae	http://www.worldfloraonline.org/taxon/wfo-4000000083
385	Acampe	Lindl.	Orchidaceae	http://www.worldfloraonline.org/taxon/wfo-4000000083
349	Acampe	Lindl.	Orchidaceae	http://www.worldfloraonline.org/taxon/wfo-4000000083
478	Acampe	Lindl.	Orchidaceae	http://www.worldfloraonline.org/taxon/wfo-4000000083
412	Acampe	Lindl.	Orchidaceae	http://www.worldfloraonline.org/taxon/wfo-4000000083
258	Acampe	Lindl.	Orchidaceae	http://www.worldfloraonline.org/taxon/wfo-4000000083
221	Acampe	Lindl.	Orchidaceae	http://www.worldfloraonline.org/taxon/wfo-4000000083
411	Acampe	Lindl.	Orchidaceae	http://www.worldfloraonline.org/taxon/wfo-4000000083
218	Acampe	Lindl.	Orchidaceae	http://www.worldfloraonline.org/taxon/wfo-4000000083
181	Acampe	Lindl.	Orchidaceae	http://www.worldfloraonline.org/taxon/wfo-4000000083
409	Acampe	Lindl.	Orchidaceae	http://www.worldfloraonline.org/taxon/wfo-4000000083
60	Acamptopappus	A.Gray	Asteraceae	http://www.worldfloraonline.org/taxon/wfo-4000000085
29	Acamptopappus	A.Gray	Asteraceae	http://www.worldfloraonline.org/taxon/wfo-4000000085
435	Acamptopappus	A.Gray	Asteraceae	http://www.worldfloraonline.org/taxon/wfo-4000000085
271	Acamptopappus	A.Gray	Asteraceae	http://www.worldfloraonline.org/taxon/wfo-4000000085
88	Acanthella	Hook.f.	Melastomataceae	http://www.worldfloraonline.org/taxon/wfo-4000000091
89	Acanthella	Hook.f.	Melastomataceae	http://www.worldfloraonline.org/taxon/wfo-4000000091
18	Acanthella	Hook.f.	Melastomataceae	http://www.worldfloraonline.org/taxon/wfo-4000000091
19	Acanthella	Hook.f.	Melastomataceae	http://www.worldfloraonline.org/taxon/wfo-4000000091
20	Acanthella	Hook.f.	Melastomataceae	http://www.worldfloraonline.org/taxon/wfo-4000000091
440	Acanthella	Hook.f.	Melastomataceae	http://www.worldfloraonline.org/taxon/wfo-4000000091
90	Acanthella	Hook.f.	Melastomataceae	http://www.worldfloraonline.org/taxon/wfo-4000000091
148	Acanthella	Hook.f.	Melastomataceae	http://www.worldfloraonline.org/taxon/wfo-4000000091
17	Acanthella	Hook.f.	Melastomataceae	http://www.worldfloraonline.org/taxon/wfo-4000000091
439	Acanthella	Hook.f.	Melastomataceae	http://www.worldfloraonline.org/taxon/wfo-4000000091
16	Acanthella	Hook.f.	Melastomataceae	http://www.worldfloraonline.org/taxon/wfo-4000000091
468	Acanthocalyx	(DC.) Tiegh.	Caprifoliaceae	http://www.tropicos.org/Name/40003200
339	Acanthocalyx	(DC.) Tiegh.	Caprifoliaceae	http://www.tropicos.org/Name/40003200
33	Acanthocalyx	(DC.) Tiegh.	Caprifoliaceae	http://www.tropicos.org/Name/40003200
260	Acanthocalyx	(DC.) Tiegh.	Caprifoliaceae	http://www.tropicos.org/Name/40003200
464	Acanthocalyx	(DC.) Tiegh.	Caprifoliaceae	http://www.tropicos.org/Name/40003200
376	Acanthocalyx	(DC.) Tiegh.	Caprifoliaceae	http://www.tropicos.org/Name/40003200
379	Acanthocalyx	(DC.) Tiegh.	Caprifoliaceae	http://www.tropicos.org/Name/40003200
474	Acanthocalyx	(DC.) Tiegh.	Caprifoliaceae	http://www.tropicos.org/Name/40003200
270	Acanthocalyx	(DC.) Tiegh.	Caprifoliaceae	http://www.tropicos.org/Name/40003200
469	Acanthocalyx	(DC.) Tiegh.	Caprifoliaceae	http://www.tropicos.org/Name/40003200
145	Acanthocalyx	(DC.) Tiegh.	Caprifoliaceae	http://www.tropicos.org/Name/40003200
338	Acanthocalyx	(DC.) Tiegh.	Caprifoliaceae	http://www.tropicos.org/Name/40003200
340	Acanthocalyx	(DC.) Tiegh.	Caprifoliaceae	http://www.tropicos.org/Name/40003200
130	Acanthocalyx	(DC.) Tiegh.	Caprifoliaceae	http://www.tropicos.org/Name/40003200
467	Acanthocalyx	(DC.) Tiegh.	Caprifoliaceae	http://www.tropicos.org/Name/40003200
138	Acanthocalyx	(DC.) Tiegh.	Caprifoliaceae	http://www.tropicos.org/Name/40003200
104	Acanthocalyx	(DC.) Tiegh.	Caprifoliaceae	http://www.tropicos.org/Name/40003200
393	Acanthocalyx	(DC.) Tiegh.	Caprifoliaceae	http://www.tropicos.org/Name/40003200
455	Acanthocarpus	Lehm.	Asparagaceae	http://www.worldfloraonline.org/taxon/wfo-4000000100
454	Acanthocarpus	Lehm.	Asparagaceae	http://www.worldfloraonline.org/taxon/wfo-4000000100
456	Acanthocarpus	Lehm.	Asparagaceae	http://www.worldfloraonline.org/taxon/wfo-4000000100
457	Acanthocarpus	Lehm.	Asparagaceae	http://www.worldfloraonline.org/taxon/wfo-4000000100
453	Acanthocarpus	Lehm.	Asparagaceae	http://www.worldfloraonline.org/taxon/wfo-4000000100
452	Acanthocarpus	Lehm.	Asparagaceae	http://www.worldfloraonline.org/taxon/wfo-4000000100
451	Acanthocarpus	Lehm.	Asparagaceae	http://www.worldfloraonline.org/taxon/wfo-4000000100
182	Acanthocephalus	Kar. & Kir.	Asteraceae	http://www.worldfloraonline.org/taxon/wfo-4000000103
187	Acanthocephalus	Kar. & Kir.	Asteraceae	http://www.worldfloraonline.org/taxon/wfo-4000000103
185	Acanthocephalus	Kar. & Kir.	Asteraceae	http://www.worldfloraonline.org/taxon/wfo-4000000103
183	Acanthocephalus	Kar. & Kir.	Asteraceae	http://www.worldfloraonline.org/taxon/wfo-4000000103
184	Acanthocephalus	Kar. & Kir.	Asteraceae	http://www.worldfloraonline.org/taxon/wfo-4000000103
186	Acanthocephalus	Kar. & Kir.	Asteraceae	http://www.worldfloraonline.org/taxon/wfo-4000000103
408	Acanthocephalus	Kar. & Kir.	Asteraceae	http://www.worldfloraonline.org/taxon/wfo-4000000103
463	Acanthocephalus	Kar. & Kir.	Asteraceae	http://www.worldfloraonline.org/taxon/wfo-4000000103
466	Acanthocephalus	Kar. & Kir.	Asteraceae	http://www.worldfloraonline.org/taxon/wfo-4000000103
426	Acanthocephalus	Kar. & Kir.	Asteraceae	http://www.worldfloraonline.org/taxon/wfo-4000000103
461	Acanthocephalus	Kar. & Kir.	Asteraceae	http://www.worldfloraonline.org/taxon/wfo-4000000103
202	Acanthocephalus	Kar. & Kir.	Asteraceae	http://www.worldfloraonline.org/taxon/wfo-4000000103
3	Acanthocephalus	Kar. & Kir.	Asteraceae	http://www.worldfloraonline.org/taxon/wfo-4000000103
437	Acanthocephalus	Kar. & Kir.	Asteraceae	http://www.worldfloraonline.org/taxon/wfo-4000000103
314	Acanthocephalus	Kar. & Kir.	Asteraceae	http://www.worldfloraonline.org/taxon/wfo-4000000103
450	Acanthocephalus	Kar. & Kir.	Asteraceae	http://www.worldfloraonline.org/taxon/wfo-4000000103
96	Acanthocereus	(Engelm. ex A.Berger) Britton & Rose	Cactaceae	http://www.worldfloraonline.org/taxon/wfo-4000000104
140	Acanthocereus	(Engelm. ex A.Berger) Britton & Rose	Cactaceae	http://www.worldfloraonline.org/taxon/wfo-4000000104
88	Acanthocereus	(Engelm. ex A.Berger) Britton & Rose	Cactaceae	http://www.worldfloraonline.org/taxon/wfo-4000000104
65	Acanthocereus	(Engelm. ex A.Berger) Britton & Rose	Cactaceae	http://www.worldfloraonline.org/taxon/wfo-4000000104
89	Acanthocereus	(Engelm. ex A.Berger) Britton & Rose	Cactaceae	http://www.worldfloraonline.org/taxon/wfo-4000000104
282	Acanthocereus	(Engelm. ex A.Berger) Britton & Rose	Cactaceae	http://www.worldfloraonline.org/taxon/wfo-4000000104
109	Acanthocereus	(Engelm. ex A.Berger) Britton & Rose	Cactaceae	http://www.worldfloraonline.org/taxon/wfo-4000000104
328	Acanthocereus	(Engelm. ex A.Berger) Britton & Rose	Cactaceae	http://www.worldfloraonline.org/taxon/wfo-4000000104
365	Acanthocereus	(Engelm. ex A.Berger) Britton & Rose	Cactaceae	http://www.worldfloraonline.org/taxon/wfo-4000000104
80	Acanthocereus	(Engelm. ex A.Berger) Britton & Rose	Cactaceae	http://www.worldfloraonline.org/taxon/wfo-4000000104
440	Acanthocereus	(Engelm. ex A.Berger) Britton & Rose	Cactaceae	http://www.worldfloraonline.org/taxon/wfo-4000000104
441	Acanthocereus	(Engelm. ex A.Berger) Britton & Rose	Cactaceae	http://www.worldfloraonline.org/taxon/wfo-4000000104
142	Acanthocereus	(Engelm. ex A.Berger) Britton & Rose	Cactaceae	http://www.worldfloraonline.org/taxon/wfo-4000000104
148	Acanthocereus	(Engelm. ex A.Berger) Britton & Rose	Cactaceae	http://www.worldfloraonline.org/taxon/wfo-4000000104
439	Acanthocereus	(Engelm. ex A.Berger) Britton & Rose	Cactaceae	http://www.worldfloraonline.org/taxon/wfo-4000000104
248	Acanthocereus	(Engelm. ex A.Berger) Britton & Rose	Cactaceae	http://www.worldfloraonline.org/taxon/wfo-4000000104
417	Acanthocereus	(Engelm. ex A.Berger) Britton & Rose	Cactaceae	http://www.worldfloraonline.org/taxon/wfo-4000000104
38	Acanthocereus	(Engelm. ex A.Berger) Britton & Rose	Cactaceae	http://www.worldfloraonline.org/taxon/wfo-4000000104
300	Acanthocereus	(Engelm. ex A.Berger) Britton & Rose	Cactaceae	http://www.worldfloraonline.org/taxon/wfo-4000000104
382	Acanthocereus	(Engelm. ex A.Berger) Britton & Rose	Cactaceae	http://www.worldfloraonline.org/taxon/wfo-4000000104
264	Acanthocereus	(Engelm. ex A.Berger) Britton & Rose	Cactaceae	http://www.worldfloraonline.org/taxon/wfo-4000000104
386	Acanthocereus	(Engelm. ex A.Berger) Britton & Rose	Cactaceae	http://www.worldfloraonline.org/taxon/wfo-4000000104
122	Acanthocereus	(Engelm. ex A.Berger) Britton & Rose	Cactaceae	http://www.worldfloraonline.org/taxon/wfo-4000000104
468	Acanthochlamys	P.C.Kao	Velloziaceae	http://www.worldfloraonline.org/taxon/wfo-4000000106
156	Acanthochlamys	P.C.Kao	Velloziaceae	http://www.worldfloraonline.org/taxon/wfo-4000000106
339	Acanthochlamys	P.C.Kao	Velloziaceae	http://www.worldfloraonline.org/taxon/wfo-4000000106
463	Acanthochlamys	P.C.Kao	Velloziaceae	http://www.worldfloraonline.org/taxon/wfo-4000000106
466	Acanthochlamys	P.C.Kao	Velloziaceae	http://www.worldfloraonline.org/taxon/wfo-4000000106
33	Acanthochlamys	P.C.Kao	Velloziaceae	http://www.worldfloraonline.org/taxon/wfo-4000000106
260	Acanthochlamys	P.C.Kao	Velloziaceae	http://www.worldfloraonline.org/taxon/wfo-4000000106
461	Acanthochlamys	P.C.Kao	Velloziaceae	http://www.worldfloraonline.org/taxon/wfo-4000000106
464	Acanthochlamys	P.C.Kao	Velloziaceae	http://www.worldfloraonline.org/taxon/wfo-4000000106
376	Acanthochlamys	P.C.Kao	Velloziaceae	http://www.worldfloraonline.org/taxon/wfo-4000000106
379	Acanthochlamys	P.C.Kao	Velloziaceae	http://www.worldfloraonline.org/taxon/wfo-4000000106
474	Acanthochlamys	P.C.Kao	Velloziaceae	http://www.worldfloraonline.org/taxon/wfo-4000000106
469	Acanthochlamys	P.C.Kao	Velloziaceae	http://www.worldfloraonline.org/taxon/wfo-4000000106
145	Acanthochlamys	P.C.Kao	Velloziaceae	http://www.worldfloraonline.org/taxon/wfo-4000000106
152	Acanthochlamys	P.C.Kao	Velloziaceae	http://www.worldfloraonline.org/taxon/wfo-4000000106
378	Acanthochlamys	P.C.Kao	Velloziaceae	http://www.worldfloraonline.org/taxon/wfo-4000000106
377	Acanthochlamys	P.C.Kao	Velloziaceae	http://www.worldfloraonline.org/taxon/wfo-4000000106
462	Acanthochlamys	P.C.Kao	Velloziaceae	http://www.worldfloraonline.org/taxon/wfo-4000000106
175	Acanthochlamys	P.C.Kao	Velloziaceae	http://www.worldfloraonline.org/taxon/wfo-4000000106
477	Acanthochlamys	P.C.Kao	Velloziaceae	http://www.worldfloraonline.org/taxon/wfo-4000000106
338	Acanthochlamys	P.C.Kao	Velloziaceae	http://www.worldfloraonline.org/taxon/wfo-4000000106
340	Acanthochlamys	P.C.Kao	Velloziaceae	http://www.worldfloraonline.org/taxon/wfo-4000000106
450	Acanthochlamys	P.C.Kao	Velloziaceae	http://www.worldfloraonline.org/taxon/wfo-4000000106
176	Acanthochlamys	P.C.Kao	Velloziaceae	http://www.worldfloraonline.org/taxon/wfo-4000000106
130	Acanthochlamys	P.C.Kao	Velloziaceae	http://www.worldfloraonline.org/taxon/wfo-4000000106
268	Acanthochlamys	P.C.Kao	Velloziaceae	http://www.worldfloraonline.org/taxon/wfo-4000000106
467	Acanthochlamys	P.C.Kao	Velloziaceae	http://www.worldfloraonline.org/taxon/wfo-4000000106
155	Acanthochlamys	P.C.Kao	Velloziaceae	http://www.worldfloraonline.org/taxon/wfo-4000000106
266	Acanthochlamys	P.C.Kao	Velloziaceae	http://www.worldfloraonline.org/taxon/wfo-4000000106
418	Acanthocladium	F.Muell.	Asteraceae	http://www.worldfloraonline.org/taxon/wfo-4000000110
402	Acanthocladium	F.Muell.	Asteraceae	http://www.worldfloraonline.org/taxon/wfo-4000000110
274	Acanthocladium	F.Muell.	Asteraceae	http://www.worldfloraonline.org/taxon/wfo-4000000110
277	Acanthocladium	F.Muell.	Asteraceae	http://www.worldfloraonline.org/taxon/wfo-4000000110
390	Acanthocladium	F.Muell.	Asteraceae	http://www.worldfloraonline.org/taxon/wfo-4000000110
234	Acanthocladus	Klotzsch ex Hassk.	Polygalaceae	http://www.worldfloraonline.org/taxon/wfo-4000000113
322	Acanthocladus	Klotzsch ex Hassk.	Polygalaceae	http://www.worldfloraonline.org/taxon/wfo-4000000113
326	Acanthocladus	Klotzsch ex Hassk.	Polygalaceae	http://www.worldfloraonline.org/taxon/wfo-4000000113
48	Acanthocladus	Klotzsch ex Hassk.	Polygalaceae	http://www.worldfloraonline.org/taxon/wfo-4000000113
96	Acanthocladus	Klotzsch ex Hassk.	Polygalaceae	http://www.worldfloraonline.org/taxon/wfo-4000000113
327	Acanthocladus	Klotzsch ex Hassk.	Polygalaceae	http://www.worldfloraonline.org/taxon/wfo-4000000113
49	Acanthocladus	Klotzsch ex Hassk.	Polygalaceae	http://www.worldfloraonline.org/taxon/wfo-4000000113
110	Acanthocladus	Klotzsch ex Hassk.	Polygalaceae	http://www.worldfloraonline.org/taxon/wfo-4000000113
328	Acanthocladus	Klotzsch ex Hassk.	Polygalaceae	http://www.worldfloraonline.org/taxon/wfo-4000000113
246	Acanthocladus	Klotzsch ex Hassk.	Polygalaceae	http://www.worldfloraonline.org/taxon/wfo-4000000113
323	Acanthocladus	Klotzsch ex Hassk.	Polygalaceae	http://www.worldfloraonline.org/taxon/wfo-4000000113
69	Acanthocladus	Klotzsch ex Hassk.	Polygalaceae	http://www.worldfloraonline.org/taxon/wfo-4000000113
134	Acanthocladus	Klotzsch ex Hassk.	Polygalaceae	http://www.worldfloraonline.org/taxon/wfo-4000000113
53	Acanthocladus	Klotzsch ex Hassk.	Polygalaceae	http://www.worldfloraonline.org/taxon/wfo-4000000113
235	Acanthocladus	Klotzsch ex Hassk.	Polygalaceae	http://www.worldfloraonline.org/taxon/wfo-4000000113
36	Acanthocladus	Klotzsch ex Hassk.	Polygalaceae	http://www.worldfloraonline.org/taxon/wfo-4000000113
325	Acanthocladus	Klotzsch ex Hassk.	Polygalaceae	http://www.worldfloraonline.org/taxon/wfo-4000000113
68	Acanthocladus	Klotzsch ex Hassk.	Polygalaceae	http://www.worldfloraonline.org/taxon/wfo-4000000113
248	Acanthocladus	Klotzsch ex Hassk.	Polygalaceae	http://www.worldfloraonline.org/taxon/wfo-4000000113
123	Acanthocladus	Klotzsch ex Hassk.	Polygalaceae	http://www.worldfloraonline.org/taxon/wfo-4000000113
65	Acanthodesmos	C.D.Adams & duQuesnay	Asteraceae	http://www.worldfloraonline.org/taxon/wfo-4000000116
38	Acanthogilia	A.G.Day & Moran	Polemoniaceae	http://www.worldfloraonline.org/taxon/wfo-4000000119
182	Acantholepis	Less.	Asteraceae	http://www.worldfloraonline.org/taxon/wfo-4000000123
184	Acantholepis	Less.	Asteraceae	http://www.worldfloraonline.org/taxon/wfo-4000000123
186	Acantholepis	Less.	Asteraceae	http://www.worldfloraonline.org/taxon/wfo-4000000123
182	Acantholimon	Boiss.	Plumbaginaceae	http://www.worldfloraonline.org/taxon/wfo-4000000124
184	Acantholimon	Boiss.	Plumbaginaceae	http://www.worldfloraonline.org/taxon/wfo-4000000124
186	Acantholimon	Boiss.	Plumbaginaceae	http://www.worldfloraonline.org/taxon/wfo-4000000124
468	Acantholimon	Boiss.	Plumbaginaceae	http://www.worldfloraonline.org/taxon/wfo-4000000124
408	Acantholimon	Boiss.	Plumbaginaceae	http://www.worldfloraonline.org/taxon/wfo-4000000124
253	Acantholimon	Boiss.	Plumbaginaceae	http://www.worldfloraonline.org/taxon/wfo-4000000124
254	Acantholimon	Boiss.	Plumbaginaceae	http://www.worldfloraonline.org/taxon/wfo-4000000124
485	Acantholimon	Boiss.	Plumbaginaceae	http://www.worldfloraonline.org/taxon/wfo-4000000124
487	Acantholimon	Boiss.	Plumbaginaceae	http://www.worldfloraonline.org/taxon/wfo-4000000124
339	Acantholimon	Boiss.	Plumbaginaceae	http://www.worldfloraonline.org/taxon/wfo-4000000124
463	Acantholimon	Boiss.	Plumbaginaceae	http://www.worldfloraonline.org/taxon/wfo-4000000124
466	Acantholimon	Boiss.	Plumbaginaceae	http://www.worldfloraonline.org/taxon/wfo-4000000124
426	Acantholimon	Boiss.	Plumbaginaceae	http://www.worldfloraonline.org/taxon/wfo-4000000124
461	Acantholimon	Boiss.	Plumbaginaceae	http://www.worldfloraonline.org/taxon/wfo-4000000124
202	Acantholimon	Boiss.	Plumbaginaceae	http://www.worldfloraonline.org/taxon/wfo-4000000124
464	Acantholimon	Boiss.	Plumbaginaceae	http://www.worldfloraonline.org/taxon/wfo-4000000124
423	Acantholimon	Boiss.	Plumbaginaceae	http://www.worldfloraonline.org/taxon/wfo-4000000124
474	Acantholimon	Boiss.	Plumbaginaceae	http://www.worldfloraonline.org/taxon/wfo-4000000124
469	Acantholimon	Boiss.	Plumbaginaceae	http://www.worldfloraonline.org/taxon/wfo-4000000124
291	Acantholimon	Boiss.	Plumbaginaceae	http://www.worldfloraonline.org/taxon/wfo-4000000124
3	Acantholimon	Boiss.	Plumbaginaceae	http://www.worldfloraonline.org/taxon/wfo-4000000124
437	Acantholimon	Boiss.	Plumbaginaceae	http://www.worldfloraonline.org/taxon/wfo-4000000124
105	Acantholimon	Boiss.	Plumbaginaceae	http://www.worldfloraonline.org/taxon/wfo-4000000124
392	Acantholimon	Boiss.	Plumbaginaceae	http://www.worldfloraonline.org/taxon/wfo-4000000124
47	Acantholimon	Boiss.	Plumbaginaceae	http://www.worldfloraonline.org/taxon/wfo-4000000124
462	Acantholimon	Boiss.	Plumbaginaceae	http://www.worldfloraonline.org/taxon/wfo-4000000124
340	Acantholimon	Boiss.	Plumbaginaceae	http://www.worldfloraonline.org/taxon/wfo-4000000124
314	Acantholimon	Boiss.	Plumbaginaceae	http://www.worldfloraonline.org/taxon/wfo-4000000124
450	Acantholimon	Boiss.	Plumbaginaceae	http://www.worldfloraonline.org/taxon/wfo-4000000124
130	Acantholimon	Boiss.	Plumbaginaceae	http://www.worldfloraonline.org/taxon/wfo-4000000124
465	Acantholimon	Boiss.	Plumbaginaceae	http://www.worldfloraonline.org/taxon/wfo-4000000124
206	Acantholimon	Boiss.	Plumbaginaceae	http://www.worldfloraonline.org/taxon/wfo-4000000124
317	Acantholimon	Boiss.	Plumbaginaceae	http://www.worldfloraonline.org/taxon/wfo-4000000124
243	Acantholimon	Boiss.	Plumbaginaceae	http://www.worldfloraonline.org/taxon/wfo-4000000124
467	Acantholimon	Boiss.	Plumbaginaceae	http://www.worldfloraonline.org/taxon/wfo-4000000124
2	Acantholimon	Boiss.	Plumbaginaceae	http://www.worldfloraonline.org/taxon/wfo-4000000124
104	Acantholimon	Boiss.	Plumbaginaceae	http://www.worldfloraonline.org/taxon/wfo-4000000124
315	Acantholimon	Boiss.	Plumbaginaceae	http://www.worldfloraonline.org/taxon/wfo-4000000124
232	Acantholimon	Boiss.	Plumbaginaceae	http://www.worldfloraonline.org/taxon/wfo-4000000124
71	Acantholimon	Boiss.	Plumbaginaceae	http://www.worldfloraonline.org/taxon/wfo-4000000124
168	Acantholimon	Boiss.	Plumbaginaceae	http://www.worldfloraonline.org/taxon/wfo-4000000124
136	Acantholimon	Boiss.	Plumbaginaceae	http://www.worldfloraonline.org/taxon/wfo-4000000124
374	Acantholimon	Boiss.	Plumbaginaceae	http://www.worldfloraonline.org/taxon/wfo-4000000124
383	Acantholimon	Boiss.	Plumbaginaceae	http://www.worldfloraonline.org/taxon/wfo-4000000124
322	Acantholippia	Griseb.	Verbenaceae	http://www.worldfloraonline.org/taxon/wfo-4000000125
483	Acantholippia	Griseb.	Verbenaceae	http://www.worldfloraonline.org/taxon/wfo-4000000125
96	Acantholippia	Griseb.	Verbenaceae	http://www.worldfloraonline.org/taxon/wfo-4000000125
140	Acantholippia	Griseb.	Verbenaceae	http://www.worldfloraonline.org/taxon/wfo-4000000125
78	Acantholippia	Griseb.	Verbenaceae	http://www.worldfloraonline.org/taxon/wfo-4000000125
65	Acantholippia	Griseb.	Verbenaceae	http://www.worldfloraonline.org/taxon/wfo-4000000125
282	Acantholippia	Griseb.	Verbenaceae	http://www.worldfloraonline.org/taxon/wfo-4000000125
50	Acantholippia	Griseb.	Verbenaceae	http://www.worldfloraonline.org/taxon/wfo-4000000125
67	Acantholippia	Griseb.	Verbenaceae	http://www.worldfloraonline.org/taxon/wfo-4000000125
177	Acantholippia	Griseb.	Verbenaceae	http://www.worldfloraonline.org/taxon/wfo-4000000125
109	Acantholippia	Griseb.	Verbenaceae	http://www.worldfloraonline.org/taxon/wfo-4000000125
364	Acantholippia	Griseb.	Verbenaceae	http://www.worldfloraonline.org/taxon/wfo-4000000125
424	Acantholippia	Griseb.	Verbenaceae	http://www.worldfloraonline.org/taxon/wfo-4000000125
246	Acantholippia	Griseb.	Verbenaceae	http://www.worldfloraonline.org/taxon/wfo-4000000125
69	Acantholippia	Griseb.	Verbenaceae	http://www.worldfloraonline.org/taxon/wfo-4000000125
134	Acantholippia	Griseb.	Verbenaceae	http://www.worldfloraonline.org/taxon/wfo-4000000125
53	Acantholippia	Griseb.	Verbenaceae	http://www.worldfloraonline.org/taxon/wfo-4000000125
353	Acantholippia	Griseb.	Verbenaceae	http://www.worldfloraonline.org/taxon/wfo-4000000125
229	Acantholippia	Griseb.	Verbenaceae	http://www.worldfloraonline.org/taxon/wfo-4000000125
36	Acantholippia	Griseb.	Verbenaceae	http://www.worldfloraonline.org/taxon/wfo-4000000125
148	Acantholippia	Griseb.	Verbenaceae	http://www.worldfloraonline.org/taxon/wfo-4000000125
325	Acantholippia	Griseb.	Verbenaceae	http://www.worldfloraonline.org/taxon/wfo-4000000125
68	Acantholippia	Griseb.	Verbenaceae	http://www.worldfloraonline.org/taxon/wfo-4000000125
434	Acantholippia	Griseb.	Verbenaceae	http://www.worldfloraonline.org/taxon/wfo-4000000125
28	Acantholippia	Griseb.	Verbenaceae	http://www.worldfloraonline.org/taxon/wfo-4000000125
336	Acantholippia	Griseb.	Verbenaceae	http://www.worldfloraonline.org/taxon/wfo-4000000125
79	Acantholippia	Griseb.	Verbenaceae	http://www.worldfloraonline.org/taxon/wfo-4000000125
77	Acantholippia	Griseb.	Verbenaceae	http://www.worldfloraonline.org/taxon/wfo-4000000125
330	Acantholippia	Griseb.	Verbenaceae	http://www.worldfloraonline.org/taxon/wfo-4000000125
60	Acanthomintha	(A.Gray) A.Gray	Lamiaceae	http://www.worldfloraonline.org/taxon/wfo-4000000129
38	Acanthomintha	(A.Gray) A.Gray	Lamiaceae	http://www.worldfloraonline.org/taxon/wfo-4000000129
484	Acanthonema	Hook.f.	Gesneriaceae	http://www.worldfloraonline.org/taxon/wfo-4000000130
62	Acanthonema	Hook.f.	Gesneriaceae	http://www.worldfloraonline.org/taxon/wfo-4000000130
115	Acanthopale	C.B.Clarke	Acanthaceae	http://www.worldfloraonline.org/taxon/wfo-4000000132
418	Acanthopale	C.B.Clarke	Acanthaceae	http://www.worldfloraonline.org/taxon/wfo-4000000132
443	Acanthopale	C.B.Clarke	Acanthaceae	http://www.worldfloraonline.org/taxon/wfo-4000000132
216	Acanthopale	C.B.Clarke	Acanthaceae	http://www.worldfloraonline.org/taxon/wfo-4000000132
260	Acanthopale	C.B.Clarke	Acanthaceae	http://www.worldfloraonline.org/taxon/wfo-4000000132
61	Acanthopale	C.B.Clarke	Acanthaceae	http://www.worldfloraonline.org/taxon/wfo-4000000132
205	Acanthopale	C.B.Clarke	Acanthaceae	http://www.worldfloraonline.org/taxon/wfo-4000000132
432	Acanthopale	C.B.Clarke	Acanthaceae	http://www.worldfloraonline.org/taxon/wfo-4000000132
287	Acanthopale	C.B.Clarke	Acanthaceae	http://www.worldfloraonline.org/taxon/wfo-4000000132
101	Acanthopale	C.B.Clarke	Acanthaceae	http://www.worldfloraonline.org/taxon/wfo-4000000132
188	Acanthopale	C.B.Clarke	Acanthaceae	http://www.worldfloraonline.org/taxon/wfo-4000000132
412	Acanthopale	C.B.Clarke	Acanthaceae	http://www.worldfloraonline.org/taxon/wfo-4000000132
258	Acanthopale	C.B.Clarke	Acanthaceae	http://www.worldfloraonline.org/taxon/wfo-4000000132
62	Acanthopale	C.B.Clarke	Acanthaceae	http://www.worldfloraonline.org/taxon/wfo-4000000132
221	Acanthopale	C.B.Clarke	Acanthaceae	http://www.worldfloraonline.org/taxon/wfo-4000000132
411	Acanthopale	C.B.Clarke	Acanthaceae	http://www.worldfloraonline.org/taxon/wfo-4000000132
100	Acanthopale	C.B.Clarke	Acanthaceae	http://www.worldfloraonline.org/taxon/wfo-4000000132
410	Acanthopale	C.B.Clarke	Acanthaceae	http://www.worldfloraonline.org/taxon/wfo-4000000132
443	Acanthophoenix	H.Wendl.	Arecaceae	http://www.worldfloraonline.org/taxon/wfo-4000000137
61	Acanthophoenix	H.Wendl.	Arecaceae	http://www.worldfloraonline.org/taxon/wfo-4000000137
329	Acanthophoenix	H.Wendl.	Arecaceae	http://www.worldfloraonline.org/taxon/wfo-4000000137
222	Acanthophoenix	H.Wendl.	Arecaceae	http://www.worldfloraonline.org/taxon/wfo-4000000137
182	Acanthophyllum	C.A.Mey.	Caryophyllaceae	http://www.worldfloraonline.org/taxon/wfo-4000000139
187	Acanthophyllum	C.A.Mey.	Caryophyllaceae	http://www.worldfloraonline.org/taxon/wfo-4000000139
185	Acanthophyllum	C.A.Mey.	Caryophyllaceae	http://www.worldfloraonline.org/taxon/wfo-4000000139
183	Acanthophyllum	C.A.Mey.	Caryophyllaceae	http://www.worldfloraonline.org/taxon/wfo-4000000139
184	Acanthophyllum	C.A.Mey.	Caryophyllaceae	http://www.worldfloraonline.org/taxon/wfo-4000000139
186	Acanthophyllum	C.A.Mey.	Caryophyllaceae	http://www.worldfloraonline.org/taxon/wfo-4000000139
408	Acanthophyllum	C.A.Mey.	Caryophyllaceae	http://www.worldfloraonline.org/taxon/wfo-4000000139
253	Acanthophyllum	C.A.Mey.	Caryophyllaceae	http://www.worldfloraonline.org/taxon/wfo-4000000139
254	Acanthophyllum	C.A.Mey.	Caryophyllaceae	http://www.worldfloraonline.org/taxon/wfo-4000000139
485	Acanthophyllum	C.A.Mey.	Caryophyllaceae	http://www.worldfloraonline.org/taxon/wfo-4000000139
487	Acanthophyllum	C.A.Mey.	Caryophyllaceae	http://www.worldfloraonline.org/taxon/wfo-4000000139
427	Acanthophyllum	C.A.Mey.	Caryophyllaceae	http://www.worldfloraonline.org/taxon/wfo-4000000139
463	Acanthophyllum	C.A.Mey.	Caryophyllaceae	http://www.worldfloraonline.org/taxon/wfo-4000000139
466	Acanthophyllum	C.A.Mey.	Caryophyllaceae	http://www.worldfloraonline.org/taxon/wfo-4000000139
426	Acanthophyllum	C.A.Mey.	Caryophyllaceae	http://www.worldfloraonline.org/taxon/wfo-4000000139
461	Acanthophyllum	C.A.Mey.	Caryophyllaceae	http://www.worldfloraonline.org/taxon/wfo-4000000139
202	Acanthophyllum	C.A.Mey.	Caryophyllaceae	http://www.worldfloraonline.org/taxon/wfo-4000000139
464	Acanthophyllum	C.A.Mey.	Caryophyllaceae	http://www.worldfloraonline.org/taxon/wfo-4000000139
423	Acanthophyllum	C.A.Mey.	Caryophyllaceae	http://www.worldfloraonline.org/taxon/wfo-4000000139
3	Acanthophyllum	C.A.Mey.	Caryophyllaceae	http://www.worldfloraonline.org/taxon/wfo-4000000139
437	Acanthophyllum	C.A.Mey.	Caryophyllaceae	http://www.worldfloraonline.org/taxon/wfo-4000000139
105	Acanthophyllum	C.A.Mey.	Caryophyllaceae	http://www.worldfloraonline.org/taxon/wfo-4000000139
392	Acanthophyllum	C.A.Mey.	Caryophyllaceae	http://www.worldfloraonline.org/taxon/wfo-4000000139
47	Acanthophyllum	C.A.Mey.	Caryophyllaceae	http://www.worldfloraonline.org/taxon/wfo-4000000139
462	Acanthophyllum	C.A.Mey.	Caryophyllaceae	http://www.worldfloraonline.org/taxon/wfo-4000000139
314	Acanthophyllum	C.A.Mey.	Caryophyllaceae	http://www.worldfloraonline.org/taxon/wfo-4000000139
450	Acanthophyllum	C.A.Mey.	Caryophyllaceae	http://www.worldfloraonline.org/taxon/wfo-4000000139
206	Acanthophyllum	C.A.Mey.	Caryophyllaceae	http://www.worldfloraonline.org/taxon/wfo-4000000139
243	Acanthophyllum	C.A.Mey.	Caryophyllaceae	http://www.worldfloraonline.org/taxon/wfo-4000000139
2	Acanthophyllum	C.A.Mey.	Caryophyllaceae	http://www.worldfloraonline.org/taxon/wfo-4000000139
315	Acanthophyllum	C.A.Mey.	Caryophyllaceae	http://www.worldfloraonline.org/taxon/wfo-4000000139
232	Acanthophyllum	C.A.Mey.	Caryophyllaceae	http://www.worldfloraonline.org/taxon/wfo-4000000139
71	Acanthophyllum	C.A.Mey.	Caryophyllaceae	http://www.worldfloraonline.org/taxon/wfo-4000000139
168	Acanthophyllum	C.A.Mey.	Caryophyllaceae	http://www.worldfloraonline.org/taxon/wfo-4000000139
472	Acanthoprasium	Spenn.	Lamiaceae	http://www.worldfloraonline.org/taxon/wfo-4000000143
425	Acanthoprasium	Spenn.	Lamiaceae	http://www.worldfloraonline.org/taxon/wfo-4000000143
388	Acanthopsis	Harv.	Acanthaceae	http://www.worldfloraonline.org/taxon/wfo-4000000144
262	Acanthopsis	Harv.	Acanthaceae	http://www.worldfloraonline.org/taxon/wfo-4000000144
256	Acanthorrhinum	Rothm.	Plantaginaceae	http://www.worldfloraonline.org/taxon/wfo-4000000147
212	Acanthorrhinum	Rothm.	Plantaginaceae	http://www.worldfloraonline.org/taxon/wfo-4000000147
13	Acanthorrhinum	Rothm.	Plantaginaceae	http://www.worldfloraonline.org/taxon/wfo-4000000147
458	Acanthorrhinum	Rothm.	Plantaginaceae	http://www.worldfloraonline.org/taxon/wfo-4000000147
239	Acanthorrhinum	Rothm.	Plantaginaceae	http://www.worldfloraonline.org/taxon/wfo-4000000147
11	Acanthorrhinum	Rothm.	Plantaginaceae	http://www.worldfloraonline.org/taxon/wfo-4000000147
12	Acanthorrhinum	Rothm.	Plantaginaceae	http://www.worldfloraonline.org/taxon/wfo-4000000147
14	Acanthorrhinum	Rothm.	Plantaginaceae	http://www.worldfloraonline.org/taxon/wfo-4000000147
425	Acanthorrhinum	Rothm.	Plantaginaceae	http://www.worldfloraonline.org/taxon/wfo-4000000147
60	Acanthoscyphus	Small	Polygonaceae	http://www.worldfloraonline.org/taxon/wfo-4000000151
387	Acanthosicyos	Welw. ex Benth. & Hook.f.	Cucurbitaceae	http://www.worldfloraonline.org/taxon/wfo-4000000152
388	Acanthosicyos	Welw. ex Benth. & Hook.f.	Cucurbitaceae	http://www.worldfloraonline.org/taxon/wfo-4000000152
262	Acanthosicyos	Welw. ex Benth. & Hook.f.	Cucurbitaceae	http://www.worldfloraonline.org/taxon/wfo-4000000152
257	Acanthosicyos	Welw. ex Benth. & Hook.f.	Cucurbitaceae	http://www.worldfloraonline.org/taxon/wfo-4000000152
475	Acanthosicyos	Welw. ex Benth. & Hook.f.	Cucurbitaceae	http://www.worldfloraonline.org/taxon/wfo-4000000152
261	Acanthosicyos	Welw. ex Benth. & Hook.f.	Cucurbitaceae	http://www.worldfloraonline.org/taxon/wfo-4000000152
101	Acanthosicyos	Welw. ex Benth. & Hook.f.	Cucurbitaceae	http://www.worldfloraonline.org/taxon/wfo-4000000152
476	Acanthosicyos	Welw. ex Benth. & Hook.f.	Cucurbitaceae	http://www.worldfloraonline.org/taxon/wfo-4000000152
25	Acanthosicyos	Welw. ex Benth. & Hook.f.	Cucurbitaceae	http://www.worldfloraonline.org/taxon/wfo-4000000152
478	Acanthosicyos	Welw. ex Benth. & Hook.f.	Cucurbitaceae	http://www.worldfloraonline.org/taxon/wfo-4000000152
258	Acanthosicyos	Welw. ex Benth. & Hook.f.	Cucurbitaceae	http://www.worldfloraonline.org/taxon/wfo-4000000152
51	Acanthosicyos	Welw. ex Benth. & Hook.f.	Cucurbitaceae	http://www.worldfloraonline.org/taxon/wfo-4000000152
26	Acanthosicyos	Welw. ex Benth. & Hook.f.	Cucurbitaceae	http://www.worldfloraonline.org/taxon/wfo-4000000152
139	Acanthospermum	Schrank	Asteraceae	http://www.worldfloraonline.org/taxon/wfo-4000000154
387	Acanthospermum	Schrank	Asteraceae	http://www.worldfloraonline.org/taxon/wfo-4000000154
113	Acanthospermum	Schrank	Asteraceae	http://www.worldfloraonline.org/taxon/wfo-4000000154
115	Acanthospermum	Schrank	Asteraceae	http://www.worldfloraonline.org/taxon/wfo-4000000154
256	Acanthospermum	Schrank	Asteraceae	http://www.worldfloraonline.org/taxon/wfo-4000000154
234	Acanthospermum	Schrank	Asteraceae	http://www.worldfloraonline.org/taxon/wfo-4000000154
322	Acanthospermum	Schrank	Asteraceae	http://www.worldfloraonline.org/taxon/wfo-4000000154
143	Acanthospermum	Schrank	Asteraceae	http://www.worldfloraonline.org/taxon/wfo-4000000154
216	Acanthospermum	Schrank	Asteraceae	http://www.worldfloraonline.org/taxon/wfo-4000000154
260	Acanthospermum	Schrank	Asteraceae	http://www.worldfloraonline.org/taxon/wfo-4000000154
226	Acanthospermum	Schrank	Asteraceae	http://www.worldfloraonline.org/taxon/wfo-4000000154
474	Acanthospermum	Schrank	Asteraceae	http://www.worldfloraonline.org/taxon/wfo-4000000154
270	Acanthospermum	Schrank	Asteraceae	http://www.worldfloraonline.org/taxon/wfo-4000000154
388	Acanthospermum	Schrank	Asteraceae	http://www.worldfloraonline.org/taxon/wfo-4000000154
48	Acanthospermum	Schrank	Asteraceae	http://www.worldfloraonline.org/taxon/wfo-4000000154
262	Acanthospermum	Schrank	Asteraceae	http://www.worldfloraonline.org/taxon/wfo-4000000154
114	Acanthospermum	Schrank	Asteraceae	http://www.worldfloraonline.org/taxon/wfo-4000000154
483	Acanthospermum	Schrank	Asteraceae	http://www.worldfloraonline.org/taxon/wfo-4000000154
104	Acanthospermum	Schrank	Asteraceae	http://www.worldfloraonline.org/taxon/wfo-4000000154
96	Acanthospermum	Schrank	Asteraceae	http://www.worldfloraonline.org/taxon/wfo-4000000154
94	Acanthospermum	Schrank	Asteraceae	http://www.worldfloraonline.org/taxon/wfo-4000000154
88	Acanthospermum	Schrank	Asteraceae	http://www.worldfloraonline.org/taxon/wfo-4000000154
65	Acanthospermum	Schrank	Asteraceae	http://www.worldfloraonline.org/taxon/wfo-4000000154
89	Acanthospermum	Schrank	Asteraceae	http://www.worldfloraonline.org/taxon/wfo-4000000154
282	Acanthospermum	Schrank	Asteraceae	http://www.worldfloraonline.org/taxon/wfo-4000000154
50	Acanthospermum	Schrank	Asteraceae	http://www.worldfloraonline.org/taxon/wfo-4000000154
327	Acanthospermum	Schrank	Asteraceae	http://www.worldfloraonline.org/taxon/wfo-4000000154
67	Acanthospermum	Schrank	Asteraceae	http://www.worldfloraonline.org/taxon/wfo-4000000154
177	Acanthospermum	Schrank	Asteraceae	http://www.worldfloraonline.org/taxon/wfo-4000000154
109	Acanthospermum	Schrank	Asteraceae	http://www.worldfloraonline.org/taxon/wfo-4000000154
364	Acanthospermum	Schrank	Asteraceae	http://www.worldfloraonline.org/taxon/wfo-4000000154
49	Acanthospermum	Schrank	Asteraceae	http://www.worldfloraonline.org/taxon/wfo-4000000154
424	Acanthospermum	Schrank	Asteraceae	http://www.worldfloraonline.org/taxon/wfo-4000000154
110	Acanthospermum	Schrank	Asteraceae	http://www.worldfloraonline.org/taxon/wfo-4000000154
328	Acanthospermum	Schrank	Asteraceae	http://www.worldfloraonline.org/taxon/wfo-4000000154
125	Acanthospermum	Schrank	Asteraceae	http://www.worldfloraonline.org/taxon/wfo-4000000154
246	Acanthospermum	Schrank	Asteraceae	http://www.worldfloraonline.org/taxon/wfo-4000000154
1	Acanthospermum	Schrank	Asteraceae	http://www.worldfloraonline.org/taxon/wfo-4000000154
18	Acanthospermum	Schrank	Asteraceae	http://www.worldfloraonline.org/taxon/wfo-4000000154
238	Acanthospermum	Schrank	Asteraceae	http://www.worldfloraonline.org/taxon/wfo-4000000154
352	Acanthospermum	Schrank	Asteraceae	http://www.worldfloraonline.org/taxon/wfo-4000000154
323	Acanthospermum	Schrank	Asteraceae	http://www.worldfloraonline.org/taxon/wfo-4000000154
69	Acanthospermum	Schrank	Asteraceae	http://www.worldfloraonline.org/taxon/wfo-4000000154
440	Acanthospermum	Schrank	Asteraceae	http://www.worldfloraonline.org/taxon/wfo-4000000154
319	Acanthospermum	Schrank	Asteraceae	http://www.worldfloraonline.org/taxon/wfo-4000000154
134	Acanthospermum	Schrank	Asteraceae	http://www.worldfloraonline.org/taxon/wfo-4000000154
53	Acanthospermum	Schrank	Asteraceae	http://www.worldfloraonline.org/taxon/wfo-4000000154
353	Acanthospermum	Schrank	Asteraceae	http://www.worldfloraonline.org/taxon/wfo-4000000154
236	Acanthospermum	Schrank	Asteraceae	http://www.worldfloraonline.org/taxon/wfo-4000000154
229	Acanthospermum	Schrank	Asteraceae	http://www.worldfloraonline.org/taxon/wfo-4000000154
235	Acanthospermum	Schrank	Asteraceae	http://www.worldfloraonline.org/taxon/wfo-4000000154
318	Acanthospermum	Schrank	Asteraceae	http://www.worldfloraonline.org/taxon/wfo-4000000154
321	Acanthospermum	Schrank	Asteraceae	http://www.worldfloraonline.org/taxon/wfo-4000000154
237	Acanthospermum	Schrank	Asteraceae	http://www.worldfloraonline.org/taxon/wfo-4000000154
36	Acanthospermum	Schrank	Asteraceae	http://www.worldfloraonline.org/taxon/wfo-4000000154
148	Acanthospermum	Schrank	Asteraceae	http://www.worldfloraonline.org/taxon/wfo-4000000154
325	Acanthospermum	Schrank	Asteraceae	http://www.worldfloraonline.org/taxon/wfo-4000000154
15	Acanthospermum	Schrank	Asteraceae	http://www.worldfloraonline.org/taxon/wfo-4000000154
439	Acanthospermum	Schrank	Asteraceae	http://www.worldfloraonline.org/taxon/wfo-4000000154
320	Acanthospermum	Schrank	Asteraceae	http://www.worldfloraonline.org/taxon/wfo-4000000154
68	Acanthospermum	Schrank	Asteraceae	http://www.worldfloraonline.org/taxon/wfo-4000000154
248	Acanthospermum	Schrank	Asteraceae	http://www.worldfloraonline.org/taxon/wfo-4000000154
222	Acanthospermum	Schrank	Asteraceae	http://www.worldfloraonline.org/taxon/wfo-4000000154
381	Acanthospermum	Schrank	Asteraceae	http://www.worldfloraonline.org/taxon/wfo-4000000154
257	Acanthospermum	Schrank	Asteraceae	http://www.worldfloraonline.org/taxon/wfo-4000000154
432	Acanthospermum	Schrank	Asteraceae	http://www.worldfloraonline.org/taxon/wfo-4000000154
475	Acanthospermum	Schrank	Asteraceae	http://www.worldfloraonline.org/taxon/wfo-4000000154
484	Acanthospermum	Schrank	Asteraceae	http://www.worldfloraonline.org/taxon/wfo-4000000154
348	Acanthospermum	Schrank	Asteraceae	http://www.worldfloraonline.org/taxon/wfo-4000000154
420	Acanthospermum	Schrank	Asteraceae	http://www.worldfloraonline.org/taxon/wfo-4000000154
286	Acanthospermum	Schrank	Asteraceae	http://www.worldfloraonline.org/taxon/wfo-4000000154
261	Acanthospermum	Schrank	Asteraceae	http://www.worldfloraonline.org/taxon/wfo-4000000154
287	Acanthospermum	Schrank	Asteraceae	http://www.worldfloraonline.org/taxon/wfo-4000000154
101	Acanthospermum	Schrank	Asteraceae	http://www.worldfloraonline.org/taxon/wfo-4000000154
188	Acanthospermum	Schrank	Asteraceae	http://www.worldfloraonline.org/taxon/wfo-4000000154
285	Acanthospermum	Schrank	Asteraceae	http://www.worldfloraonline.org/taxon/wfo-4000000154
284	Acanthospermum	Schrank	Asteraceae	http://www.worldfloraonline.org/taxon/wfo-4000000154
476	Acanthospermum	Schrank	Asteraceae	http://www.worldfloraonline.org/taxon/wfo-4000000154
97	Acanthospermum	Schrank	Asteraceae	http://www.worldfloraonline.org/taxon/wfo-4000000154
385	Acanthospermum	Schrank	Asteraceae	http://www.worldfloraonline.org/taxon/wfo-4000000154
25	Acanthospermum	Schrank	Asteraceae	http://www.worldfloraonline.org/taxon/wfo-4000000154
112	Acanthospermum	Schrank	Asteraceae	http://www.worldfloraonline.org/taxon/wfo-4000000154
274	Acanthospermum	Schrank	Asteraceae	http://www.worldfloraonline.org/taxon/wfo-4000000154
349	Acanthospermum	Schrank	Asteraceae	http://www.worldfloraonline.org/taxon/wfo-4000000154
478	Acanthospermum	Schrank	Asteraceae	http://www.worldfloraonline.org/taxon/wfo-4000000154
208	Acanthospermum	Schrank	Asteraceae	http://www.worldfloraonline.org/taxon/wfo-4000000154
412	Acanthospermum	Schrank	Asteraceae	http://www.worldfloraonline.org/taxon/wfo-4000000154
144	Acanthospermum	Schrank	Asteraceae	http://www.worldfloraonline.org/taxon/wfo-4000000154
258	Acanthospermum	Schrank	Asteraceae	http://www.worldfloraonline.org/taxon/wfo-4000000154
62	Acanthospermum	Schrank	Asteraceae	http://www.worldfloraonline.org/taxon/wfo-4000000154
133	Acanthospermum	Schrank	Asteraceae	http://www.worldfloraonline.org/taxon/wfo-4000000154
58	Acanthospermum	Schrank	Asteraceae	http://www.worldfloraonline.org/taxon/wfo-4000000154
73	Acanthospermum	Schrank	Asteraceae	http://www.worldfloraonline.org/taxon/wfo-4000000154
102	Acanthospermum	Schrank	Asteraceae	http://www.worldfloraonline.org/taxon/wfo-4000000154
225	Acanthospermum	Schrank	Asteraceae	http://www.worldfloraonline.org/taxon/wfo-4000000154
434	Acanthospermum	Schrank	Asteraceae	http://www.worldfloraonline.org/taxon/wfo-4000000154
51	Acanthospermum	Schrank	Asteraceae	http://www.worldfloraonline.org/taxon/wfo-4000000154
221	Acanthospermum	Schrank	Asteraceae	http://www.worldfloraonline.org/taxon/wfo-4000000154
70	Acanthospermum	Schrank	Asteraceae	http://www.worldfloraonline.org/taxon/wfo-4000000154
411	Acanthospermum	Schrank	Asteraceae	http://www.worldfloraonline.org/taxon/wfo-4000000154
366	Acanthospermum	Schrank	Asteraceae	http://www.worldfloraonline.org/taxon/wfo-4000000154
336	Acanthospermum	Schrank	Asteraceae	http://www.worldfloraonline.org/taxon/wfo-4000000154
419	Acanthospermum	Schrank	Asteraceae	http://www.worldfloraonline.org/taxon/wfo-4000000154
77	Acanthospermum	Schrank	Asteraceae	http://www.worldfloraonline.org/taxon/wfo-4000000154
218	Acanthospermum	Schrank	Asteraceae	http://www.worldfloraonline.org/taxon/wfo-4000000154
100	Acanthospermum	Schrank	Asteraceae	http://www.worldfloraonline.org/taxon/wfo-4000000154
26	Acanthospermum	Schrank	Asteraceae	http://www.worldfloraonline.org/taxon/wfo-4000000154
330	Acanthospermum	Schrank	Asteraceae	http://www.worldfloraonline.org/taxon/wfo-4000000154
24	Acanthospermum	Schrank	Asteraceae	http://www.worldfloraonline.org/taxon/wfo-4000000154
410	Acanthospermum	Schrank	Asteraceae	http://www.worldfloraonline.org/taxon/wfo-4000000154
400	Acanthospermum	Schrank	Asteraceae	http://www.worldfloraonline.org/taxon/wfo-4000000154
123	Acanthospermum	Schrank	Asteraceae	http://www.worldfloraonline.org/taxon/wfo-4000000154
322	Acanthostachys	Klotzsch	Bromeliaceae	http://www.worldfloraonline.org/taxon/wfo-4000000157
483	Acanthostachys	Klotzsch	Bromeliaceae	http://www.worldfloraonline.org/taxon/wfo-4000000157
407	Acanthostachys	Klotzsch	Bromeliaceae	http://www.worldfloraonline.org/taxon/wfo-4000000157
96	Acanthostachys	Klotzsch	Bromeliaceae	http://www.worldfloraonline.org/taxon/wfo-4000000157
88	Acanthostachys	Klotzsch	Bromeliaceae	http://www.worldfloraonline.org/taxon/wfo-4000000157
110	Acanthostachys	Klotzsch	Bromeliaceae	http://www.worldfloraonline.org/taxon/wfo-4000000157
246	Acanthostachys	Klotzsch	Bromeliaceae	http://www.worldfloraonline.org/taxon/wfo-4000000157
323	Acanthostachys	Klotzsch	Bromeliaceae	http://www.worldfloraonline.org/taxon/wfo-4000000157
53	Acanthostachys	Klotzsch	Bromeliaceae	http://www.worldfloraonline.org/taxon/wfo-4000000157
229	Acanthostachys	Klotzsch	Bromeliaceae	http://www.worldfloraonline.org/taxon/wfo-4000000157
36	Acanthostachys	Klotzsch	Bromeliaceae	http://www.worldfloraonline.org/taxon/wfo-4000000157
248	Acanthostachys	Klotzsch	Bromeliaceae	http://www.worldfloraonline.org/taxon/wfo-4000000157
[truncated: 382,772+ more rows]

## Sheet: Sheet1
GeoID	NAME	continent	Province/State/Country	Area (km2 * 104)	Lon	Lat
1	Acre	SAmerica	Acre	12.5865	-70.4453	-9.30995
2	Aegean Region	Asia	Turkey	9.17124	28.8778	38.2928
3	Afghanistan	Asia	Afghanistan	62.7436	66.0302	33.8289
4	Alabama	NAmerica	Alabama	12.8491	-86.8284	32.7935
5	Alaska Central	NAmerica	Alaska	73.8332	-151.42	65.5002
6	Alaska North	NAmerica	Alaska	84.7371	-156.351	68.1807
10	Alberta	NAmerica	Alberta	93.6164	-114.511	55.1696
11	Algeria Middlesouth	Africa	Algeria	53.4037	4.66426	23.9081
12	Algeria North	Africa	Algeria	41.2329	3.27311	34.4082
13	Algeria Southeast	Africa	Algeria	49.2391	6.83012	28.7829
14	Algeria Southwest	Africa	Algeria	68.8068	-2.19539	27.2628
15	Amapá	SAmerica	Amapá	11.558	-51.9618	1.43942
16	Amazonas Central	SAmerica	Amazonas	17.4873	-64.9835	-3.86301
17	Amazonas North	SAmerica	Amazonas	28.4717	-66.009	-0.371908
18	Amazonas Northeast	SAmerica	Amazonas	24.7797	-59.5115	-3.15893
19	Amazonas Southeast	SAmerica	Amazonas	29.8197	-63.0121	-7.12746
20	Amazonas Southwest	SAmerica	Amazonas	27.5525	-69.6417	-6.07396
21	Amur and Yevrey	Asia	Amur and Yevrey	53.6592	128.076	53.0248
23	Andhra Pradesh	Asia	Andhra Pradesh	23.2895	79.5629	16.5863
24	Angola Northeast	Africa	Angola	31.9588	20.5329	-11.1625
25	Angola Northwest	Africa	Angola	36.4247	15.5719	-10.0133
26	Angola Southwest	Africa	Angola	34.8577	16.9639	-15.8425
27	Anhui	Asia	Anhui	13.3651	117.226	31.8259
28	Argentina South	SAmerica	Argentina South	89.1459	-68.8247	-44.4327
29	Arizona	NAmerica	Arizona	28.9512	-111.665	34.2919
30	Arkansas	NAmerica	Arkansas	13.5748	-92.4392	34.8987
31	Arkhangel'sk	Europe	Arkhangel'sk	86.3036	48.4504	67.9099
33	Assam to Mizoram	Asia	Assam to Mizoram	16.6749	93.1242	25.6521
34	Astrakhan' and Kalmyk	Europe	Astrakhan' and Kalmyk	14.2234	46.1381	46.6904
36	Bahia	SAmerica	Bahia	46.8627	-41.7303	-12.4733
37	Bahrain, Qatar and United Arab Emirates	Africa	Bahrain, Qatar and United Arab Emirates	8.09569	53.7652	24.0563
38	Baja California Sur and Baja California	NAmerica	Baja California Sur and Baja California	13.3674	-113.608	28.2819
40	Baltic States	Europe	Baltic States	27.6698	24.5074	56.6645
41	Bangladesh	Asia	Bangladesh	12.3574	90.2811	23.8425
42	Bashkortostan	Europe	Bashkortostan	19.9065	56.5282	54.2822
43	Belarus	Europe	Belarus	28.0423	28.061	53.5459
44	Belgium, Netherlands and Luxembourg	Europe	Belgium, Netherlands and Luxembourg	9.21539	5.20786	51.4894
46	Bismarck Archipelago	Oceania	Bismarck Archipelago	3.86305	150.714	-4.91649
47	Black Sea Region	Asia	Turkey	10.9793	36.309	40.9276
48	Bolivia North	SAmerica	Bolivia	34.6584	-66.428	-13.8725
49	Bolivia Southeast	SAmerica	Bolivia	30.2342	-61.4603	-17.2934
50	Bolivia Southwest	SAmerica	Bolivia	27.0389	-65.9594	-19.7067
51	Botswana	Africa	Botswana	50.6476	23.8149	-22.1893
53	Brazil Southeast	SAmerica	Brazil Southeast	29.3104	-46.8996	-21.9188
55	British Columbia South	NAmerica	British Columbia	67.1857	-122.77	51.9777
57	Bulgaria	Europe	Bulgaria	12.3473	25.2215	42.7622
58	Burkina Faso	Africa	Burkina Faso	22.8412	-1.74363	12.2857
59	Buryat	Asia	Buryat	48.131	109.506	53.5657
60	California	NAmerica	California	41.6491	-119.609	37.2439
61	Cambodia	Asia	Cambodia	15.0957	104.917	12.709
62	Cameroon	Africa	Cameroon	38.0745	12.7458	5.69821
65	Caribbean	NAmerica	Colombia	20.1427	-74.9177	20.1664
67	Catamarca and La Rioja	SAmerica	Catamarca and La Rioja	17.7693	-67.0599	-28.4526
68	Ceará	SAmerica	Ceará	12.1396	-39.6178	-5.09108
69	Paraíba and Rio Grande do Norte	SAmerica	Paraíba and Rio Grande do Norte	8.93165	-36.7556	-6.50268
70	Central African Republic	Africa	Central African Republic	50.7224	20.4864	6.57444
71	Central Anatolia Region	Asia	Turkey	20.7907	34.0729	39.1155
72	Chad North	Africa	Chad	48.9711	19.3026	18.9016
73	Chad South	Africa	Chad	58.1741	18.1317	12.3883
74	Chelyabinsk and Kurgan	Asia	Chelyabinsk and Kurgan	22.6992	62.426	54.9306
76	Chihuahua	NAmerica	Chihuahua	22.1718	-106.454	28.8189
77	Chile Central	SAmerica	Chile	18.7106	-71.5458	-35.0124
78	Chile North	SAmerica	Chile	23.2733	-69.4349	-23.8692
79	Chile South	SAmerica	Chile	37.0067	-72.5272	-48.355
80	Chipas and Tabasco to Yucatán and Quintana Roo	NAmerica	Chipas and Tabasco to Yucatán and Quintana Roo	20.2491	-90.5741	18.4939
81	Chita and Aga Buryat	Asia	Chita and Aga Buryat	57.4587	116.197	52.8409
83	Chukot East	Asia	Chukot	47.8602	0.12653	66.703
84	Chukot West	Asia	Chukot	98.0568	169.159	66.383
85	Chuvash, Mordovia, Ul'yanovsk and Penza	Europe	Chuvash, Mordovia, Ul'yanovsk and Penza	17.0341	45.9732	54.0047
86	Coahuila	NAmerica	Coahuila	14.0885	-102.096	27.2854
88	Colombia Central	SAmerica	Colombia	36.1743	-73.0858	4.12555
89	Colombia North	SAmerica	Colombia	24.0622	-74.7878	8.03195
90	Colombia South	SAmerica	Colombia	32.46	-71.8237	0.595731
91	Colorado	NAmerica	Colorado	28.0602	-105.548	38.9984
94	Córdoba	SAmerica	Córdoba	15.7321	-63.8007	-32.1418
96	Costa Rica and Panama	NAmerica	Costa Rica and Panama	10.3859	-81.7707	9.10575
97	Cote D'Ivorie	Africa	Cote D'Ivorie	26.3647	-5.55392	7.62527
99	Czech and Slovakia	Europe	Czech and Slovakia	15.8129	16.9077	49.3487
100	Democratic Republic of the Congo North	Africa	Democratic Republic of the Congo	73.6466	23.7963	1.62476
101	Democratic Republic of the Congo Southeast	Africa	Democratic Republic of the Congo	74.3666	26.229	-6.25795
102	Democratic Republic of the Congo Southwest	Africa	Democratic Republic of the Congo	42.4961	18.7692	-4.80042
103	Denmark	Europe	Denmark	6.20429	10.0527	55.9603
104	East Himalaya	Asia	East Himalaya	4.0984	90.1292	27.4179
105	Eastern Anatolia Region	Asia	Turkey	14.5414	41.4899	39.3519
106	Egypt North	Africa	Egypt	31.1982	29.384	29.6241
107	Egypt Southeast	Africa	Egypt	17.6418	33.1941	25.2884
108	Egypt Southwest	Africa	Egypt	40.4071	28.6016	24.7701
109	El Salvador and Honduras	NAmerica	El Salvador and Honduras	11.1347	-86.9612	14.6518
110	Equador	SAmerica	Equador	20.8552	-78.7701	-1.42852
112	Eritrea and Djibouti	Africa	Eritrea and Djibouti	11.8732	39.3919	14.8428
113	Ethiopia North	Africa	Ethiopia	29.2126	38.4992	11.8863
114	Ethiopia Southeast	Africa	Ethiopia	25.8695	43.3341	6.93875
115	Ethiopia Southwest	Africa	Ethiopia	37.9372	37.9947	7.28246
116	Evenk North	Asia	Evenk	100.539	99.172	66.0814
117	Evenk South	Asia	Evenk	43.4877	98.4296	61.4536
121	Finland	Europe	Finland	62.8916	26.2416	64.483
122	Florida	NAmerica	Florida	13.5992	-82.4836	28.6408
123	Formosa and Chaco	SAmerica	Formosa and Chaco	15.7797	-60.4112	-25.7475
124	France mainland	Europe	France	63.5729	2.4559	46.6249
125	French Guiana and Suriname	SAmerica	French Guiana and Suriname	18.7052	-54.9418	4.06141
128	Fujian	Asia	Fujian	10.9753	117.983	26.08
130	Gansu and Ningxia	Asia	Gansu and Ningxia	46.7795	101.522	37.7609
131	Georgia	NAmerica	Georgia	14.6627	-83.452	32.6498
132	Germany	Europe	Germany	45.9032	10.3948	51.1093
133	Ghana	Africa	Ghana	19.5515	-1.21054	7.9663
134	Goiás	SAmerica	Goiás	29.2411	-49.5929	-16.0402
135	Gorno-Altay and Altay	Asia	Gorno-Altay and Altay	34.0798	84.1346	51.9581
136	Greece	Europe	Greece	13.7958	22.9838	39.0411
137	Greenland	NAmerica	Greenland	662.401	-41.3447	74.7284
138	Guangdong	Asia	Guangdong	15.8516	113.433	23.3276
139	Guangxi	Asia	Guangxi	20.9408	108.786	23.8299
140	Guatemala and Belize	NAmerica	Guatemala and Belize	11.0691	-90.075	15.9514
142	Guerrero and Oaxaca	NAmerica	Guerrero and Oaxaca	13.2466	-97.8746	17.2512
143	Guinea	Africa	Guinea	20.1996	-10.9349	10.4349
144	Guinea-Bissau, Gambia and Senegal	Africa	Guinea-Bissau, Gambia and Senegal	20.1562	-14.5808	13.9958
145	Guizhou	Asia	Guizhou	15.9754	106.874	26.815
146	Gujarat,Dadra and Nagar Haveli	Asia	Gujarat,Dadra and Nagar Haveli	42.8121	74.3823	20.6861
148	Guyana	SAmerica	Guyana	17.1063	-58.9797	4.79222
149	Hainan	Asia	Hainan	2.90638	109.744	19.1895
152	Hebei	Asia	Beijing	22.5834	116.213	39.5842
153	Heilongjiang	Asia	Heilongjiang	54.4471	127.763	47.8613
154	Henan	Asia	Henan	16.135	113.614	33.8819
155	Hubei	Asia	Hubei	17.5625	112.269	30.9759
156	Hunan	Asia	Hunan	19.3902	111.708	27.607
157	Hungary	Europe	Hungary	11.0229	19.4118	47.1679
158	Iceland	Europe	Iceland	19.5036	-18.5946	64.9892
159	Idaho	NAmerica	Idaho	24.4561	-114.658	44.3876
160	Illinois	NAmerica	Illinois	15.8695	-89.1479	40.1258
161	Indiana and Kentucky	NAmerica	Indiana and Kentucky	20.5858	-85.7682	38.6827
162	Iowa	NAmerica	Iowa	15.854	-93.5002	42.0774
168	Iraq and Kuwait	Africa	Iraq and Kuwait	44.607	43.8964	32.8676
169	Irkutsk East	Asia	Irkutsk	54.7645	110.412	59.1268
170	Irkutsk West	Asia	Irkustsk	59.7403	102.513	55.2126
171	Italy	Europe	Italy	27.9864	12.1625	43.5216
172	Japan	Asia	Japan	38.0623	137.958	37.5402
173	Java island	Asia	Java island	10.873	110.093	-7.28461
174	Jiangsu and Shanghai	Asia	Jiangsu and Shanghai	10.3325	119.556	32.8736
175	Jiangxi	Asia	Jiangxi	15.2773	115.72	27.6132
176	Jilin	Asia	Jilin	21.3145	126.193	43.6654
177	Jujuy and Salta	SAmerica	Jujuy and Salta	18.5061	-65.0594	-24.0477
178	Kalimantan island	Asia	Kalimantan island	60.2107	114.192	0.86912
179	Kaluga, Bryansk, Orel, Tula and Kursk	Europe	Kaluga, Bryansk, Orel, Tula and Kursk	19.3497	35.6678	53.1124
180	Kansas	NAmerica	Kansas	22.0294	-98.3813	38.4834
181	Karnataka and Goa	Asia	Karnataka and Goa	16.3812	76.126	14.7175
182	Kazakhstan Central	Asia	Kazakhstan	51.9876	71.0172	48.1771
183	Kazakhstan Central North	Asia	Kazakhstan	36.799	58.5711	48.5904
184	Kazakhstan East	Asia	Kazakhstan	59.5585	80.0015	47.1687
185	Kazakhstan North	Asia	Kazakhstan	75.1013	69.1716	52.1343
186	Kazakhstan South	Asia	Kazakhstan	54.8903	67.2397	44.4599
187	Kazakhstan West	Asia	Kazakhstan	52.0262	52.2401	47.1314
188	Kenya	Africa	Kenya	47.2918	37.8596	0.529825
189	Kerala	Asia	Kerala	3.11231	76.4055	10.4535
190	Khabarovsk North	Asia	Khabarovsk	50.237	138.757	58.8989
191	Khabarovsk South	Asia	Khabarovsk	59.2378	136.153	51.3546
192	Khakass	Asia	Khakass	8.06803	89.8529	53.3635
193	Khanty-Mansiy	Asia	Khanty-Mansiy	91.1395	70.347	61.8531
195	Komi	Europe	Komi	76.9338	54.7733	64.1313
196	Komi-Permyak and Perm'	Europe	Komi-Permyak and Perm'	25.3464	56.2408	59.1511
197	Korea	Asia	Korea	23.0142	127.44	38.4919
198	Koryak and Kamchatka	Asia	Koryak and Kamchatka	71.4269	162.95	58.8723
199	Kostroma and Nizhegorod	Europe	Kostroma and Nizhegorod	20.1399	44.2648	57.2792
200	Krasnoyarsk North	Asia	Krasnoyarsk	55.6067	87.9184	63.0778
201	Krasnoyarsk South	Asia	Krasnoyarsk	59.2782	94.4404	56.9555
202	Kyrgyzstan	Asia	Kyrgyzstan	21.117	74.489	41.4665
205	Laos	Asia	Laos	19.6796	103.767	18.4952
206	Lebanon and Syria	Africa	Lebanon and Syria	19.4594	38.395	34.9694
207	Leningrad, Novgorod and Pskov	Europe	Leningrad, Novgorod and Pskov	30.7831	31.2868	58.7798
208	Lesser Sunda Islands	Asia	Lesser Sunda Islands	7.1364	121.294	-8.97935
209	Liaoning	Asia	Liaoning	15.659	122.609	41.2962
210	Libya Middlesouth	Africa	Libya	31.5038	16.3694	24.7284
211	Libya Northeast	Africa	Libya	41.7194	20.0225	29.6953
212	Libya Northwest	Africa	Libya	36.1335	12.3935	28.9742
213	Libya Southeast	Africa	Libya	37.8585	22.6001	24.1927
214	Louisiana	NAmerica	Louisiana	11.4125	-92.0126	31.0775
216	Madagascar	Africa	Madagascar	50.9351	46.6989	-19.3765
218	Madhya Pradesh	Asia	Madhya Pradesh	27.2481	78.2899	23.5416
219	Maga Buryatdan	Asia	Maga Buryatdan	80.9312	154.035	62.7035
220	Maine, Vermont, New Hampshire, Massachusetts, Connecticut and Rhode Island	NAmerica	Maine, Vermont, New Hampshire, Massachusetts, Connecticut and Rhode Island	19.1424	-70.6625	44.247
221	Malawi	Africa	Malawi	9.84386	34.2998	-13.2143
222	Malaysian Malay Peninsula	Asia	Malaysian Malay Peninsula	11.2207	102.254	3.89185
224	Mali Northeast	Africa	Mali	27.3936	1.25543	18.0148
225	Mali Northwest	Africa	Mali	43.4717	-3.57029	20.0527
226	Mali Southwest	Africa	Mali	35.6121	-7.15313	13.5619
227	Maluku Islands	Asia	Maluku Islands	6.29506	128.906	-2.73295
228	Manitoba	NAmerica	Manitoba	91.207	-97.4306	54.9282
229	Maranh?o	SAmerica	Maranh?o	26.9415	-45.2885	-5.0713
231	Mariy-El and Kirov	Europe	Mariy-El and Kirov	21.9818	49.5483	58.3706
232	Marmara Region	Asia	Turkey	7.80087	28.2092	40.4921
234	Mato Grosso do Sul	SAmerica	Mato Grosso do Sul	30.8963	-54.8451	-20.3261
235	Mato Grosso Northeast	SAmerica	Mato Grosso	18.7917	-52.8703	-11.6122
236	Mato Grosso Northwest	SAmerica	Mato Grosso	27.5256	-58.2004	-11.3012
237	Mato Grosso Southeast	SAmerica	Mato Grosso	17.0818	-54.1446	-15.3453
238	Mato Grosso Southwest	SAmerica	Mato Grosso	12.0228	-57.9765	-15.4053
239	Mauritania North	Africa	Mauritania	47.8904	-10.5333	22.4687
240	Mauritania South	Africa	Mauritania	42.2279	-10.1115	17.7665
243	Mediterranean Region	Asia	Turkey	9.30328	33.6338	37.2253
245	Michigan	NAmerica	Michigan	28.4911	-85.7349	44.8774
246	Minas Gerais	SAmerica	Minas Gerais	50.407	-44.6576	-18.4577
247	Minnesota	NAmerica	Minnesota	26.3449	-94.1955	46.3521
248	Misiones, Corrientes and Entre Ríos	SAmerica	Misiones, Corrientes and Entre Ríos	18.3764	-57.9048	-29.8167
249	Mississippi	NAmerica	Mississippi	11.8954	-89.6641	32.7536
250	Missouri	NAmerica	Missouri	18.6244	-92.4764	38.3683
251	Moldova and Ukraine	Europe	Moldova and Ukraine	78.0606	31.2617	48.9111
252	Mongolia Northeast	Asia	Mongolia Northeast	50.0523	111.319	47.7685
253	Mongolia Northwest	Asia	Mongolia Northwest	58.8104	96.6585	48.745
254	Mongolia South	Asia	Mongolia South	75.9293	102.6	44.7462
255	Montana	NAmerica	Montana	45.0968	-109.645	47.0341
256	Morocco	Africa	Morocco	39.4344	-6.2762	31.847
257	Mozambique East	Africa	Mozambique	32.4835	37.7428	-14.2921
258	Mozambique West	Africa	Mozambique	34.5225	33.4872	-20.0577
259	Murmansk and Karelija	Europe	Murmansk and Karelija	61.7821	33.8498	65.6417
260	Myanmar	Asia	Myanmar	58.2192	96.5098	21.1213
261	Namibia North	Africa	Namibia	39.0006	17.3193	-19.6634
262	Namibia South	Africa	Namibia	33.2667	17.1061	-25.0413
264	Nayarit, Zacatecas, Jalisco, Colima and Aguascalientes	NAmerica	Nayarit, Zacatecas, Jalisco, Colima and Aguascalientes	16.6148	-103.41	21.8231
265	Nebraska	NAmerica	Nebraska	21.6216	-99.8099	41.5277
266	Nei Mongol Central	Asia	Nei Mongol	33.389	114.274	43.3146
267	Nei Mongol East	Asia	Nei Mongol	53.9261	120.858	47.4087
268	Nei Mongol West	Asia	Nei Mongol	41.7966	104.655	40.4157
269	Nenets	Europe	Nenets	37.6954	54.9955	67.88
270	Nepal	Asia	Nepal	13.5798	83.9407	28.2599
271	Nevada	NAmerica	Nevada	29.9707	-116.655	39.3555
272	New Brunswick and Nova Scotia	NAmerica	New Brunswick	14.8871	-65.0844	45.9918
274	New Guinea	Oceania	New Guinea	66.7005	140.845	-5.3456
275	New Mexico	NAmerica	New Mexico	30.9118	-106.108	34.4222
276	New South Wales Northeast	Oceania	New South Wales	19.7342	150.748	-30.8338
277	New South Wales Northwest	Oceania	New South Wales	29.3194	144.67	-30.9047
278	New South Wales Southeast	Oceania	New South Wales	27.7876	146.837	-34.4712
279	New York	NAmerica	New York	14.9253	-75.6491	42.9927
280	New Zealand	Oceania	New Zealand	29.2958	171.412	-41.8171
281	Newfoundland and Labrador	NAmerica	Newfoundland and Labrador	54.2667	-60.5144	52.8896
282	Nicaragua	NAmerica	Nicaragua	10.6939	-85.0379	12.8435
283	Niger North	Africa	Niger	53.6632	10.5183	19.485
284	Niger South	Africa	Niger	47.0883	8.12906	15.0753
285	Nigeria Northeast	Africa	Nigeria	31.1048	10.9231	10.4627
286	Nigeria Northwest	Africa	Nigeria	23.4909	5.89565	10.9033
287	Nigeria South	Africa	Nigeria	20.2937	6.30455	6.72985
290	North Carolina and South Carolina	NAmerica	North Carolina and South Carolina	20.5201	-79.9637	34.9251
291	North Caucasus	Europe	North Caucasus	28.6416	42.8554	44.3502
292	North Dakota	NAmerica	North Dakota	21.8575	-100.471	47.4459
293	Northern Territory Central	Oceania	Northern Territory	30.5414	134.783	-19.6824
294	Northern Territory North	Oceania	Northern Territory	41.7372	132.794	-15.1586
295	Northern Territory South	Oceania	Northern Territory	43.7588	132.931	-23.301
296	Northwest Territories North	NAmerica	Northwest Territories	135.85	-115.153	62.8275
297	Northwest Territories South	NAmerica	Northwest Territories	134.989	-122.88	69.9672
298	Norway	Europe	Norway	60.3834	14.0585	64.4466
299	Novosibirsk and Kemerovo	Asia	Novosibirsk and Kemerovo	38.362	82.3566	55.097
300	Nuevo León and Tamaulipas	NAmerica	Nuevo León and Tamaulipas	12.8478	-99.2754	24.8832
301	Nunavut North	NAmerica	Nunavut	306.606	-80.847	74.0692
302	Nunavut Southeast	NAmerica	Nunavut	99.7415	-95.168	64.2045
303	Nunavut West	NAmerica	Nunavut	114.962	-105.041	68.8123
304	Ohio	NAmerica	Ohio	12.7398	-82.6268	40.4779
305	Oklahoma	NAmerica	Oklahoma	18.0218	-97.5092	35.5844
306	Oman	Africa	Oman	26.8035	56.0976	20.5876
307	Omsk	Asia	Omsk	20.1161	73.3624	56.0915
308	Ontario Central	NAmerica	Ontario	44.7121	-84.8863	49.4968
309	Ontario North	NAmerica	Ontario	62.1055	-89.1553	52.789
310	Ontario South	NAmerica	Ontario	28.7679	-80.1141	45.1097
311	Oregon	NAmerica	Oregon	28.1863	-120.554	43.938
312	Orenburg	Asia	Orenburg	16.3335	55.6334	52
314	Pakistan North	Asia	Pakistan (exclude Azad Kashmir and Northern Areas)	29.3247	71.9638	31.9186
315	Pakistan South	Asia	Pakistan (exclude Azad Kashmir and Northern Areas)	44.4032	66.7078	27.6499
317	Palestina	Africa	Palestina	11.1512	36.3674	31.3272
318	Pará Northeast	SAmerica	Pará	25.7935	-49.4531	-2.57981
319	Pará Northwest	SAmerica	Pará	30.5396	-55.3167	-0.871483
320	Pará Southeast	SAmerica	Pará	17.676	-51.0686	-7.3104
321	Pará Southwest	SAmerica	Pará	27.7428	-55.2093	-6.55103
322	Paraguay	SAmerica	Paraguay	35.2876	-58.393	-23.2427
323	Paraná, Santa Catarina, Rio Grande do Sul and Amzaonas	SAmerica	Paraná, Santa Catarina, Rio Grande do Sul and Amzaonas	51.6755	-52.2625	-27.5719
324	Pennsylvania and New Jersy	NAmerica	Pennsylvania and New Jersy	14.6156	-77.3527	40.7771
325	Pernambuco, Alagoas and Sergipe	SAmerica	Pernambuco, Alagoas and Sergipe	12.1728	-37.6576	-8.88893
326	Peru Northeast	SAmerica	Peru	39.2601	-74.2085	-5.33583
327	Peru Northwest	SAmerica	Peru	31.1816	-77.3523	-8.24764
328	Peru South	SAmerica	Peru	36.223	-71.9404	-14.1276
329	Philippines	Asia	Philippines	24.529	122.868	11.7421
330	Piauí	SAmerica	Piauí	20.613	-42.9689	-7.38747
332	Poland	Europe	Poland	40.9807	19.4034	52.1241
333	Portugal, Spain and Andorra	Europe	Portugal, Spain and Andorra	61.7621	-4.21555	40.2853
334	Primor'ye	Asia	Primor'ye	18.9166	134.718	45.1774
336	Provincia de Buenos Aires	SAmerica	Provincia de Buenos Aires	30.9576	-60.5666	-36.6824
337	Punjab and Hayana	Asia	Punjab and Hayana	8.9736	75.8571	30.0596
338	Qinghai East	Asia	Qinghai	19.163	100.226	35.5298
339	Qinghai Northwest	Asia	Qinghai	23.8875	93.696	34.1113
340	Qinghai Southwest	Asia	Qinghai	28.3058	95.0949	37.2791
341	Quebec North	NAmerica	Québec	122.613	-73.0084	55.969
342	Quebec South	NAmerica	Québec	81.6442	-69.9435	49.5156
343	Queensland Middleeast	Oceania	Queensland	27.2839	146.293	-21.4384
344	Queensland Middlwest	Oceania	Queensland	29.9616	140.243	-22.3228
345	Queensland North	Oceania	Queensland	32.1421	142.561	-16.5274
346	Queensland Southeast	Oceania	Queensland	24.0296	150.461	-26.0583
347	Queensland Southwest	Oceania	Queensland	38.8885	144.616	-26.3892
348	Rajasthan	Asia	Rajasthan	30.9895	73.8477	26.5833
349	Republic of Congo	Africa	Republic of Congo	27.7735	15.245	-0.832111
351	Romania	Europe	Romania	27.5026	24.9665	45.8497
352	Rond?nia	SAmerica	Rond?nia	19.5497	-62.8562	-10.8986
353	Roraima	SAmerica	Roraima	18.2423	-61.3979	2.08451
354	Rostov	Europe	Rostov	12.0926	41.3459	47.7377
355	Ryazan', Tambov, Lipetsk, Belgorod and Voronezh	Europe	Ryazan', Tambov, Lipetsk, Belgorod and Voronezh	23.5105	40.0664	52.2579
356	Sakha Central	Asia	Sakha	93.8117	124.199	64.774
357	Sakha Middlenorth	Asia	Sakha	114.632	131.824	69.6274
358	Sakha Middlesouth	Asia	Sakha	87.8117	122.336	59.3969
359	Sakha Northeast	Asia	Sakha	112.75	149.922	69.4114
360	Sakha Southeast	Asia	Sakha	90.1578	138.83	63.5038
361	Sakha West	Asia	Sakha	115.606	113.412	67.9928
362	Sakhalin	Asia	Sakhalin	10.6158	143.627	49.9371
364	San Luis and San Juan	SAmerica	San Luis and San Juan	15.7094	-67.5387	-32.2276
365	San Luis Potosí, Guanajuato, Querétaro and Michoacán	NAmerica	San Luis Potosí, Guanajuato, Querétaro and Michoacán	14.2955	-101.031	20.9502
366	Santa Fe	SAmerica	Santa Fe	12.5535	-60.9515	-30.7037
367	Saratov	Europe	Saratov	13.073	46.8312	51.5904
368	Sardegna	Europe	Italy	2.54732	9.03032	40.0877
369	Saskatchewan	NAmerica	Saskatchewan	90.4236	-105.889	54.4184
370	Saudi Arabia Middlesouth	Africa	Saudi Arabia	45.7416	45.3457	22.5867
371	Saudi Arabia North	Africa	Saudi Arabia	41.9657	40.0497	28.626
372	Saudi Arabia Southeast	Africa	Saudi Arabia	48.3418	50.1184	22.9104
373	Saudi Arabia Southwest	Africa	Saudi Arabia	33.7841	40.9749	22.1994
374	Serbia, Kosovo, Albania and Macedonia	Europe	Yugoslavia	15.7404	20.8012	43.0449
376	Shaanxi	Asia	Shaanxi	20.3936	108.871	35.1955
377	Shandong	Asia	Shandong	15.4068	118.139	36.3345
378	Shanxi	Asia	Shanxi	15.9611	112.292	37.5755
379	Sichuan and Chongqing	Asia	Sichuan and Chongqing	53.2503	103.459	30.5349
380	Sicily	Europe	Italy	2.66389	14.151	37.5685
381	Sierra Leone and Liberia	Africa	Sierra Leone and Liberia	13.8094	-10.3795	7.35662
382	Sinaloa and Durango	NAmerica	Sinaloa and Durango	15.8831	-105.742	24.9292
383	Slovenia, Croatia, Bosnia and Herzegovina and Montenegro	Europe	Yugoslavia	16.0314	16.9256	44.6773
385	Somalia	Africa	Somalia	51.782	45.8674	6.06334
386	Sonora	NAmerica	Sonora	17.2442	-110.759	29.6801
387	South Africa East	Africa	South Africa	55.0264	28.335	-26.7901
388	South Africa West	Africa	South Africa	62.4762	22.5334	-30.9057
389	South Australia North	Oceania	South Australia	61.8919	134.694	-28.6632
390	South Australia South	Oceania	South Australia	30.2508	138.147	-33.0556
391	South Dakota	NAmerica	South Dakota	22.5657	-100.23	44.4365
392	Southeastern Anatolia Region	Asia	Turkey	8.70311	40.3541	37.5718
393	Sri Lanka	Asia	Sri Lanka	5.39919	80.6976	7.62134
395	Sudan Central	Africa	Sudan	31.7407	29.5832	13.2034
396	Sudan North	Africa	Sudan	42.3222	30.4014	19.2545
397	Sudan Northeast	Africa	Sudan	27.8869	35.6142	18.2136
398	Sudan South	Africa	Sudan	32.3744	29.3006	6.57188
399	Sudan Southeast	Africa	Sudan	32.9675	32.6299	10.442
400	Sudan West	Africa	Sudan	42.8314	25.207	14.4527
401	Sulawesi island	Asia	Sulawesi island	15.1344	121.289	-2.12317
402	Sumatera island	Asia	Sumatera island	37.9827	101.625	-0.497011
403	Svalbard and Jan Mayen Islands	Europe	Svalbard and Jan Mayen Islands	25.5165	18.3056	78.8439
404	Sverdlovsk	Asia	Sverdlovsk	29.9712	61.5613	58.6148
405	Sweden	Europe	Sweden	79.1089	16.755	62.7733
406	Switzerland and Austria	Europe	Switzerland and Austria	14.924	12.2059	47.3308
407	Taiwan	Asia	Taiwan	3.19405	120.966	23.75
408	Tajikistan	Asia	Tajikistan	14.6301	71.0309	38.5259
409	Tamil Nadu	Asia	Tamil Nadu	10.7742	78.4008	11.005
410	Tanzania Northeast	Africa	Tanzania	27.9765	34.5037	-3.75813
411	Tanzania Northwest	Africa	Tanzania	26.0466	32.6819	-6.77249
412	Tanzania Southeast	Africa	Tanzania	23.0153	37.6501	-8.74493
413	Tasmania	Oceania	Tasmania	7.42372	146.594	-41.9355
414	Taymyr East	Asia	Taymyr	107.912	103.121	72.6531
415	Taymyr West	Asia	Taymyr	124.038	90.9731	73.224
416	Tennessee	NAmerica	Tennessee	10.904	-86.3392	35.8453
417	Texas	NAmerica	Texas	65.1796	-99.3571	31.4909
418	Thailand	Asia	Thailand	43.2742	101.016	15.1123
419	Tocantins	SAmerica	Tocantins	22.9176	-48.33	-10.1504
420	Togo and Benin	Africa	Togo and Benin	14.1924	1.89054	9.28325
421	Tomsk	Asia	Tomsk	48.4793	82.1341	58.4765
423	Transcaucasus	Asia	Transcaucasus	19.8935	45.587	41.0112
424	Tucuman and Santiago del Estero	SAmerica	Tucuman and Santiago del Estero	14.5876	-63.5546	-27.6652
425	Tunisia	Africa	Tunisia	15.15	9.57925	34.1122
426	Turkmenistan	Asia	Turkmenistan	51.0524	59.1804	39.1919
427	Tuva	Asia	Tuva	21.8978	94.7928	51.5915
429	Tver' and Smolensk	Europe	Tver' and Smolensk	19.5018	34.1366	56.3025
430	Tyumen'	Asia	Tyumen'	23.8424	69.167	57.6647
431	Udmurt, Tatarstan and Samara	Europe	Udmurt, Tatarstan and Samara	23.1282	51.2928	55.2133
432	Uganda, Rwanda and Burundi	Africa	Uganda, Rwanda and Burundi	23.866	31.9494	0.571868
433	UK and Ireland	Europe	UK and Ireland	43.1799	-4.04529	53.941
434	Uruguay	SAmerica	Uruguay	17.0961	-56.0177	-32.794
435	Utah	NAmerica	Utah	22.9746	-111.678	39.3239
436	Uttar Pradesh	Asia	Uttar Pradesh	21.8841	80.5609	26.9257
437	Uzbekistan	Asia	Uzbekistan	48.4179	63.1621	41.7519
439	Venezuela North	SAmerica	Venezuela	34.2444	-67.2981	9.27979
440	Venezuela South	SAmerica	Venezuela	40.5175	-65.1738	5.31909
441	Veracruz, Hidalgo, Puebla and Mexico etc.	NAmerica	Veracruz, Hidalgo, Puebla and Mexico etc.	13.6988	-97.6624	19.4278
442	Victoria	Oceania	Victoria	22.996	144.3	-36.8506
443	Vietnam	Asia	Vietnam	27.891	106.303	16.6523
444	Virginia, West Virginia, Maryland and Delaware	NAmerica	Virginia, West Virginia, Maryland and Delaware	20.2879	-79.0468	38.1209
445	Volgograd	Europe	Volgograd	14.0309	44.1838	49.6004
446	Vologda	Europe	Vologda	23.548	40.5251	59.9707
448	Washington	NAmerica	Washington	20.8408	-120.44	47.3824
449	West Bengal, Bihar and Jharkhand	Asia	West Bengal, Bihar and Jharkhand	23.1185	86.3671	24.4489
450	West Himalaya	Asia	West Himalaya	28.3213	76.6363	33.3148
451	Western Australia lower South	Oceania	Western Australia	24.8617	123.896	-31.6638
452	Western Australia Middlenorth	Oceania	Western Australia	33.0537	123.494	-21.7598
453	Western Australia Middlesouth	Oceania	Western Australia	30.659	124.395	-25.2066
454	Western Australia Middlewest	Oceania	Western Australia	38.3891	116.758	-24.4808
455	Western Australia North	Oceania	Western Australia	35.6422	126.034	-17.7963
456	Western Australia Southwest	Oceania	Western Australia	30.9107	117.471	-31.4455
457	Western Australia upper South	Oceania	Western Australia	34.0015	123.997	-28.534
458	Western Sahara	Africa	Western Sahara	23.8849	-13.1358	24.6774
459	Wisconsin	NAmerica	Wisconsin	19.21	-89.7349	44.641
460	Wyoming	NAmerica	Wyoming	27.9812	-107.552	43.0002
461	Xinjiang North	Asia	Xinjiang Uygur	36.0643	87.218	45.7252
462	Xinjiang Northeast	Asia	Xinjiang Uygur	22.6431	92.2779	42.8248
463	Xinjiang Northwest	Asia	Xinjiang Uygur	23.0399	81.749	42.0885
464	Xinjiang Southeast	Asia	Xinjiang Uygur	49.4554	87.5042	39.4894
465	Xinjiang Southwest	Asia	Xinjiang Uygur	25.2569	80.914	37.0846
466	Xinjiang West	Asia	Xinjiang Uygur	19.1286	76.7273	38.7725
467	Xizang North	Asia	Xizang	37.8715	88.8806	32.9395
468	Xizang Southeast	Asia	Xizang	30.6476	94.8167	29.5755
469	Xizang Southwest	Asia	Xizang	45.8106	83.8093	31.5794
470	Yamal-Nenets	Asia	Yamal-Nenets	141.885	74.5499	67.1329
471	Yaroslavl', Moskva, Ivanovo and Vladimir	Europe	Yaroslavl', Moskva, Ivanovo and Vladimir	19.8207	39.4364	56.5623
472	Yemen	Africa	Yemen	38.1835	47.5835	15.9039
473	Yukon	NAmerica	Yukon	87.6358	-135.509	63.63
474	Yunnan	Asia	Yunnan	34.2764	101.488	24.9758
475	Zambia East	Africa	Zambia	31.7754	30.3349	-12.1687
476	Zambia West	Africa	Zambia	30.9819	25.1896	-14.7788
477	Zhejiang	Asia	Zhejiang	9.45627	120.079	29.1756
478	Zimbabwe	Africa	Zimbabwe	33.5251	29.8684	-19.0001
481	British Columbia North	NAmerica	British Columbia	79.3009	-128.184	57.6033
482	Alaska South	NAmerica	Alaska	108.594	-151.97	61.1702
483	La Pampa and Mendoza	SAmerica	La Pampa and Mendoza	29.1235	-67.0247	-35.8734
484	Gabon and Equatorial Guinea	Africa	Gabon and Equatorial Guinea	23.5462	11.671	-0.433611
485	Iran Central and North	Asia	Iran	94.0016	53.2004	34.8627
486	Chhattisgarh and Orissa	Asia	Chhattisgarh and Orissa	25.2676	83.3067	20.8597
487	Iran South	Asia	Iran	61.9887	55.9784	29.0608
