# Supplementary material for: An updated floristic map of the world
Source: Nat Commun. 2023 May 30;14:2990. doi: 10.1038/s41467-023-38375-y (PMC10229591; doi:10.1038/s41467-023-38375-y)
Supplement: Supplementary file 6 — Supplementary Data 3 [file 41467_2023_38375_MOESM6_ESM.xlsx]

## Sheet: cladelist
Floristic boundary	ID	GND value	Crown age (Ma)	Stem age (Ma)	Contribution to floristic division (ANOVA R2, %)	p value of ANOVA	Type of test	The two descendant siter clades splitted from the node (clade follows APG IV)
Gondwanan super-realm vs. Laurasian super-realm	1	0.985133	102.287	104.78	69.3454	2.23e-109	two-sided	Malvales and Brassicales
	2	0.984251	49.8419	50.3404	70.9082	3.92e-114	two-sided	(Pedaliaceae,Thomandersiaceae,Schlegeliaceae,Martyniaceae,Verbenaceae,Bignoniaceae,Acanthaceae) and (Lentibulariaceae,Plantaginaceae,Mazaceae,Phrymaceae,Gesneriaceae,Scrophulariaceae,Paulowniaceae,Orobanchaceae,Lamiaceae)
	3	0.983251	51.3454	52.935	69.671	7.88e-110	two-sided	two sister clades within Poaceae
	4	0.979736	95.827	97.5657	70.6883	1.9e-113	two-sided	(Solanales,Gentianales) and (Boraginales,Lamiales)
	5	0.975513	100.171	106.959	74.9175	1.32e-127	two-sided	(Elaeagnaceae,Barbeyaceae,Dirachmaceae,Rhamnaceae,Ulmaceae,Cannabaceae,Moraceae,Urticaceae) and (Rosaceae)
	6	0.96785	51.1037	52.3753	69.4584	6.11e-109	two-sided	two sister clades within Asteraceae
	7	0.967721	116.872	117.929	70.3198	2.59e-112	two-sided	(superrosids) and (rosids,rosids-malvids,rosids-COM,rosids-fabids-Nfix,rosids-fabids)
	8	0.949129	66.3748	74.3184	72.9608	6.3e-120	two-sided	two sister clades within Amaranthaceae
	9	0.919484	105.893	106.959	69.7282	5.32e-110	two-sided	(Cucurbitales) and (Fagales)
	10	0.91606	66.1736	68.5083	75.8064	3.51e-85	two-sided	two sister clades within Orchidaceae
	11	0.792145	58.2381	60.1441	83.4521	1.79e-143	two-sided	two sister clades within Sapindaceae
	12	0.755875	17.9041	18.6852	80.24	7.31e-24	two-sided	two sister clades within Apiaceae
	13	0.732536	58.154	67.2267	79.1477	1.62e-135	two-sided	two sister clades within Salicaceae
	14	0.708735	23.8097	27.1551	72.5615	2.86e-84	two-sided	two sister clades within Asteraceae
	15	0.705837	33.0381	33.4285	79.8376	1.79e-71	two-sided	two sister clades within Bignoniaceae
	16	0.699987	56.9461	66.7365	81.9266	3.34e-60	two-sided	two sister clades within Asparagaceae
Holarctic realm vs. Saharo-Arabian realm	1	0.857771	47.3761	49.0213	35.1443	1.2e-22	two-sided	two sister clades within Asteraceae
	2	0.789278	46.7523	52.5107	34.0559	1.77e-22	two-sided	two sister clades within Brassicaceae
	3	0.773766	107.694	110.895	31.0243	3.18e-20	two-sided	(Rosales,Cucurbitales,Fagales) and (Fabales)
	4	0.697595	37.528	40.0696	54.6942	1.68e-10	two-sided	two sister clades within Apocynaceae
	5	0.670031	47.8361	49.2887	75.7797	6.02e-07	two-sided	two sister clades within Scrophulariaceae
(Australian, Neozeylandic) realms vs. ((African, Indo-Malaysian), (Neotropical, Chile-Patagonian)) realms	1	0.686818	128.023	134.89	68.289	3.97e-09	two-sided	(Xanthorrhoeaceae,Asparagaceae) vs. (Amaryllidaceae,Asparagaceae)
	2	0.723048	113.15	119.258	74.8409	4.43e-06	two-sided	clades within Asparagaceae
	3	0.864386	96.3747	100.468	82.2384	3.4e-11	two-sided	clades within Orchidaceae
	4	0.655996	63.8947	104.483	98.7795	3.25e-07	two-sided	clades within Haemodoraceae
	5	0.700343	57.9628	60.8138	67.2157	3.24e-09	two-sided	clades within Myrtaceae
	6	0.708857	41.5347	42.4384	69.101	7.63e-35	two-sided	clades within Rutaceae
	7	0.748704	39.4267	39.6881	82.8468	2.11e-58	two-sided	clades within Brassicaceae
	8	0.774798	50.7024	51.3196	81.2811	2.1e-21	two-sided	clades within Fabaceae
	9	0.766173	47.2725	50.7024	88.7403	5.62e-29	two-sided	clades within Fabaceae
	10	0.745136	54.0529	61.8291	72.9633	1.38e-53	two-sided	clades within Ericaceae
	11	0.651861	25.869	26.1704	74.3732	1.23e-43	two-sided	clades within Asteraceae
	12	0.672382	23.3469	23.3692	82.24	3.23e-46	two-sided	clades within Asteraceae
Neotropical realm vs. Chile-Patagonian realm	1	0.852388	49.0213	52.3753	37.9729	1.58e-42	two-sided	two sister clades within Asteraceae
	2	0.832676	50.1196	50.7039	25.2165	4.59e-16	two-sided	two sister clades within Fabaceae
	3	0.786344	57.0325	59.4	45.4324	1.72e-06	two-sided	two sister clades within Asteraceae
	4	0.704596	51.3454	58.8034	30.22	1.35e-05	two-sided	two sister clades within Poaceae
	5	0.684626	61.6361	64.6257	38.3139	3.48e-34	two-sided	(Calyceraceae) and (Asteraceae)
(African, Indo-Malaysian) realms vs. (Neotropical, Chile-Patagonian) realms	1	0.928825	72.1892	75.1814	83.705	1.81e-24	two-sided	monocots
	2	0.897183	47.274	50.7039	90.2329	2.15e-25	two-sided	rosids-fabids-Nfix
	3	0.847769	39.5058	39.7648	80.2917	3.67e-39	two-sided	rosids-malvids
	4	0.847674	54.0904	61.8871	80.8243	1.64e-43	two-sided	asterids
	5	0.825779	84.9734	89.3701	88.0969	8.7e-27	two-sided	monocots
	6	0.770956	64.6257	77.7811	82.0905	4.38e-08	two-sided	asterids-campanulids
	7	0.759833	43.63	44.405	87.8659	3.37e-43	two-sided	asterids-lamiids
	8	0.68415	56.2485	74.8845	82.1042	1.62e-48	two-sided	rosids-COM
	9	0.66815	23.3392	23.3615	81.9166	3.23e-52	two-sided	asterids-campanulids
Australian realm vs. Neozeylandic realm	1	0.90378	51.3454	58.8034	67.1663	1.5e-61	two-sided	two sister clades within Poaceae
	2	0.692691	100.171	106.959	60.2101	7.97e-14	two-sided	(Elaeagnaceae,Rhamnaceae,Cannabaceae,Moraceae,Urticaceae) and (Rosaceae)
African realm vs. Indo-Malaysian realm	1	0.988836	53.0837	58.2551	87.0944	1.43e-31	two-sided	two sister clades within Orchidaceae
	2	0.800059	26.4121	29.6039	91.8338	3.64e-43	two-sided	two sister clades within Melastomataceae
	3	0.794033	34.6727	35.8229	89.7571	6.5e-39	two-sided	two sister clades within Sapindaceae
	4	0.783283	45.4289	47.9682	94.8936	5.86e-70	two-sided	two sister clades within Dipterocarpaceae
	5	0.782551	19.8775	22.366	90.6876	3.06e-88	two-sided	two sister clades within Acanthaceae
	6	0.743881	30.6425	34.8365	92.3753	1.36e-43	two-sided	two sister clades within Meliaceae
	7	0.727959	40.4727	42.6423	90.7295	1.63e-54	two-sided	two sister clades within Brassicaceae
	8	0.693826	23.7848	24.7189	96.5023	3.22e-16	two-sided	two sister clades within Gesneriaceae
