# Supplementary material for: An updated floristic map of the world
Source: Nat Commun. 2023 May 30;14:2990. doi: 10.1038/s41467-023-38375-y (PMC10229591; doi:10.1038/s41467-023-38375-y)
Supplement: Supplementary file 7 — Supplementary Data 4 [file 41467_2023_38375_MOESM7_ESM.xlsx]

## Sheet: Sheet1
Family	ori.ngenus	noITS.ngenus	ori.mono	noITS.mono			Legend
Aristolochiaceae	8	8	FALSE	FALSE			ori.ngenus	number of genera in the phylogeny
Balanophoraceae	13	12	FALSE	FALSE			noITS.ngenus	number of genera in the phylogeny when removing ITS
Burmanniaceae	13	13	FALSE	FALSE			ori.mono	monophyletic or not in the phylogeny
Capparaceae	25	25	FALSE	TRUE			noITS.mono	monophyletic or not in the phylogeny when removing ITS
Combretaceae	19	19	FALSE	FALSE
Corsiaceae	2	2	FALSE	FALSE
Cymodoceaceae	5	5	FALSE	FALSE
Ixonanthaceae	5	5	FALSE	FALSE
Linderniaceae	9	9	FALSE	FALSE
Monimiaceae	23	17	FALSE	FALSE
Muntingiaceae	2	2	FALSE	TRUE
Peridiscaceae	4	4	FALSE	FALSE
Phrymaceae	12	9	FALSE	FALSE
Plantaginaceae	86	81	FALSE	FALSE
Salvadoraceae	2	2	FALSE	TRUE
Siparunaceae	2	2	FALSE	FALSE
Tofieldiaceae	5	5	FALSE	FALSE
Torricelliaceae	3	3	FALSE	FALSE
Ulmaceae	8	8	FALSE	FALSE
