# Supplementary material for: An updated floristic map of the world
Source: Nat Commun. 2023 May 30;14:2990. doi: 10.1038/s41467-023-38375-y (PMC10229591; doi:10.1038/s41467-023-38375-y)
Supplement: Supplementary file 8 — Supplementary Data 5 [file 41467_2023_38375_MOESM8_ESM.xlsx]

## Sheet: genusstat
Type	occupied.realm	Num.of.genera			Legend
Endemic to 1 realm	NeZ	53			Type		Whether a genus is endemic to a certain realm or occupied across different realms
Endemic to 1 realm	Aus	555			occupied.realm		The name of floristic realm or pairs of realms, "Sah-Ara",Saharo-Arabian,"Hol",Holarctic, "Pata", Chile-Patagonian, "NeoTro",Neotropical, "Indo-Mal",Indo-Malesian, "Afr",African, "Aus",Australian, and "NeZ",Novozealandic realm
Endemic to 1 realm	Afr	2001			Num.of.genera		The number of genera that are found in a certain realm or a certain pair of realm
Endemic to 1 realm	Indo-Mal	681
Endemic to 1 realm	NeoTro	2614
Endemic to 1 realm	Pata	81
Endemic to 1 realm	Hol	724
Endemic to 1 realm	Sah-Ara	83
1 Total		6792	0.536323
Endemic to 2 realms	Aus+NeZ	111
Endemic to 2 realms	Afr+NeZ	9
Endemic to 2 realms	Afr+Aus	17
Endemic to 2 realms	Indo-Mal+NeZ	3
Endemic to 2 realms	Aus+Indo-Mal	181
Endemic to 2 realms	Afr+Indo-Mal	140
Endemic to 2 realms	NeoTro+NeZ	4
Endemic to 2 realms	Aus+NeoTro	1
Endemic to 2 realms	Afr+NeoTro	159
Endemic to 2 realms	Indo-Mal+NeoTro	72
Endemic to 2 realms	NeZ+Pata	4
Endemic to 2 realms	Aus+Pata	2
Endemic to 2 realms	Afr+Pata	3
Endemic to 2 realms	Indo-Mal+Pata	1
Endemic to 2 realms	NeoTro+Pata	309
Endemic to 2 realms	Hol+NeZ	1
Endemic to 2 realms	Aus+Hol	2
Endemic to 2 realms	Afr+Hol	17
Endemic to 2 realms	Hol+Indo-Mal	672
Endemic to 2 realms	Hol+NeoTro	567
Endemic to 2 realms	Hol+Pata	3
Endemic to 2 realms	NeZ+Sah-Ara	2
Endemic to 2 realms	Afr+Sah-Ara	75
Endemic to 2 realms	Indo-Mal+Sah-Ara	18
Endemic to 2 realms	NeoTro+Sah-Ara	1
Endemic to 2 realms	Hol+Sah-Ara	490
2 Total		2864	0.226153
Endemic to 3 realms	Afr+Aus+NeZ	11
Endemic to 3 realms	Aus+Indo-Mal+NeZ	47
Endemic to 3 realms	Afr+Indo-Mal+NeZ	6
Endemic to 3 realms	Afr+Aus+Indo-Mal	38
Endemic to 3 realms	Aus+NeoTro+NeZ	1
Endemic to 3 realms	Afr+NeoTro+NeZ	2
Endemic to 3 realms	Aus+Indo-Mal+NeoTro	5
Endemic to 3 realms	Afr+Indo-Mal+NeoTro	69
Endemic to 3 realms	Aus+NeZ+Pata	2
Endemic to 3 realms	Indo-Mal+NeZ+Pata	3
Endemic to 3 realms	Afr+Indo-Mal+Pata	2
Endemic to 3 realms	NeoTro+NeZ+Pata	4
Endemic to 3 realms	Aus+NeoTro+Pata	4
Endemic to 3 realms	Afr+NeoTro+Pata	23
Endemic to 3 realms	Indo-Mal+NeoTro+Pata	16
Endemic to 3 realms	Aus+Hol+NeZ	1
Endemic to 3 realms	Afr+Hol+NeZ	1
Endemic to 3 realms	Hol+Indo-Mal+NeZ	2
Endemic to 3 realms	Aus+Hol+Indo-Mal	112
Endemic to 3 realms	Afr+Hol+Indo-Mal	79
Endemic to 3 realms	Aus+Hol+NeoTro	1
Endemic to 3 realms	Afr+Hol+NeoTro	52
Endemic to 3 realms	Hol+Indo-Mal+NeoTro	98
Endemic to 3 realms	Hol+NeoTro+Pata	98
Endemic to 3 realms	Afr+Aus+Sah-Ara	2
Endemic to 3 realms	Aus+Indo-Mal+Sah-Ara	3
Endemic to 3 realms	Afr+Indo-Mal+Sah-Ara	48
Endemic to 3 realms	Afr+NeoTro+Sah-Ara	7
Endemic to 3 realms	NeoTro+Pata+Sah-Ara	2
Endemic to 3 realms	Hol+NeZ+Sah-Ara	5
Endemic to 3 realms	Aus+Hol+Sah-Ara	1
Endemic to 3 realms	Afr+Hol+Sah-Ara	116
Endemic to 3 realms	Hol+Indo-Mal+Sah-Ara	367
Endemic to 3 realms	Hol+NeoTro+Sah-Ara	21
Endemic to 3 realms	Hol+Pata+Sah-Ara	1
3 Total		1250	0.098705
Endemic to 4 realms	Afr+Aus+Indo-Mal+NeZ	8
Endemic to 4 realms	Afr+Aus+NeoTro+NeZ	1
Endemic to 4 realms	Aus+Indo-Mal+NeoTro+NeZ	1
Endemic to 4 realms	Afr+Indo-Mal+NeoTro+NeZ	3
Endemic to 4 realms	Afr+Aus+Indo-Mal+NeoTro	14
Endemic to 4 realms	Aus+Indo-Mal+NeZ+Pata	1
Endemic to 4 realms	Afr+Aus+Indo-Mal+Pata	1
Endemic to 4 realms	Aus+NeoTro+NeZ+Pata	3
Endemic to 4 realms	Afr+NeoTro+NeZ+Pata	1
Endemic to 4 realms	Indo-Mal+NeoTro+NeZ+Pata	1
Endemic to 4 realms	Aus+Indo-Mal+NeoTro+Pata	2
Endemic to 4 realms	Afr+Indo-Mal+NeoTro+Pata	7
Endemic to 4 realms	Aus+Hol+Indo-Mal+NeZ	17
Endemic to 4 realms	Afr+Aus+Hol+Indo-Mal	83
Endemic to 4 realms	Aus+Hol+NeoTro+NeZ	3
Endemic to 4 realms	Afr+Aus+Hol+NeoTro	2
Endemic to 4 realms	Hol+Indo-Mal+NeoTro+NeZ	3
Endemic to 4 realms	Aus+Hol+Indo-Mal+NeoTro	10
Endemic to 4 realms	Afr+Hol+Indo-Mal+NeoTro	92
Endemic to 4 realms	Hol+NeoTro+NeZ+Pata	3
Endemic to 4 realms	Afr+Hol+NeoTro+Pata	18
Endemic to 4 realms	Hol+Indo-Mal+NeoTro+Pata	8
Endemic to 4 realms	Afr+Aus+NeZ+Sah-Ara	1
Endemic to 4 realms	Afr+Aus+Indo-Mal+Sah-Ara	11
Endemic to 4 realms	Afr+Aus+NeoTro+Sah-Ara	1
Endemic to 4 realms	Aus+Indo-Mal+NeoTro+Sah-Ara	1
Endemic to 4 realms	Afr+Indo-Mal+NeoTro+Sah-Ara	14
Endemic to 4 realms	Afr+NeoTro+Pata+Sah-Ara	3
Endemic to 4 realms	Indo-Mal+NeoTro+Pata+Sah-Ara	2
Endemic to 4 realms	Aus+Hol+NeZ+Sah-Ara	1
Endemic to 4 realms	Afr+Hol+NeZ+Sah-Ara	3
Endemic to 4 realms	Afr+Aus+Hol+Sah-Ara	1
Endemic to 4 realms	Hol+Indo-Mal+NeZ+Sah-Ara	2
Endemic to 4 realms	Aus+Hol+Indo-Mal+Sah-Ara	32
Endemic to 4 realms	Afr+Hol+Indo-Mal+Sah-Ara	163
Endemic to 4 realms	Hol+NeoTro+NeZ+Sah-Ara	4
Endemic to 4 realms	Afr+Hol+NeoTro+Sah-Ara	16
Endemic to 4 realms	Hol+Indo-Mal+NeoTro+Sah-Ara	84
Endemic to 4 realms	Hol+NeZ+Pata+Sah-Ara	1
Endemic to 4 realms	Hol+Indo-Mal+Pata+Sah-Ara	5
Endemic to 4 realms	Hol+NeoTro+Pata+Sah-Ara	8
4 Total		635	0.0501421
Endemic to 5 realms	Afr+Aus+Indo-Mal+NeoTro+NeZ	1
Endemic to 5 realms	Afr+Aus+NeoTro+NeZ+Pata	2
Endemic to 5 realms	Aus+Indo-Mal+NeoTro+NeZ+Pata	7
Endemic to 5 realms	Afr+Indo-Mal+NeoTro+NeZ+Pata	3
Endemic to 5 realms	Afr+Aus+Indo-Mal+NeoTro+Pata	1
Endemic to 5 realms	Afr+Aus+Hol+Indo-Mal+NeZ	13
Endemic to 5 realms	Aus+Hol+Indo-Mal+NeoTro+NeZ	3
Endemic to 5 realms	Afr+Hol+Indo-Mal+NeoTro+NeZ	2
Endemic to 5 realms	Afr+Aus+Hol+Indo-Mal+NeoTro	93
Endemic to 5 realms	Aus+Hol+Indo-Mal+NeZ+Pata	1
Endemic to 5 realms	Aus+Hol+NeoTro+NeZ+Pata	2
Endemic to 5 realms	Hol+Indo-Mal+NeoTro+NeZ+Pata	1
Endemic to 5 realms	Afr+Hol+Indo-Mal+NeoTro+Pata	33
Endemic to 5 realms	Afr+Aus+Indo-Mal+NeZ+Sah-Ara	1
Endemic to 5 realms	Afr+Aus+Indo-Mal+NeoTro+Sah-Ara	6
Endemic to 5 realms	Afr+NeoTro+NeZ+Pata+Sah-Ara	1
Endemic to 5 realms	Afr+Indo-Mal+NeoTro+Pata+Sah-Ara	2
Endemic to 5 realms	Afr+Aus+Hol+NeZ+Sah-Ara	2
Endemic to 5 realms	Aus+Hol+Indo-Mal+NeZ+Sah-Ara	7
Endemic to 5 realms	Afr+Hol+Indo-Mal+NeZ+Sah-Ara	4
Endemic to 5 realms	Afr+Aus+Hol+Indo-Mal+Sah-Ara	100
Endemic to 5 realms	Afr+Hol+NeoTro+NeZ+Sah-Ara	2
Endemic to 5 realms	Afr+Aus+Hol+NeoTro+Sah-Ara	2
Endemic to 5 realms	Hol+Indo-Mal+NeoTro+NeZ+Sah-Ara	6
Endemic to 5 realms	Aus+Hol+Indo-Mal+NeoTro+Sah-Ara	9
Endemic to 5 realms	Afr+Hol+Indo-Mal+NeoTro+Sah-Ara	132
Endemic to 5 realms	Afr+Hol+Indo-Mal+Pata+Sah-Ara	2
Endemic to 5 realms	Hol+NeoTro+NeZ+Pata+Sah-Ara	1
Endemic to 5 realms	Aus+Hol+NeoTro+Pata+Sah-Ara	1
Endemic to 5 realms	Afr+Hol+NeoTro+Pata+Sah-Ara	11
Endemic to 5 realms	Hol+Indo-Mal+NeoTro+Pata+Sah-Ara	19
5 Total		470	0.0371131
Endemic to 6 realms	Afr+Aus+Indo-Mal+NeoTro+NeZ+Pata	8
Endemic to 6 realms	Afr+Aus+Hol+Indo-Mal+NeoTro+NeZ	13
Endemic to 6 realms	Afr+Aus+Hol+NeoTro+NeZ+Pata	1
Endemic to 6 realms	Aus+Hol+Indo-Mal+NeoTro+NeZ+Pata	4
Endemic to 6 realms	Afr+Hol+Indo-Mal+NeoTro+NeZ+Pata	4
Endemic to 6 realms	Afr+Aus+Hol+Indo-Mal+NeoTro+Pata	19
Endemic to 6 realms	Afr+Aus+Indo-Mal+NeoTro+Pata+Sah-Ara	2
Endemic to 6 realms	Afr+Aus+Hol+Indo-Mal+NeZ+Sah-Ara	36
Endemic to 6 realms	Aus+Hol+Indo-Mal+NeoTro+NeZ+Sah-Ara	5
Endemic to 6 realms	Afr+Hol+Indo-Mal+NeoTro+NeZ+Sah-Ara	16
Endemic to 6 realms	Afr+Aus+Hol+Indo-Mal+NeoTro+Sah-Ara	108
Endemic to 6 realms	Aus+Hol+NeoTro+NeZ+Pata+Sah-Ara	3
Endemic to 6 realms	Afr+Hol+NeoTro+NeZ+Pata+Sah-Ara	4
Endemic to 6 realms	Afr+Aus+Hol+NeoTro+Pata+Sah-Ara	3
Endemic to 6 realms	Hol+Indo-Mal+NeoTro+NeZ+Pata+Sah-Ara	3
Endemic to 6 realms	Aus+Hol+Indo-Mal+NeoTro+Pata+Sah-Ara	3
Endemic to 6 realms	Afr+Hol+Indo-Mal+NeoTro+Pata+Sah-Ara	79
6 Total		311	0.0245578
Endemic to 7 realms	Afr+Aus+Hol+Indo-Mal+NeoTro+NeZ+Pata	17
Endemic to 7 realms	Afr+Aus+Indo-Mal+NeoTro+NeZ+Pata+Sah-Ara	1
Endemic to 7 realms	Afr+Aus+Hol+Indo-Mal+NeoTro+NeZ+Sah-Ara	50
Endemic to 7 realms	Afr+Aus+Hol+Indo-Mal+NeZ+Pata+Sah-Ara	3
Endemic to 7 realms	Afr+Aus+Hol+NeoTro+NeZ+Pata+Sah-Ara	7
Endemic to 7 realms	Aus+Hol+Indo-Mal+NeoTro+NeZ+Pata+Sah-Ara	9
Endemic to 7 realms	Afr+Hol+Indo-Mal+NeoTro+NeZ+Pata+Sah-Ara	81
Endemic to 7 realms	Afr+Aus+Hol+Indo-Mal+NeoTro+Pata+Sah-Ara	87
7 Total		255	0.0201358
Found in all realms	Afr+Aus+Hol+Indo-Mal+NeoTro+NeZ+Pata+Sah-Ara	87
8 Total		87	0.00686987
Grand Total		12664
