# Supplementary material for: An updated floristic map of the world
Source: Nat Commun. 2023 May 30;14:2990. doi: 10.1038/s41467-023-38375-y (PMC10229591; doi:10.1038/s41467-023-38375-y)
Supplement: Supplementary file 9 — Supplementary Data 6 [file 41467_2023_38375_MOESM9_ESM.xlsx]

## Sheet: NCBI accession numbers
genus	family	rbcL_Accession	matK_Accession	atpB_Accession	S18_Accession	S26_Accession	matR_Accession	ndhF_Accession	ITS_Accession
Citrus	Rutaceae	KR259987	AB626786	KR259987	KJ740199	AY177420	GU351183	KJ865401	FJ606752
Psilotum	Fern	18860289	18860289	18860289	665565	NC_030952.1	NC_030952.1	18860289	AF307088.1
Equisetum	Fern	31324648	198034198	184127876	619918	EU161363.1		1002699	AF448794.1
Dicksonia	Fern	169261040	161367279	6724292	10765099			KJ569698.1	156079893
Encephalartos	Zamiaceae	AF531206	KF221152	LC049336	EU161302	EU161366		LC049336	KX130190
Zamia	Zamiaceae	LC040885	GQ203860	LC040885	M20017	DQ008666	AF197721	LC040885	EF612913
Ginkgo	Ginkgoaceae	AB684440	EU518450	AB684440	D16448	AY095475	KM672373	KP099648	Y16892
Thuja	Cupressaceae	AY237154	AF152216	KX832627	EF053167	EU161344		KX832627	HQ414216
Abies	Pinaceae	EU269028	AF143436	KX249806	X79407	EU161347	KM244240		EF063714
Cedrus	Pinaceae	AB480043	AF143431	AB480043	DQ629435	EU161348			DQ975357
Keteleeria	Pinaceae	AP010820	AF143430	AP010820	DQ987895	EU161359			DQ975354
Larix	Pinaceae	FJ899578	AF295029.1	LC228570	AB026938	AY095476	DQ087887		AY523459
Picea	Pinaceae	AF456382	AY035197	KX249807	AB026939	EU161351	KM244241		AF136614
Pinus	Pinaceae	JN854203	AF295031	JN854166	X75080	EU161304	AF197723		AF344000
Pseudolarix	Pinaceae	KX249808	KX249808	KX249808	AB026940	EU161305			DQ975355
Pseudotsuga	Pinaceae	AB601120	JN854170	AB601120	AB026941	AY056498			AF041353
Tsuga	Pinaceae	KX256185	KX256185	KX256185	AB026942	EU161350			EF395485
Podocarpus	Podocarpaceae	KX369611	AF457113	KJ010812	AF051796	DQ008664	DQ007425	KJ010812	DQ499126
Cryptomeria	Cupressaceae	HM849926	AF152184	AP010966	D85304	EU161341		AP010966	AB023983
Metasequoia	Cupressaceae	KR061358	KR061358	KR061358	AB107898	EU161306		KR061358	AF387527
Welwitschia	Welwitschiaceae	KT347148	KT347148	KT347148	D85299	DQ008662	AF197719
Gnetum	Gnetaceae	KX385197	KP256699	KX385197	AY755660	AF036488	KM672387		AY449561
Ephedra	Ephedraceae	AP010819	JX217650	AJ235463	AB600674	AF036489		U30908	KY624404
Cycas	Cycadaceae	KU743927	AB076231	KX713899	D85297	DQ008667	AP009381	KX713899	KP117099
Magnolia	Magnoliaceae	KF753638	AB623278	MF990568	D29776	AF389256	AF197770	MF990565	DQ674740
Liriodendron	Magnoliaceae	KM360857	KU170538	KU170538	AJ235981	AY095464	KC821969	KU170538	MG235149
Drimys	Winteraceae	DQ887676	DQ887676	DQ887676	AY572307	AF036491	AF197781	DQ887676	AY526318
Tasmannia	Winteraceae	AY298851	KP407454	AF528863.1	AF094566	AY095469	AF197782		AY004127
Canella	Canellaceae	AY572265	KP407458	AF528847.1	AF206879	AY095455	AF197757	AY218191	L03844
Calycanthus	Calycanthaceae	AJ428413	AJ627917	AJ428413	DQ490923	AY095454	DQ490925	KX526863	KF547941
Persea	Lauraceae	JF966615	KJ189052	KX437771	JF966547	AH001579		KX437771	KX509877
Umbellularia	Lauraceae	DQ182335	AJ247190	HE651086					AY265393
Coptis	Ranunculaceae	AB163767	AB695567	MG585353	FJ527844.1	AF389266		MG585353	EF206702
Nigella	Ranunculaceae	HM850201	KM364786	EU053889		FJ626448		KU196948	EU699455
Ranunculus	Ranunculaceae	KY562595	FM242794	KY562594	FJ748881	AY954474		KY562594	EF526405
Caltha	Ranunculaceae	AF307907	AY515232	KU662828		KU662726		KU196930	AY365398
Aquilegia	Ranunculaceae	KM360642	EF437128	EU053875	FJ748872	FJ626439	DQ110299	KU196926	MF963994
Clematis	Ranunculaceae	EU053909	KR909818	KM652489	FJ748869	KU662734		AY145147	HM116960
Dioscoreophyllum	Menispermaceae	EU526988	KC494033	EU526972				EF624294	KY365644
Coriaria	Coriariaceae	AY968521	AF542600	AF092117	AF008954	AY968407	AY121501	AY968494	KC796598
Corydalis	Papaveraceae	KM364743	LN610928	KM364715	AF094544	LN610848			FJ469598
Eschscholzia	Papaveraceae	KM360775	KM364806	U86390	DQ912868	LN610864	GU351208	KU196963	JF892603
Papaver	Papaveraceae	AM235045	JX087900	MF943222	DQ912870	FJ626481		KU204905	DQ912881
Sanguinaria	Papaveraceae	L01951	KM364825	U86387	AF293760	DQ008621	AF197788		GU983876
Parasponia	Cannabaceae	AF500342	KY931665	KY931665				KY931665	AY488720
Trema	Cannabaceae	AB586610	KY931666	KY931666	AF207044	JF317395		KY931666	KP093176
Cannabis	Cannabaceae	NC_027223	NC_027223	NC_027223	KT459180	KT459222	KR059940	KY419963	KC292629
Humulus	Cannabaceae	KC539684	MG573060	MG573060	AF223066	AF223066	KF138083	KC539649	KC332217
Artocarpus	Moraceae	FJ976119	MF419024			AY686795		AY289285	KM234120
Ficus	Moraceae	EU002278	KY635880	KT368151	AF206911	JF317386		EU002224	LC375804
Maclura	Moraceae	D86318	JF317421	JF317402	JF317362	AY686800	AF520093	AY289272	KU855721
Morus	Moraceae	KP939360	KM491711	KU981118	XR_002902851	AF479232	GU351255	KU981118	AY345150
Urtica	Urticaceae	KT626794	FM179933	AJ235635	KF137797	KU724226		EU002271	KF137935
Betula	Betulaceae	KF418941	NC_037473	NC_037473	L00971	KX166080	AF520063.1	NC_037473	KP092744
Myrica	Myricaceae	KM360891	AY191715		FJ469989		DQ110347		FJ469992
Quercus	Fagaceae	MF044830	KU240010	KU240009	AF132892	AY428812	DQ110356	KX911972	MG548997
Alnus	Betulaceae	MF136497	MF136507	MF136497	MF136520	MF136520	AF520062	MF136497	MF136529
Casuarina	Casuarinaceae	AY033853	AB015462	AY263947	U42515	KC878592	AF520069		HM116958
Phytolacca	Phytolaccaceae	MF135339	MF159404	AF528855	AF094557	HQ843459	DQ401389	AF194828	KY657356
Gisekia	Gisekiaceae	M97890	KT950945			HQ843449		HQ843269	JX232574
Rivina	Phytolaccaceae	M62569	AY514850	HQ843261	HQ843438	HQ843461	GU351292	HQ843285	DQ317075
Stegnosperma	Stegnospermataceae	M62571	HQ878442			HQ843465	GU351307	EF079554	JX232588
Mirabilis	Nyctaginaceae	HM850179	KY952462	AF209629	U42788	AF479086	GU351251	AF194823	KY968946
Bougainvillea	Nyctaginaceae	KX640842	AF204865	AJ235415	AF206873	HQ843443		AF194825	KJ161170
Mesembryanthemum	Aizoaceae	AM234794	AY042619	KM016695	AY996775	AF054447		KM016695	KP070878
Lithops	Aizoaceae		KF132714						AJ438218
Trianthema	Aizoaceae	M62572	FN825774						KY657359
Atriplex	Amaranthaceae	AY270060	FR775272		FJ601843	KX166560		HM630039	FJ601838
Beta	Amaranthaceae	AY270064	KR230391	KR230391	FJ669720		FP885834	KR230391	KP748065
Chenopodium	Amaranthaceae				EU812823				EU812823
Spinacia	Amaranthaceae	AJ400848	HE855619	AF528861.1	L24420	HQ843464	KY768855	AJ400848	EU606218
Amaranthus	Amaranthaceae	AY270055	AY514808	KX094399	AH006866			KX094399	KY968858
Dianthus	Caryophyllaceae	KM668208	KM668208	KM668208		JF421491		KM668208	GQ148877
Saponaria	Caryophyllaceae	KM360968	KX183878			KX167233			X86898
Silene	Caryophyllaceae	KF527887	FJ589519	KF527887	KT179718	KT179782	JF750505	KF527887	X86882
Arenaria	Caryophyllaceae	M83541	FJ404822			KX166482		AY090629	KX158336
Cerastium	Caryophyllaceae	AM234949	JN894502		EF127844	KX166316		AY090618	GU444015
Portulaca	Portulacaceae	MF963352	HQ620887	KY490694	AF207000	AF479093	GU351284	AF194853	KY968836
Alluaudia	Didiereaceae	M62563	HQ620842	GQ497645		HQ843440	AF520129	AF194832	L78084
Basella	Basellaceae	M62564	MF159462	HQ843254	GQ497567	HQ843442	AF520150	HQ843267	KY968898
Mollugo	Molluginaceae	FN824438	FN825719	HQ620745	U42828	AF479088	GU351252	HQ620945	EU410353
Schlumbergera	Cactaceae	FR853296	FN669691						HQ727774
Pereskia	Cactaceae	AY875229	AY875353	AF209648	AF206986	AF479092	GU351274	HQ843278	HQ872561
Phaulothamnus	Achatocarpaceae	M97887	FJ404858	HQ843259	HQ843433	HQ843457		HQ843279
Vitis	Vitaceae	LC348382	KF976463	MG586833	AF207053	AF479207	GQ220323	LC318487	KF544884
Parthenocissus	Vitaceae	KM360918	KX526804	KX525974			KX526460		KT344617
Rhamnus	Rhamnaceae	AJ390070	AY257533	AJ235579	AJ235979	JF317393	EU281118	AF130225	FN870380
Colletia	Rhamnaceae	U59819						KP299596	KP299471
Fagopyrum	Polygonaceae	AB056689	JF829975	EU254477		HM628902		EU254477	KY945296
Rumex	Polygonaceae	HM850321	FN597638			KX167262		EU840374	KT438754
Rheum	Polygonaceae	M77702	KF178941	KR816224	AB115750	KJ543540		EU840403	KF258691
Actinidia	Actinidiaceae	KR819571	KY951993	KY100979		AY727964	AY163745	AJ236238	KR819509
Abutilon	Malvaceae	AM235023	AY589058		DQ287985	DQ287986	AY739014	AF111716	KX984260
Gossypium	Malvaceae	HQ901196	HQ325744	HQ325740	AF060615	KF454241	KR736345	HQ901198	KC404827
Thespesia	Malvaceae	GU981732.1	KT966986	GU981699	AY289632		AY289658	KT967016	KT966934
Theobroma	Malvaceae	JQ228388	JQ228388	JQ228388	JQ228369	JQ228378	DQ110362	JQ228388	JQ228375
Bertholletia	Lecythidaceae	MF359948	MF359948	MF359948				MF359948	JN222278
Carica	Caricaceae	KX951436	EU431223	EU431223	U42514	AF479145	KU739682	EU431223	KY700258
Bryonia	Cucurbitaceae	KM360680	DQ536641			KX166518			EU102730
Citrullus	Cucurbitaceae	MF536694	MF536694	MF536694	AB490410	KY681092	GQ856147	KY613624	KY681091
Cucumis	Cucurbitaceae	DQ535798	MF536707	MF536707	AF534777	KX231331	HQ860792	MF536707	KX231332
Cucurbita	Cucurbitaceae	MF991116	HQ438598	MF991115	AF206895	M28700.1	HM008590	MF991115	AM981171
Lagenaria	Cucurbitaceae	AY935747	AY935934	MG022623	AY929371	KC020478		MG022623	KM051438
Luffa	Cucurbitaceae	L21941	DQ536696		AF008957	JF421513	AF520173	HF586811	JN560191
Momordica	Cucurbitaceae	DQ535829	MG022622	MG022622	AY900000	KU724212	HM008592	MG022622	AM981083
Trichosanthes	Cucurbitaceae	DQ535857	EU037007	KX525919		HG004830		HF586845	GU059533
Ecballium	Cucurbitaceae	HM849961	AY973019	AY968434	AY973012	AY968413		AY968501	EU102742
Begonia	Begoniaceae	AF534729	GU397112	AY968426	U43613	AF479109	AY121500	EU002200	AF485154
Passiflora	Passifloraceae	JX664062	JX661956	JX663815	AB536689	DQ122968	AF520188	JX662765	MF326274
Populus	Salicaceae	KJ624919	NC_037414	NC_037414	AF206999	XR_002977940	KT337313	MG262349	JQ898622
Arabidopsis	Brassicaceae	LT161987	LT161938	LT161987	NR_139968	NM_126218	NC_037304	LT934243	CP002686
Armoracia	Brassicaceae	KM360651	LC064385						MG236690
Brassica	Brassicaceae	JN847835	AY541613	KJ872515	KX709358	KX709358	KJ461445	KT581449	KX709363
Capsella	Brassicaceae	KR029092	KR029092	KR029092	KT459181	KT459223	AF520121	KR029092	DQ310530
Crambe	Brassicaceae	KY883663	KY883663	KY883663		KX167491		KY883663	AY722438
Matthiola	Brassicaceae	KY912030	KY912030	KY912030	LC090014	KX165785		KF023008	DQ357565
Raphanus	Brassicaceae	KJ716483	JN584998	KJ716483	KX709354	KX709354	KJ716484	KJ716483	KX709354
Sinapis	Brassicaceae	KU050690	AB354277	KU050690	X17062	AF479142	KM851044	KU050690	X66325
Sisymbrium	Brassicaceae	LC375846	LC375846	LC375846	AB856329	AB856330		LC375846	AB856330
Diplotaxis	Brassicaceae	HM849955	JN584970		LC090006	KX166172		LC090128	AF263401
Moringa	Moringaceae	KY697379	KY697380	AF209633	U42786	LC005430		AY122405	JX092067
Manilkara	Sapotaceae	EU980807	DQ924092	AF213782		AY727946	AF421016	AY230694	KF686240
Fragaria	Rosaceae	JX118103	KC507759	JX402829	FJ422360	X58118	KP824855	JN884816	AF163480
Malus	Rosaceae	JQ391345.1	JQ391021	KX499859	DQ341382	AJ519346	KR534606	KX499859	FJ899096
Prunus	Rosaceae	AF411491	FJ899110	KF765450	KT459207	KT459249	FJ670404	KY420035	FJ899106
Geum	Rosaceae	KY419977	NC_037392	KY419977		KX166919	DQ110342	KY419977	DQ006033
Rosa	Rosaceae	KY419934	AB012000	KF753637	XR_002934677	X66752	KX526422	KF753637	HM593909
Pyrus	Rosaceae	HG737342	LT724198	HG737342	AF195617	GU363721		HG737342	KY964735
Byblis	Byblidaceae	AB546625	AB546633	HQ384703	HQ384686	AF479141	GU351167	HQ384816	GU810491
Roridula	Roridulaceae	KR819580	KR819680	AJ236180		AY727965	JQ218282	AJ236270	KR819523
Cephalotus	Cephalotaceae	L01894	FJ670045	AY788265	U42516		GU351179
Ceratopetalum	Cunoniaceae	L01895	KM894747		U42530				DQ499070
Weinmannia	Cunoniaceae	AF307933	GQ248214		GU476485.1				DQ499072
Crassula	Crassulaceae	L01899	AF115594	AJ235447	AF274604	AF274643		EF207463	AY787410
Sedum	Crassulaceae	KM281675	LC258171	KM281675	U42528	AF274667	AF520100	KM281675	JQ954568
Pachyphytum	Crassulaceae		AF115633		AY540539				AY545710
Eucryphia	Cunoniaceae	AF291931	EU002176	AF092122	U42533	AF036494	AY674510	EU002223
Heuchera	Saxifragaceae	KR478645	EU002180	KR478645	L28139	AF479211	KR559021	KR478645	KJ959252
Parnassia	Celastraceae	AY935729	AY935908	AY935834	AY929352	AF036496	AY674546	FJ670154	GU444024
Saxifraga	Saxifragaceae	KC749989	JN102197	AJ235597	U42811	AF479224.1	EF370724	KC737260	AJ297581
Ribes	Grossulariaceae	KC737394	KC737242	AF528859	AY138021	AF274665	EF370723	KC737259	AJ293766
Bauhinia	Fabaceae	KX119265	JN881380		AY126643				KX057835
Acacia	Fabaceae	LN885274	LN885272	LN885272	GU476370	X66753	KX526229	LN885299	KC201132
Adenanthera	Fabaceae	KX852436	MF419047	KX852436		KR531674	KX526230	KX852436	KR531674
Albizia	Fabaceae	JX856628	AF274210				AF520168
Abrus	Fabaceae	U74224	AF142705			JF421457			JX262248
Arachis	Fabaceae	KM025243	AF203597	NC_037358	HM746724	JN617209		NC_037358	AF156675
Cajanus	Fabaceae	KU729879	KU729878	KU729878				KU729879	KX057842
Canavalia	Fabaceae	AB045793	HQ707527.1		KC779815	KC779634			KC779636
Cicer	Fabaceae	EU835853	EU835853	EU835853	AJ577394	KF454433		EU835853	XM_012719620
Crotalaria	Fabaceae	EU348043	JQ619981						JQ067174
Cyamopsis	Fabaceae		AF142698		JX444503	AJ245577			FJ769263
Cytisus	Fabaceae	KM360746	AY386902			KX166282			KX166423
Dioclea	Fabaceae	AF308709	KC779570		AF525698	KC779681			KC779719
Dolichos	Fabaceae	AM235006	JN008183						AY583525
Erythrina	Fabaceae	AB045801	EU717411	EU717512	AF525296	KR532087			FN825780
Glycine	Fabaceae	KX029327	KX029327	KX029327	X02623	JX546295	JX463295	KC893633	JX546295
Griffonia	Fabaceae	MF135596	KT461987	MF135596				MF135596
Laburnum	Fabaceae	KM360837	KX595207		FR870001				AY263679
Lathyrus	Fabaceae	KJ806201	JX505804	KJ850235		JN617185		KJ806201	DQ311967
Lens	Fabaceae	KJ850239	KJ850239	KJ850239		JN617196		KF186232	EU224448
Leucaena	Fabaceae	JQ933386	KX270396	EU811841				EU811913	KY700392
Lotus	Fabaceae	AP002983	HQ293019	AP002983		AJ298103	JN872551	AP002983	DQ312207
Lupinus	Fabaceae	Z70064	KJ468099	KJ468099	X63305	X66761		MG252262	GU058032
Macrotyloma	Fabaceae	LT576832	JN008185.1	EU717511					AY583527
Medicago	Fabaceae	KJ850240	JQ669631	KF241982	KT459196	AF233339	KT971339	JX512022	KX027591
Onobrychis	Fabaceae	KX942279	AY386879	KX401364		KF530295			JX412232
Phaseolus	Fabaceae	KJ773734	DQ445987						KF943753
Pisum	Fabaceae	MG859923	JX677852	MG458702	U43011	AH001724	AY453078	MG458702	AY143475
Psophocarpus	Fabaceae	AB045820	JN008177	EU717513					KP895527
Pueraria	Fabaceae	LT576859	EU106106	EU717501	KM982348	JQ886463	KX526245		KY860933
Sesbania	Fabaceae	KJ773881	AF543849			DQ465781			KY968915
Sophora	Fabaceae	AB127037	JQ669580	AJ235605	GU476473	GU256432			GU256424
Trifolium	Fabaceae	KJ788285	AF522118	EU849487	AF071069	AF053177		KP126857	KY860927
Ulex	Fabaceae	KM361025	JN895798			KX167435			KX167435
Vicia	Fabaceae	KT458061	JX505905		KT459214	KT459256		KT457102	KJ787205
Vigna	Fabaceae	AP015039	JN008213	KJ468104	EU201183	KX087699	AP014716	AP012598	JF430412
Wisteria	Fabaceae	KT200359	KF294881	KT200359	KM117261	KM117261		KT200359	KM117261
Lonchocarpus	Fabaceae	AB045808	KM219795		KJ411676	KJ411684			KJ411682
Cuphea	Lythraceae	HM849928	HM850984		AM235547	AM235619		AF495796	KF471190
Eucalyptus	Myrtaceae	KC180773	AY521536	KC180792	AM235528	AM235600		KC180780	KT186365
Clarkia	Onagraceae	L10225	MF963716	AF209564	U67930	AF479148		AF495787	EF017398
Oenothera	Onagraceae	KT458050	KT456914	KT881177	KT459199	KT459241	AH003143	KT457087	JX975691
Quisqualis	Combretaceae	FJ381799	JX517360			EU338013			EU338013
Pyrularia	Santalaceae	DQ329179	EF464507.1		L24415	MG210316
Buckleya	Santalaceae	DQ329180	DQ329191	KX525788	X16598	EF464473	KX526441		AF291901
Dendrophthora	Santalaceae	L26069	EF584636	AF209575	L24086	AF181815			AH009778
Phoradendron	Santalaceae	GQ997750	GQ997723	GQ997715	X16607	AF181789			AH009776
Viscum	Santalaceae	KJ512176	KJ512176	KJ512176	L24426	AF389275	KJ129610		LT599730
Schoepfia	Schoepfiaceae	MG999449	DQ787447	KX775962	L24418	AF389261	KP263278		KP093189
Hevea	Euphorbiaceae	AY788175	HQ285842	HQ285842	AB268099	DQ306816	AP014526	HQ285842	KJ665773
Manihot	Euphorbiaceae	AY794875	EU117376	EU117376	AB233568	EU002153	FJ670365	FJ670085	GU214953
Mercurialis	Euphorbiaceae	AB233867	LK021470	AB233659	AB233555	DQ536135			DQ536142
Ricinus	Euphorbiaceae	KX951434	LK021494	JF937588	AB233559	KC878597	HQ874649	JF937588	AY918198
Euphorbia	Euphorbiaceae	KT458044	KC019489	JX663801	KT459189	KT459231	AY674512	EU022037	LC191846
Jatropha	Euphorbiaceae	HQ153096	FJ695500	FJ695500	AB233567			FJ695500	KF500510
Simmondsia	Simmondsiaceae	FJ860399.1	AY514854	AF093401	AF094562	HQ843463	DQ401397
Buxus	Buxaceae	KP088499	HG004434	AF092110	AF245433	AF389243	AF197786	AF241582	AF245410
Linum	Linaceae	FJ169582	AB038182	KY849971	EU307117	EU307117	AY674533	KJ194520	KU674807
Humiria	Humiriaceae	L01926	JX661945	JX663805	AB233577	AY935815	AY674523	EU002231	AY935893
Rhus	Anacardiaceae	GU935440	AY594486	GU943774	GU476470	KM210330	AY453075	KX447140	AB539919
Bursera	Burseraceae	L01890	KF224981	GU246051	AF206877	AY177421	GU351166	EU002206	AF445851
Tropaeolum	Tropaeolaceae	HM850429	FM179931	AF035917	L28750	AF479144	GU351320	AJ236281	AF254038
Acer	Sapindaceae	KF753631	KF753631	KU977442	U42494	KR531665	AF520112	KY511609	FN651712
Geranium	Geraniaceae	KP963383	KT760577	KY687246	U42541	AF479129	KP940515	KY687053	AB703071
Pelargonium	Geraniaceae	KM527890	KM527890	KM527890	AF206982	DQ345326	KX824109	KM459517	AY036185
Oxalis	Oxalidaceae	HM850223	EU437354	EU002165	KT459200	KT459242	AF520198	EU002248	JN634722
Daucus	Apiaceae	KX832299	KX832299	KX832299	GQ380561	AY189058	JQ248574	KX832299	AY552527
Pastinaca	Apiaceae								EU169301
Petroselinum	Apiaceae	HM596073	HM596073	HM596073	AH001742	AF479237	AY453081	HM596073	KJ473879
Apium	Apiaceae	KT626666	AJ429370	AJ235396	AF206852	AF479195	GU351154	AJ429124	KM210319
Coriandrum	Apiaceae	KR002656	KR002656	KR002656		AY189056		KR002656	KM051454
Hydrocotyle	Araliaceae								KX640969
Hedera	Araliaceae	KP088628	HM850708	AF092105	U42500	AY189073	DQ401390	AF130203	U63186
Panax	Araliaceae	MF377623	MF377623	MF377623	KX768319.1	KM036297		KR021381	KT380922
Catharanthus	Apocynaceae	KC561139	KT955331	KC561139		EF688557		KC561139	HQ130657
Rauvolfia	Apocynaceae	EU916736	KT955400			KC878600			MG818152
Calotropis	Apocynaceae	AJ419736	KX911177	KX910924	JX444502	KR149556	KP100450		KR149556
Gymnema	Apocynaceae	HG530554	KX911179	KX910973					MG818139
Capsicum	Solanaceae	KX913218	KX913218	KX913218	EF564281	JQ885416	KJ865409	KX913218	JQ885434
Datura	Solanaceae	JX996059	EF438895	JN654342		KF454038		JN654342	KY968854
Hyoscyamus	Solanaceae	HM850059	EF438841	HQ215959.1		JF421505	KM207685	HQ216088	KM051464
Nicotiana	Solanaceae	JN563929	AJ585881	JN559761	KP824745	AF479172	AY453113	KU199713	KP824745
Petunia	Solanaceae	HQ384915	AB262056	AJ236182	AJ236020	AF479174		AJ585942	AJ492460
Solanum	Solanaceae	KX086700	EU983566	KP117020	KT179702	KT179765	MF034194	KT176844	X52265
Ipomoea	Convolvulaceae	KF242482	KF242494	EU118126	KT179696	KT179759	AP017303	U08918	HQ288850
Convolvulus	Convolvulaceae	KT178135	HQ384565	KT176263.1	KT179695	KT179758	HQ593758	KT176856	AH013880
Cuscuta	Convolvulaceae	KJ436712	AM711640	AM711640	L24747	AF148273	HQ593760.1		KP015829
Eriodictyon	Boraginaceae	L01916	HQ384573	HQ384783				JQ249930	AF091162
Hydrophyllum	Boraginaceae	HQ384926	HQ384574	AJ504823	HQ384691		HQ384801	AF019646	AF091169
Leonurus	Lamiaceae	JQ339277.1	EF395816			KU724211			EF395806
Scutellaria	Lamiaceae	KT750009	KT750009	MF521632		KX167073		KT750009	KJ025067
Olea	Oleaceae	FN998901	JX517691	MG255760	L49289	AF479171	MG372116	FN997650	KY780581
Jasminum	Oleaceae	DQ673296	EU281181	DQ673255	AJ236035	KC878599	AF520152	DQ673269	HG004792
Antirrhinum	Plantaginaceae	HM849781	GQ996977	GQ996968	AJ236047	AY423077	GU351152	AJ250385	AY591288
Craterostigma	Linderniaceae	KR736728	AF531776						AY492123
Mimulus	Phrymaceae	MG224700	MG224862						AY943129
Digitalis	Plantaginaceae	KM360752	JN894842	KY085895	AJ236045	AY591273	HQ593744	AF130150	AY591255
Cymbalaria	Plantaginaceae	KM360744	HM850958					KT187790	AF513883
Lamourouxia	Orobanchaceae		KC542163						KC480351
Striga	Orobanchaceae	AF026841	JX091336						MG523353
Veronica	Plantaginaceae	KT633216	KT633216	KT633216	GU359048	KT179774	HQ593746	KT633216	AH010909
Epifagus	Orobanchaceae	M81884	M81884	M81884	U59955		EU281125		KC480332
Conopholis	Orobanchaceae		HG514459		U59954				KC480324
Sesamum	Pedaliaceae	KC569603	JN637766	KC569603	AJ236041	KM210317		KC569603	AF169853
Harpagophytum	Pedaliaceae	KT717179	KT717095			KT717117		KJ743154	MG548811
Aphelandra	Acanthaceae							JQ712669	DQ028436
Barleria	Acanthaceae	AB586149	KF890176	AJ236179	AF107567	AF479166		JQ712671	KJ819940
Justicia	Acanthaceae	GQ436497	JF499943	AJ236178	AF107568	AF479165		HQ384825	AF289771
Nelsonia	Acanthaceae	HQ384879	HQ384513	HQ384717		JQ691827		HQ384827	JQ691827
Ruttya	Acanthaceae	L02434	JF270921						AF289801
Pinguicula	Lentibulariaceae	L01942	LC348438	HG803178	HQ384687	KX165512	HQ384797		MG310275
Sambucus	Adoxaceae	AB586169	AF446898	KX510276	AJ236005	KC878586		AF130196	JN040994
Viburnum	Adoxaceae	L01959.1	AF446897	KX792264	AJ236007	JF321130	GU351324	AF027273	JF980314
Adoxa	Adoxaceae	L01883	KX258652	KX258652	GQ983560	GQ983578		AF447020	DQ009612
Ambrosia	Asteraceae	MG029118	MG029118	MG019037				MG019037	MF964163
Arctium	Asteraceae	KC589791.1	JN895220		JF703098	KX165630		AB530944	AY826275
Artemisia	Asteraceae	JX293720	JX293720	KM386991	GQ396673	EU649670	KX526178	KM386991	AY548202
Carthamus	Asteraceae	KX822074	KX822074	KX822074	KY397481	JF421483		KX822074	GU969633
Flaveria	Asteraceae	HQ534136	AY215798					HQ534106	DQ122477
Guizotia	Asteraceae	KM360809	AM411126	EU549769	KY397487	KT948615		EU549769	KY397487
Helianthus	Asteraceae	KT178108	AY009467	KT176236	KT179677	KF767534	MG770607	KT176828	KF767534
Lactuca	Asteraceae	KP126888	KP126888	DQ383816	KT179675	KT179738		DQ383816	AB742457
Barnadesia	Asteraceae	L01887	EU841319	AF209537	AF107575	AF479246		L39394	EU841142
Ligularia	Asteraceae	KT988070	HM989765	KT988070	KY397492	GU444022		KT988070	GU444022
Argyroxiphium	Asteraceae					GU256435			AF061885
Arnica	Asteraceae	KF602249	AY215764					AF384802	EF104922
Dubautia	Asteraceae					GU256427			EU341949
Hulsea	Asteraceae	AY215126	AY215807					AF384732	AM690738
Madia	Asteraceae	AY215141	AY215823					L39374	GU818594
Raillardella	Asteraceae	AY215169	AY215851					AF384773	AF229309
Wilkesia	Asteraceae								AF061882
Cynara	Asteraceae	KP842722	KP842722	KP842722	AM267314	JX867643		KP842722	JX867643
Byrsonima	Malpighiaceae	NC_037191	JX661932	NC_037192	AB233586	EU002150	EF135293	NC_037192	KR087519
Platytheca	Elaeocarpaceae	L01944		AJ235563	AF206994				EF095731
Polygala	Polygalaceae	KT458054	EU604034	AJ235568	KT459206	KT459248	GU351280		GQ888981
Securidaca	Polygalaceae	AM234225	EU604029	AF209673	AF207019	AF479104		EU002258	GQ889049
Cornus	Cornaceae	MG524990	DQ341335	EU002157	X16602	AY260011	AF420990	EU002215	JF980329
Garrya	Garryaceae	KT740821	AJ429319	AJ235479	HQ384683	AF479181	AY453095	HQ384864	JN234734
Nyssa	Nyssaceae	L11228	GU266599	MG525000	X16603	AF297545	GU351263	MG525000	JQ280758
Ilex	Aquifoliaceae	KX426470	GQ997309	KX426468	AF161010	AF479203	AY453090	KX426468	AH007156
Nemopanthus	Aquifoliaceae	X69747		AJ235541					AH007162
Phelline	Phellinaceae	AJ238347	AJ429388	AJ235557	AF206989	AF479188	GU351275	AJ238342
Euonymus	Celastraceae	KY511610	KY511610	KY511610	AB233630	EU002149	AY674511	EU002193	KY921875
Corynocarpus	Corynocarpaceae	HQ207704	HQ207704	HQ207704	AF206892	AF479110	AY121499	AY968497	AF149009
Dichapetalum	Dichapetalaceae	JX664042	JX661937	JX663798	AF206902	GQ424451	AY674502	AY425044	GQ424451
Hippocratea	Celastraceae	JX572678.1	JQ588016			HM230081			HM230127
Salacia	Celastraceae	AJ402969	HM230159	AJ235589	LC010227	FJ705490	AY121503		LC010232
Icacina	Icacinaceae	KT740824	HQ384577	KT737931	AF206935		GU351233	AJ429111
Salvadora	Salvadoraceae	U38532	JF270924	GQ497655	GQ497584				KX282389
Macadamia	Proteaceae	MF678834	MF678834	MF678834	X63306	X66769		EU642676	EU642801
Protea	Proteaceae	DQ875837	EU169658	AF060406	X63309	X66770		JQ257313	FJ794622
Anagallis	Primulaceae	MG950525	JN893975	AJ235390		AF479149		AY839968	AY855143
Cyrilla	Cyrillaceae	L01900	AF380080	AJ235449		AY727969	AY725892	AF421051	KU350165
Epacris	Ericaceae	U80426	AF015636			DQ065767			KM209390
Rhododendron	Ericaceae	AF419831	GU176676	AB038944		AY727973	AF421026	AF130209	GU444029
Pterospora	Ericaceae		MF120270			KU350181			KU350181
Sarcodes	Ericaceae		KX290485			KU350184			KU350184
Darlingtonia	Sarraceniaceae	KR819575	KR819675			JQ519377	AY163751		KR819518
Heliamphora	Sarraceniaceae	KR819579	KR819676	AF420973		AY727966	JQ218280		KR819519
Sarracenia	Sarraceniaceae	KR819589	KR819689	AJ235594		AF389276	JQ218274	AJ236271	KR819532
Dionaea	Droseraceae	KY679201	KY679201	KY679201	AY096116	AB675913			AB675913
Drosera	Droseraceae	KY651214	KY651214	KU168830	AY096118	AF389248	GU351201		KP171679
Drosophyllum	Drosophyllaceae	L01907	AY514860	AY096113	AY096119	HQ843447	GU351202		JN388079
Nepenthes	Nepenthaceae	KX527047	DQ007125	AF093388	U42787	AF389260	DQ401379	HQ843276	AB675909
Dillenia	Dilleniaceae	FJ860355	AM396498	GQ997134	U38314	AF479096	AF520095	GQ997149	JX852680
Lobelia	Campanulaceae	KY354220	MF770606	MF061178	U42785	AF148276	AF520151	MF061178	FJ664109
Daphniphyllum	Daphniphyllaceae	L01901	AB445379	AF092118	U42531	AF479215	FJ670407	KC737261	JN040993
Eucommia	Eucommiaceae	KU204775	KU204775	KU204775	HQ384682	KC904097	DQ401387	KU204775	AY649995
Hamamelis	Hamamelidaceae	KC737393	AF013046	AF093380	AF094551	AF036495	AF520087	KC737258	GU576653
Liquidambar	Altingiaceae	KC588388	AF133222	KC588388		JF421511		KC588388	GU576668
Platanus	Platanaceae	AY858644	EU169656	EU642741	U42794	AF274662	AF197793	AY818909	HM235971
Trochodendron	Trochodendraceae	KC608753	KC608753	KC608753	AF094565	AF479205	AF197792	KC608753	AF266741
Barclaya	Nymphaeaceae	KY392762	KY392762	KY392762	AF096692	AH001582	FM242176	KY392762	FM242140
Euryale	Nymphaeaceae	KY392765	KY392765	KY392765	AF096694	AH001640	KX526363	KY392765	JF976308
Nuphar	Nymphaeaceae	MH050795	AF117088	MH050795	AF096695	DQ008660	FM242180	DQ354691	EF526384
Nymphaea	Nymphaeaceae	KF753633	KF753633	KF753633	AF096696	EF526395	FM242171	KF753633	EF526404
Victoria	Nymphaeaceae	KY001813	DQ185536	KY001813	AF096698		FM242165	KY001813	AY620423
Brasenia	Cabombaceae	KY392763	KY392763	KY392763	AF096693	DQ008661	FM242178	KY392763	EF526394
Cabomba	Cabombaceae	JX100672	DQ185528	KY392764	AF096691	AF479239	FM242173	JQ284072	JF805749
Ceratophyllum	Ceratophyllaceae	AF197599	KM582624	AF293860	AF197582	AF479228	AF197731	AM712908	EF526409
Nelumbo	Nelumbonaceae	KM655836	JQ336992	JQ336992	AF094556	AF389259	KR610474	JQ336992	JF977132
Batis	Bataceae	L22438	AY483219	AF209538	U42504		KJ820684	EU002199
Plumbago	Plumbaginaceae	EU002283	AF204857	EU002166	U42795	AF036492		AJ236279	KR259535
Camellia	Theaceae	KF156834	KF156834	KF156834		MF171088	AF520203	KX751947	MF171089
Sagittaria	Alismataceae	JF781054	HQ456467	AF239788	D29781	AH001754		KT899952	JF780972
Alocasia	Araceae	AB586205	JQ238816	KR296655				KR296655	AB429340
Arum	Araceae	GU067576	EU886510	HQ901533		GU067560		HQ901556	GU067547
Colocasia	Araceae	JF828099.1	JQ238894	KY769273	AH001599	AH001600		KY769273	KY062636
Sauromatum	Araceae	AF497113	EU886539						KM236660
Acorus	Acoraceae	EU273602	KP099646	EU273602	KM103387	AF036490	DQ007422	KP099646	DQ008844
Gymnostachys	Araceae	HQ901582	AM920548	AF168915	AF069200	KM103416		HQ901555
Lemna	Araceae	AY034231	AY034190	DQ400350	KJ400894	KJ400909		DQ400350	KJ400894
Spirodela	Araceae	KM360996	AY034183	JN160603	KJ400911	KJ400914	JQ804980	JN160603
Pistia	Araceae	KC466591.1	AM920621		AF168869	AH001727
Aegilops	Poaceae	KY636063	KY636063	KY636016	AJ315041	KJ131562		KX592019	MF480398
Avena	Poaceae	KX298981	FM957002	KM974733	KT153030	AH001577		KM538730	AY881171
Bromus	Poaceae	KM974737	KM974737	KY636082	KX872936	KX165761		KM974737	KX872936
Coix	Poaceae	KY596160	KY596160	KY596160	KC181916	KC181916		KY596160	KC181916
Dactylis	Poaceae	AJ784831	KM974738	KM974738		KJ598940		KJ529471	KU883493
Eleusine	Poaceae	MF114353	KF357738	KU833246	KU720630	KC750919		HQ181112	KP873360
Hordeum	Poaceae	AY601671	KY636106	KY636108	AF168852	KX165970	AP017300	KX592104	AY740876
Lolium	Poaceae	LT576830	EU434291	JX871942	AY846367	KP205449	JX999996	DQ786853	KJ598998
Neurachne	Poaceae	X55828	HE859969					HE860009	HE971202
Oryza	Poaceae	MF401450	KT289404	MF401450	KM036282	KM036294	AP017386	KT289404	KM036283
Panicum	Poaceae	LT608213	MF563374	MF563374	AF147502	KP878913		MF563374	KP878914
Pennisetum	Poaceae	MF998265	MF998831					GU561536
Poa	Poaceae	KX513076	FR694884	KM974749	KX954205	KJ599004		DQ786863	EU792389
Saccharum	Poaceae	KX507245	MF563371	KU214867	AH001756	AH001757	LC107874	KX507245	AJ876760
Secale	Poaceae	KY636137	LN554452	KY636132	JF489233	JF489233		KX592133	JF489233
Setaria	Poaceae	KJ001642	KJ001642	KJ001642	KC996746	KM051455		KF646538	HM347019
Sorghum	Poaceae	KF998272	EF115542	KF998272	AH001770	AH001771	DQ984518	EF115542	KY968954
Tripsacum	Poaceae	NC_037087	MF998955	NC_037087	AH001803	AH001804	DQ984517	HF558488	U46649
Triticum	Poaceae	KY636155	LC377169	LC377169	AJ315036	M37269	GU985444	KX592083	MF480404
Zea	Poaceae	KU291447	KU291447	KU291447	AF168884	NR_028022	DQ490951	KU291447	DQ683012
Bambusa	Poaceae	KJ870989	HM448935	KJ870988			EU365401	KJ870989	EU368960
Cenchrus	Poaceae	AM849356	MF159380	MF594682		KY968831		KX756179	KY968819
Psathyrostachys	Poaceae	AY607051	KY636112	KY636113		KT184599		KX592145	KT184639
Thinopyrum	Poaceae	AY836174	JN893896	KY636146	AJ315037	JN009806		KX592075	JN009806
Arundinaria	Poaceae	MF998439	MF999091	KC817463	AH001571	AH001572		MF998677	AF305726
Agropyron	Poaceae	KY636065	HM540003	KY636065		AY740890		KX592122	AY740891
Amblyopyrum	Poaceae	KY636071	KY636071	KY636071	AJ315038			KX592028.1	AF149202
Australopyrum	Poaceae	AY836158	HM540008	KY636077				KX592115	EU617249
Festuca	Poaceae	KF602176	HE646590	KM974751	AF168844	KX166307		KM974751	EF397226
Cyperus	Cyperaceae	AJ404698	AY952421	AF168906	AF168838.1	KX166081	DQ401381	FM160542	DQ385558
Ananas	Bromeliaceae	JF280736	JX649273					HQ895759
Bromelia	Bromeliaceae	AY614389	JX649245					L75860
Thaumatococcus	Marantaceae	KF601575	KF601575	KF601575	KY214933	AY673067		KF601575	AY673067
Calathea	Marantaceae	JX978611	JQ341342			AY673045		AY656083	JQ341295
Marantochloa	Marantaceae	AF378769	JQ341326	AF168928	AF168858	AY673057		AY125004	AY673044
Canna	Cannaceae	AF378764	AF478906	KF601570	AF069221	AF205521	HQ437987	FJ861157	AY673069
Costus	Costaceae	AY298826	KF601573	KF601573	AF069222	KM103487		KF601573	AY673070
Monocostus	Costaceae	KF601572	KF601572	KF601572	AF168861			KF601572	KJ011477
Tapeinochilos	Costaceae	AF243840	AF478913	AF168949	AF168877			AY124996	KJ011480
Ensete	Musaceae	AF243843	GQ374836	AF168910	AF168842	KY214929		AY124993	KY214928
Musa	Musaceae	HF677508	AM114725	KF601567	EF376002	KM103491		HF677508	KY214932
Globba	Zingiberaceae	AF243847	AY341102	AF168913	AF168846	AF414500		AY125001	KX065412
Hedychium	Zingiberaceae	HM850044	AB049280	AF168916	AB047728	KF694806	HQ437980	AY124998	KX065424
Riedelia	Zingiberaceae	AF243849	AF478886	AF168940	AF168872			AY125000	AF478785
Zingiber	Zingiberaceae	JX088661	JX088661	JX088661	AB047729	AF205522		JX088661	KU891639
Heliconia	Heliconiaceae	JX088660	AF478908	JX088660	U42082	KM103488		JX088660	KY215021
Orchidantha	Lowiaceae	AF378780	AF434858	KF601569	AF168865	AF434887		FJ861146	AF434876
Phenakospermum	Strelitziaceae	AF243845	AF478911	AF168938	AF069227	AY673073		AY124995	AY673073
Ravenala	Strelitziaceae	KF601568	KF601568	KF601568	AF069228	KY214941		KF601568	KY214941
Strelitzia	Strelitziaceae	AF243846	AF434874	AF168948	AF069229	KM103492	AY453112	FJ861143	KY214940
Galanthus	Amaryllidaceae	Z69218	JQ044721			KU739391		AY434492	JN792436
Dioscorea	Dioscoreaceae	AY904791	AY956476	KP899622	AF309393	KM103455	KY554897	EF380353	DQ267930
Curculigo	Hypoxidaceae	JX290063	JX290044
Allium	Amaryllidaceae	NC_037199	JF972927	NC_037432	HM640714	KM103427	KU318712	NC_037432	KT809296
Asparagus	Asparagaceae	KX375090	KX375097	JQ273610	JQ283899	DQ008646	AF197736	JQ276787	FJ980278
Lilium	Liliaceae	KY748302	AY624467	KC968977	D29775	JF778871		KY748302	KR632775
Medeola	Liliaceae	KU303845	KU303809	KU303801				KU303815
Hippeastrum	Amaryllidaceae	AF206776	JX464583	AF209598	AF168851			AY434475	JX464307
Narcissus	Amaryllidaceae	AF116972	KC238474	AY147636	HM640717	KM211717		AY747094	KY971395
Uvularia	Colchicaceae	KU303476	KU303440	KU303432		KM103462	KC899545.1	KU303446	KC899595
Scilla	Asparagaceae	JX090481	JX090403
Geitonoplesium	Asphodelaceae	AY298833	KM894451		X63303			AY191174
Lapageria	Philesiaceae	KU303770	KU303737	KU303729	KP420418	KC511481	KC899537	KF818402	KC511481
Calamus	Arecaceae	AJ404775	AM114551	JX088663	AF168828	KM103477		JX088663	KP092563
Caryota	Arecaceae	KT312915	AB925105	KT312915	AF168831	KM103478	AY453098	KT312915	KP092564
Drymophloeus	Arecaceae	M81812	KJ598357	AY012437	AF069211.1	KJ598221		AY044537	KJ598221
Nypa	Arecaceae	KT312925	KT312925	KT312925	AY012357		AY289674	KT312925
Phoenix	Arecaceae	AJ404767	HQ720352	MF176947	AF206991		JN375330	MF176947
Serenoa	Arecaceae	KT312920	KT312920	KT312920				AY191210	KY584382
Pandanus	Pandanaceae	JX903247	AY952418	AF308043	KF298364		KF298324	AY007656	EU816709
Sparganium	Typhaceae	AY952440	AB088802	HQ180479	AF069220	KM103510	DQ401396	HQ181134	KF265395
Typha	Typhaceae	AM235159	GU195652	GU195652	AF168880	AY079520	KX526452	GU195652	KF265388
Joinvillea	Joinvilleaceae	KX035098	KX035098	AJ419143	AF168855	KM103503		HQ181117	AF019784
Tradescantia	Commelinaceae	HQ182454	AM114727	HQ180484	AF069213		AY453108	HQ181138	MG216031
Commelina	Commelinaceae	AF036888	GQ434279	JX903938		AF205516	KX526216	JX903519	KY700281
x Doritaenopsis	Orchidaceae				JN215466				AJ131962
Aristolochia	Aristolochiaceae	AB205591	KF408253	MF539928	L24083	AY095450	AF197732	MF539927	HG004859
Asimina	Annonaceae	DQ124939	GQ139723.1			GQ139681		KU645799	KY584361
Butea	Fabaceae	AB045789	EU106111			HG004886			HG004886
Carpinus	Betulaceae	KX695124	AJ417516	KY117036	AY263898	KX167449	AY263910	KX695124	HM235960
Chloranthus	Chloranthaceae	EF380352	KP256024	EF380352	D29787	AF479245	AF197753	EF380352	KP317600
Circaea	Onagraceae	KM360721	KJ592900		AM235541	AM235613	KX526365	AF495780	KX166939
Duchesnea	Rosaceae		AB073683		KT985768				KT985640
Echinodorus	Alismataceae	DQ859164	EF088138		JN034100	AH003116			JF780982
Epilobium	Onagraceae	AF495763	KP682440			KX167275	AF520108	AF495785	GU444011
Fuchsia	Onagraceae	L10220	KX229912	AJ235477	AM235542	AM235614		AF495779	GQ232549
Halodule	Cymodoceaceae	U80689	AY952424	HQ901525	AY952401	KM676403		HQ901549	KM609952
Hauya	Onagraceae	L10227			AH001662	AH001663		AF495778	GQ232550
Hedycarya	Monimiaceae	L12648	AM396509	AJ235490	AF206924	DQ008623	AF197806	AY218167	GU177647
Hosta	Asparagaceae	KX931460	JF972926	KX822777	HM640711	AH001671		KX822777	KY218781
Illicium	Schisandraceae	EF380354	KY085892	KY085910	L75832	EU161362	AF197740	KY085919	GU354242
Juniperus	Cupressaceae	KF866300	KT378453	KF866300	D38243	EU161311		KX832625	KY463269
Lopezia	Onagraceae	L10219			AH001688	AH001689		AF495782	AY271522
Ludwigia	Onagraceae	KJ773646	AY534990	KX827312	AM235545	AM235617	KX526366	KX827312	AB985733
Lythrum	Lythraceae	HM850153	GU228443	AF209621	AF206955	AF479240	AF520110	EU002240	MF964073
Najas	Hydrocharitaceae	LC128127	HM240464	DQ401333	JF975486	AH001712			EF526386
Nematanthus	Gesneriaceae	HQ384897	JX196024	HQ384743	AF161012	KY858373		AF130157	KY858375
Parietaria	Urticaceae	HM850235	MF963771		KF137779	KP835233	KF138094	KP835269	MF964128
Peperomia	Piperaceae	EF450306	KX451156	AJ235556	AY572314	DQ008641	AF197814	EU519659	FJ424415
Piper	Piperaceae	EF450311	DQ882201	KY085906	D29778	AY095467	AF197750	DQ887677	LC033836
Potamogeton	Potamogetonaceae	AB196942	KX526761	KT899951	AY952389	DQ008649	AF197724	KT899951	EF526373
Sabal	Arecaceae	KF928963	KY020647	KF928963	AY012353	AH001753		KF928963	EF688499
Saruma	Aristolochiaceae	AB205607	FJ428696	AF528860.1	L24417	DQ008644	AF197752	DQ356473	KJ888509
Saururus	Saururaceae	AB205611	DQ882200	AY572281	U42805	AY095468	AF197748	EU519644	AF215921
Stellaria	Caryophyllaceae	KT626837	FJ404875			KX165465			EU785986
Taxodium	Cupressaceae	LC177556	AF152212	LC177556	EF053176	EU161346		LC177556	AF387531
Thlaspi	Brassicaceae		KP163716.1						DQ337379
Tulipa	Liliaceae	KU303325	AF485324	KU303280		HF952969		KU303294	HF952969
Acanthus	Acanthaceae	L12592	HQ384511	HQ384715	AY289642	KT004468	DQ110297	AJ429115	KM652496
Achillea	Asteraceae	KM360610	JN893914	KT344987	KT179658	KT179721		EU334449	MG461612
Akebia	Lardizabalaceae	KX611091	AB828452	KU204898	L31795	AF389253	AF197810	KX611091	AY029788
Amborella	Amborellaceae	AJ506156	DQ185522	AJ506156	U42497	AF479238	KF798332	AJ506156
Annona	Annonaceae	AY841596	GQ139705	KU563738	AF206850	DQ008634	AF197766	KU563738	JN115014
Apocynum	Apocynaceae	KX910894	HQ384552	HQ384762	AF107571	KF454675		HQ384846	KP152510
Aralia	Araliaceae	KC456163	KC456163	KC456163	KT380919	JF980303	KX526162	KC456163	KT380919
Arbutus	Ericaceae	JQ067650	KU350186	JQ067650		DQ067894	GU351155	AJ236247	KU350155
Ardisia	Primulaceae	KC465962	JF416270	KC465962		KC878609	AF520206	KC465962	KP092625
Austrobaileya	Austrobaileyaceae	L12632	DQ182344	AF092107	U42503	AY095452	AF197742	AF238052	EF210562
Zygogynum	Winteraceae	L12633			AF206865				AY004122
Blennosperma	Asteraceae	L13645	AF460029					L39433	EF538158
Boopis	Calyceraceae	EU841136	EU841363	AJ236199	AF107583	AF479184		L39384	EU841175
Borago	Boraginaceae	KT740813	EU599704	KT737920	AF107580	AF479179	HQ384791	KF287867	FJ763248
Bowenia	Zamiaceae	JX402774	JX402774	JX402774	FJ179549	EU161328		JX402774	GQ204008
Cacosmia	Asteraceae	L13644	JN837409					JN837300.1	JN837120
Callistephus	Asteraceae	AB530954	KP175070					AB530920	KP175224
Callitriche	Plantaginaceae	AF248008	LC176836	AF209552	AF107582	KX166498		L47329	LC177726
Callitris	Cupressaceae	LC177555	LC177555	LC177555	EU161290	EU161317		LC177555	AY178423
Calluna	Ericaceae	KM360688	U61326			KX165608		GU176722	KP737514
Calocedrus	Cupressaceae	KX832620	AF152179	KX832621	D85293	EU161353		KX832621	HQ435657
Cananga	Annonaceae	KU645803	KU645793	DQ401322	AF469770	DQ008635	AF197763	KU645798	MF349161
Capparis	Capparaceae	KU739586	EU371773	AF035900	EU090942	AF479140	KU739660	KU739555	KF454307
Carex	Cyperaceae	GQ469837	HG915841	KP751906	AF069216.1	KM103497		KY562678	EU352230
Carya	Juglandaceae	AF119186	AF118039	AF209555	AF206880				KF201315
Cassiope	Ericaceae	AB842054	U61346			AY942692		DQ002372	KR819516
Catalpa	Bignoniaceae	HQ384885	HQ384519	AJ235428	AF107579		HQ384799	L36397	AY486299
Celtis	Cannabaceae	L12638	AY257535	AY263961	U42818	AF479098	KF138087	AY289249	JX987529
Ceratiola	Ericaceae	L12604	AF519563					DQ002373	HQ858879
Cercidiphyllum	Cercidiphyllaceae	JN541237	KC737246	JN541231	AF094534	AF274639	EF370710	EF207460	HQ652492
Chamaecyparis	Cupressaceae	L12570	LC177668	LC177668	EU273295	EU161352		LC177668	KY063592
Chamaedaphne	Ericaceae	L12606	AF015630			KU350158		FJ008930	KU350158
Chimonanthus	Calycanthaceae	HQ427177	AY525340	AF197605	AF503352	DQ008632	DQ490929		JQ781695
Chromolaena	Asteraceae	L13640	EU337052			KP901193		L39375	KP901193
Chrysanthemum	Asteraceae	NC_037388	JN867589	JN867589	KJ870235	JF421484		JN867589	EF577295
Chrysophyllum	Sapotaceae	JQ625950				KJ399343		AY230678	DQ246673
Cichorium	Asteraceae	KM360720	JN895731	AJ235433		KP215444		GU817844	AJ633449
Cinnamomum	Lauraceae	MF435322	LC228240	KY635878	AF206888	DQ008625	DQ490932	KY635878	KX509825
Clavija	Primulaceae	AF213818	JQ588863	AJ235437		AY727962	AF420995	AJ236275	HQ284101
Clerodendrum	Lamiaceae	L11689	LN832024	HQ384695	AJ236033	KC896700		AF130146	U77755
Clethra	Clethraceae	L12609	AB697681	AF420965		AY727968	AF520204	AJ236242	KU350161
Cocculus	Menispermaceae	EU526987	AF542588	JN051873	AF197581	DQ008617	AF197776	AY145144	EU079374
Coffea	Rubiaceae	AJ286691	KJ815718	KY085909	EU650386	FR832863	DQ401399	KY085909	EU650386
Colchicum	Colchicaceae	KC796865	JN417406	AF168895	KP420412	KM103461	KC899519.1	KM242841	KC899574
Conium	Apiaceae	KT178116	KT176597	KT176245	KT179693	KT179756		KT176837	KF843815
Coreopsis	Asteraceae	L13642	AY215776	KJ434420				AF384704	GU818531
Corylus	Betulaceae	KX822768	AY212001.1	KX822767	AY263895	KX165774	AF520067	KX822768	HQ442230
Crepis	Asteraceae	KF602077	AJ633153	KX401356		KX166505		AB530927	DQ451818
Cupaniopsis	Sapindaceae	L13182	AY724282	AF035903	AF206896	AF479139	GU351194	EU002218	EU720507
Cupressus	Cupressaceae	MG596347	KP099643	KP099643	EF053166	EU161342		KP099643	AY988375
Cyathea		16565345	333411710	AF313553.1	16565326				AF448790.1
Styphelia	Ericaceae								KC197091
Daboecia	Ericaceae	HM849944	U61349			KP737515		GU176723	KP737515
Dasyphyllum	Asteraceae	AY874428	EU385342					L39392	EU841161
Degeneria	Degeneriaceae	L12643	AY220440	AJ235451	AF206898	DQ008637	AF197771	AY218174
Dianella	Asphodelaceae	FJ707496	HM640654	JX903860	HM640768		KX526165	FJ707514	AY177600
Diapensia	Diapensiaceae	L12612	KU195961	AF420967		AY727986	AF421001	AY725881	AY049799
Dimorphotheca	Asteraceae	EU384966	EU385345		KY397484			L39438	KM356170
Diospyros	Ebenaceae	KM504956	KF291946	KM522850		AY727957		DQ924138	KU378815
Diselma	Cupressaceae	L12572	JF725826		JF725725.1	JF725745
Dracophyllum	Ericaceae	GQ392907.1	GQ392959.1						AY649407
Elegia	Restionaceae	AY881426	AY881519	AJ419151	AF069219	KM103509		AF547016
Elliottia	Ericaceae	L12615	U61320					DQ002374	U48609
Enkianthus	Ericaceae	JF941454	AB697675	AJ621818		AY727970	AF421004	GU176746	KU350166
Erica	Ericaceae	KP737719	KP737792			DQ065768		AJ429105	KU832558
Erythroxylum	Erythroxylaceae	KX256287	JX661939	JX663800	AF206909	EF135611	AY674509	JX662748	AF130316
Eupatorium	Asteraceae	L13649	AB217691			KX166906		EU337035	GU724295
Eupomatia	Eupomatiaceae	DQ861790	DQ401341	AJ235473	AF469771	DQ008636	AF197772	AY218175
Euptelea	Eupteleaceae	KR232440	DQ401348	AF528850.1	L75831	AF389249	AF197787	KU204900	KR011730
Exacum	Gentianaceae	L11684	FJ014088	AJ236195	AJ236023	AF479180	KC535817	AJ011983	JQ612543
Felicia	Asteraceae	L13639	EU385353	KM192004				L39445	HE978361
Flagellaria	Flagellariaceae	AB586329	KM087935	AY465537	AF168845	KM103501		AY465643	KM087953
Floerkea	Limnanthaceae	L12679	EU002178	AF035904	U42784	AF479143	GU351210	JF268472	MG235242
Fouquieria	Fouquieriaceae	MG524997	MG524997	MG524997		AY727939	AF421006	MG524997	AH007892
Galbulimima	Himantandraceae	L12646	AY220441	AJ235478	AF206916	AF389251	AF197773	AY218176
Gaultheria	Ericaceae	AF124590	AF366626			DQ073475		FJ008939	JF801593
Gazania	Asteraceae	L13638	AF456790		KY626010			L39423	KY397486
Gerbera	Asteraceae	EU384976	KF989838	AJ236200	AF107576			L39403	KX932434
Gyrocarpus	Hernandiaceae	L12647	KM219786	AJ235487	AF206923	DQ008624	AF197805
Hedyosmum	Chloranthaceae	HQ336545	AM920646	AJ235491	AF206925	AF479226	AF197756	DQ356470	EU302151
Hernandia	Hernandiaceae	L77210	AJ247165	KX525772	DQ007407	AY095462	KX526385	JF268473
Hydrastis	Ranunculaceae	KY085918	KY085918	KY085918	AF094552	AF389268	GU351228	KY085918	X83840
Hypoestes	Acanthaceae	L12593	KX783693					U12662	KY632620
Idiospermum	Calycanthaceae	L12651	AY525342	AJ235500	AF206937	DQ008633	AF197779	AY394739	AY786107
Juncus	Juncaceae	AB369979	HQ180871	HQ180463	AF206944	KM103504		AM999975	AB985731
Knema	Myristicaceae	AB586431	AY220450	AF209611	AF206946	KR532227	AF197767	AY218186	KR532227
Lepidagathis	Acanthaceae								JF346167
Leucopogon	Ericaceae	KC479110	AY372627						KC197167
Libocedrus	Cupressaceae	JF725927	AF152202		EU161291	EU161319
Ligustrum	Oleaceae	AB586459	JN590992	HQ384750		KX165424		DQ673276	EF190034
Microbiota	Cupressaceae	L12575	HM024066		EU161294	EU161322			AY836779
Ostrya	Betulaceae	KY088271	KY088271	KY088271	AY263896		AF520064	KY088271	KX305970
Oxychloe	Juncaceae	AY660585	AY973529.1						AY973510
Paeonia	Paeoniaceae	KF753636	JN712201	KF753636	JN712207	AF274657	AF520101	KF753636	KT944695
Pentachondra	Ericaceae	L12621	AY005101						KM209401
Piptocarpha	Asteraceae	L13651	JQ586923					L39431	KM053324
Platycladus	Cupressaceae	KX832626	AF152208	KX832626	EF053168	EU161349		KX832626	AY380875
Polemonium	Polemoniaceae	KM360937	EU628512	AF420980		AY727941	AF421023	AF421070	KJ159449
Prionium	Thurniaceae	U49223	KP083053	EU832861		KM103508		EU832896
Puccinellia	Poaceae	LT576856	HE586075	KM974750		KX166271		KM974750	EU792336
Pyrola	Ericaceae	HQ590228	KJ664806	KU833271		KU350182		KU833271	KU350182
Reinwardtia	Linaceae	FJ169599	AB048380	AJ235577	AF207005	AF479124	AY674559	KX526972	FJ169514
Ruellia	Acanthaceae	L12595	AF531773		AB985734	KT004491		U12664	AB985734
Sabia	Sabiaceae	L12662	AM396512	KU204902	L75840	AF389272	AF197780	KU204902	KP900424
Sanicula	Apiaceae	AM234825	U58589			AY189107			MF963911
Sansevieria	Asparagaceae	Z73698	GU135032	JX903719	JQ283917	JQ283880		JQ276809	U24050
Sarcandra	Chloranthaceae	AY236833	AF543733	AJ235593	AF094536	DQ008655	AF197754	AY394745	KP317601
Schisandra	Schisandraceae	KY111264	KY111264	NC_037145	AF094561	DQ008658	AF197739	NC_037145	JF970271
Stokesia	Asteraceae	L13076	EU385400					EU385209	EF155800
Styrax	Styracaceae	MF179493	MF179493	MF179493		AY727980	AF520205	AF130215	MF171072
Symphoricarpos	Caprifoliaceae	KT178118	AF446904	KT176247	KT179690	KT179753	EU281122	KT176835	KP297499
Tagetes	Asteraceae	AY215184	AY215867	KJ434436	U42501	HM160525		L39466	KY397508
Tetracentron	Trochodendraceae	KC608752	KC608752	KC608752	AF094564	AF274670	AF197791	KC608752	JF978891
Tetraclinis	Cupressaceae	L12576	HM024068		EU161293	EU161321			AY836781
Thujopsis	Cupressaceae	KX832628	AF152217	KX832628	EF053172	EU161358		KX832628	EU183443
Thunbergia	Acanthaceae	AY008828	HQ384512	AJ235625	AF107569	KT004503		U12667	HG004805
Tragopogon	Asteraceae	KT897491	AJ633257	AJ236197	KT179662	KT179725		L39391	FN675711
Utricularia	Lentibulariaceae	AF482527	AF531834	KY025562	AJ236044	EF526399	KY774314	KC997777	EF526399
Vaccinium	Ericaceae	JQ757046	AB623167	JQ757046		AY727974	DQ110366	AF419761	KX610104
Vernonia	Asteraceae	KT178107	KT176587	KT176241	KT179685	KT179748		AF092596	HG004807
Villarsia	Menyanthaceae	EF173112	EU257178	AJ318984				AF130180	EU257164
Viola	Violaceae	KT458063	DQ842601	JX663827	KT459216	KT459257	AF520192	KT457104	AB828325
Widdringtonia	Cupressaceae	AY140261	AF152218		EU161289	EU161316		AY902178	AY178419
Xanthorhiza	Ranunculaceae	L12669	HE651033	AF093394	L75839	AF389270	AF197760	KU196961	KR697583
Zenobia	Ericaceae	L12626	JF801294					JF801388	AF358906
Marsilea		112378857	161367281	110348988	109138935			170181825	AF448792.1
Ophioglossum		443267200	443267200	443267200	16565317	EU161327.1	NC_030900.1	443267200
Cocos	Arecaceae	KX028884	KX028884	KX028884	AY012393		KX028885	EU004883	HQ265515
Rhapis	Arecaceae	AY012458	HQ720322	AY012401	AY012344			HQ720712
Trachycarpus	Arecaceae	JX903256	HQ720314	AY012403	AY012346	AF290588		HQ720724	EF635379
Stegolepis	Rapateaceae	AY614380	AY614014	EU832860			DQ401411	AF207629
Cymbidium	Orchidaceae	KC876123	MF421552	KC876122	JN418934	AB839942		KC876127	KT338679
Epipactis	Orchidaceae	JX088504	AF263659	KU551267		KM103448		KU551267	AY146448
Listera	Orchidaceae	KU551270	KU551270	KU551270				KU551270	MG216431
Alisma	Alismataceae	JF781040	AB040179	DQ007417	AF197585	KX167394	KX526127	HQ901541	DQ468390
Anchomanes	Araceae	AM905761	GQ220885
Ariopsis	Araceae	AM905804	AM920626						KF863706
Lasia	Araceae	AM905749	AM920571			KM580736			KM580736
Montrichardia	Araceae	AM905818	AM920640
Symplocarpus	Araceae	KY039276	KY039276	KY039276				DQ400880	MG216128
Xanthosoma	Araceae	AM905790	EU886500	DQ401330			DQ401376
Aechmea	Bromeliaceae	AY614390	JX649232	AF168885	AF069212	KM103495		L75897
Billbergia	Bromeliaceae	JN202141.1	JX649243		AY952407			L75858
Catopsis	Bromeliaceae	AY614391	AY614025					L75855	EU126834
Glomeropitcairnia	Bromeliaceae	AY614395	AY614029	AF168914	AF168847			L75864
Hechtia	Bromeliaceae	AY614386	EU681834					HQ895752
Puya	Bromeliaceae	HQ182447	AY949998	HQ180476	AF207001			L75903	KF265363
Tillandsia	Bromeliaceae	AY614497	AY614131	KY293680				L75912	DQ870648
Agrostis	Poaceae	AY395527	FJ231112	NC_037162	AY429023	KX872899		NC_037162	KX872905
Alopecurus	Poaceae	NC_037163	DQ786880	NC_037163	EU792344	KT948627		DQ786808	EU792344
Andropogon	Poaceae	KY596121	KY596118	KY596121				KY596164	HM347004
Anthoxanthum	Poaceae	MF998474	KM974740	KM974740	KX872928	KX872927		KM974732	KX872927
Brachypodium	Poaceae	LT222230	LT222230	LT222230	XR_002961441	XR_002961468		KY636081	KP709547
Briza	Poaceae	KM360677.1	KM974736	KM974736	KX872935	KX165760		DQ786820	EU935582
Calamagrostis	Poaceae	LT576802	AM234559	DQ780969	KX872995	KX872952		DQ786824	KX873024
Cinna	Poaceae	MF963057	MF963434		EU792343	EU792343			EU792343
Cynodon	Poaceae	HE575823	AF312327	KY024482		KP205451		JN681600	GU359252
Dendrocalamus	Poaceae	FJ970916	HM448940.1	FJ970916	KF467246	KX083559		FJ970916	KY296050
Deschampsia	Poaceae	JX848495	KF887484	KF887484	KX873033	KX167764		KF887484	KX873029
Ehrharta	Poaceae	KY432808	AF164392	KY432808				KY432808	AF430300
Elymus	Poaceae	HM770839	HM540024	KY636121		KX166524		KX592060	KJ526339
Hakonechloa	Poaceae	MF035984	MF035984	MF035984				KJ920232
Holcus	Poaceae	KY432781	DQ786921	KY432781	KX873115	KX873115		DQ786849	KX873115
Lamarckia	Poaceae	NC_037168	NC_037168	NC_037168		KJ598943		NC_037168	KJ598943
Lophatherum	Poaceae	KM538806	HE586104					HE575791	AB762289
Lygeum	Poaceae	KY432785	KX601243	KY432785				KY432785	JF697721
Melica	Poaceae	KM974743	KM974743	KM974743		KX167318		KM974742	KU883455
Nardus	Poaceae	AM849379	KX601244	KY432787		KX167569		AM849168	KJ477049
Phalaris	Poaceae	FN870402	KM487284	KM974746	KX873131	KX165815		HE575745	KX873129
Phragmites	Poaceae	AJ746274	MF543171	MF035995	JX560314	LC085881	KX526398	EF422913	KP057069
Phyllostachys	Poaceae	HQ154129	KU569973	HQ154129		KM051452		JN415113	KM051452
Spartina	Poaceae	KT956910
Stipa	Poaceae	MG052616	MG052616	MG052616				KT692644	KC129440
Tragus	Poaceae	EF125103	HE573977					AM849193	MF029707
Tricholaena	Poaceae	KY432799	KY432799	KY432799				HE577883	HM347025
Zizania	Poaceae	L05043	KT161956	KJ870999	JN169836			KT161956	KP057077
Phleum	Poaceae	KF602220	AM234552	KM974747		EU792341		KM974747	EU792341
Nolina	Asparagaceae	KX931462	JX903543	KX931462		KC798472		HQ181126	KC798474
Chlorophytum	Asparagaceae	HM640492	AB029807	AY147631	HM640722	JX021590		AY147789	GU474423
Clintonia	Liliaceae	KU303172	KM085586	KU303126	AF168833			KM085720
Clivia	Amaryllidaceae	JX903147	JX464550	JX903753	AF206889	KM103428		JX903336	HM140798
Convallaria	Asparagaceae	KC704929.1	HM640557	AF168897	HM640672	KM103438		AF508404	KX375057
Crinum	Amaryllidaceae	AF116951	JQ276395	JX903754	JQ283938	AF293854		JQ276783	AY139139
Danae	Asparagaceae	HM640439	HM640553	JX903679	HM640668			AY225013
Disporopsis	Asparagaceae	D17373	AB029765	JX903698	HM640681.1			JX903280	KM266397
Disporum	Colchicaceae	D17376	AB858236	KC796815.1			KC899525	JX903508	KC899579
Hemerocallis	Asphodelaceae	HM640537	JX903612	AY147619	HM640769			JX903446	KT189163
Hypoxis	Hypoxidaceae	JF972896	JF972930	JX903873	HM640771	AF203684		JX903456	MG216516
Ledebouria	Asparagaceae	JQ273915	JQ276410	AF168944	JQ283908	JQ283864		JQ276797
Maianthemum	Asparagaceae	KJ745532	HM640576.1	JX903702	JQ283913	JQ283860		AY225016	KY908592
Muscari	Asparagaceae	HQ645927.1	HM640628	JX903814	HM640743			JX903396	HQ645897
Polygonatum	Asparagaceae	KJ745594	KX375101	KT630835	HM640685.1	JF421534	AY453077	KT722981	KX375082
Streptopus	Liliaceae	AB088817	AB040203	KM085953.1				KM085826	MG216658
Tricyrtis	Liliaceae	D17382	JN417361	KU303876	AF207046			KU303890
Maranta	Marantaceae	KF601571	JQ341325	KF601571	AF069225	KM103490	DQ401410	KF601571	AY673056
Ruppia	Ruppiaceae	AB507891	JN893851	HQ901526	JN034103			HQ901550	AB728740
Pontederia	Pontederiaceae	U41597	AF434872	AF387601	AF168871	KM103485	HQ437985	U41617
Vellozia	Velloziaceae	JX032708
Clermontia	Campanulaceae	JX845908.1	JX845883.1	MF061167		KM382192		MF061167	KM382192
Codonopsis	Campanulaceae	EU713356	KC146484	AJ236202	GU246727	AF136237		KY587457	KY071063
Cyananthus	Campanulaceae	KC880626.1	KC880537	KT970137		GU444030		AF130186	KC282676
Cyphia	Campanulaceae	MF770621	MF770621	MF770621				MF770625	KC013706
Cyphocarpus	Campanulaceae	L18792
Nemacladus	Campanulaceae	L18791	MF963547						MF963913
Trachelium	Campanulaceae	HM850405	LT706718	EU437661				EU017224	KY091372
Scaevola	Goodeniaceae	KR604961	EU385394	KR604957	KP828787	KP828787	AY453118	KR604959	KP828782
Juglans	Juglandaceae	MF167462	MF167462	MF167462	AF206943	AF479105	AF520073	MF167465	MF182372
Pterocarya	Juglandaceae	U00439	AF118041	AJ235572	AY263891		AF520075		KF994030
Asarum	Aristolochiaceae	MG554449	MG554457	MG554449	DQ472350.1	DQ008643	AF197751	NC_037190	KJ888516
Houttuynia	Saururaceae	AB205610	DQ212712	AY572283	AY572305	DQ008640	AF197749	EU519645	FJ980393
Alangium	Cornaceae	JF308649	DQ341347	MG524996	AF206843	AY260008	AF520122	MG524996	JF980304
Aucuba	Garryaceae	GQ997098	GQ997060	GQ997051	U42522	JF321131	AY453099	GQ997066	KP092763
Corokia	Argophyllaceae	L11221	AY491646	AJ235445	U42523	AF479187	GU351189	AF130182	EF635466
Curtisia	Curtisiaceae	MG524999	MG524999	MG524999	L16007	AY260012	GU351195	JF268470
Griselinia	Griseliniaceae	AF307916	AJ429372	AF209595	AF206922	AF479197	AY453096	AF130205	AJ536582
Helwingia	Helwingiaceae	KX434807	KX434807	KX434807	U42524	GQ983586	GU351223	AF130207	AF200594
Mastixia	Nyssaceae	JF308650	MG525001	MG525001		AY260015		MG525001	MF785594
Camptotheca	Nyssaceae	MG525005	MG525005	MG525005	U42789	AY260010		MG525005	KP092581
Davidia	Nyssaceae	MG525002	MG525002	MG525002	AJ235991	AY260013		AJ236265	EU734435
Adenanthos	Proteaceae	DQ875835	EU169606	AF060404	X66774	X66766			AF508821
Isopogon	Proteaceae	U79179	EU169637	AF060403	X66775	X66767			AF508818
Lambertia	Proteaceae	L11190	EU642683	EU642713	AF274597	AF479206		EU642651	EU676098
Malpighia	Malpighiaceae	AF344493	AF344561	AB233692	L24046			AF351022	AF436783
Comesperma	Polygalaceae	AM234179	EU596516						GQ888890
Diplopanax	Nyssaceae	MG524991	MG524991	MG524991		AY260014		MG524991
Calycadenia	Asteraceae		MF963644						MF964028
Hemizonia	Asteraceae	MF963325	MF963670						MF964056
Senecio	Asteraceae	GU817782	MG225212		KY397503	KT179726		EU385205	KM365026
Zinnia	Asteraceae	AY215200	AY215883	KJ434438	AB089282			AF384805	KY989549
Agoseris	Asteraceae	JX848400	AJ633249			AF386494			AF386494
Krigia	Asteraceae	KJ773608	MF349865						L13945
Microseris	Asteraceae	KT626823	AJ633247			AF386498			U69704
Pyrrhopappus	Asteraceae	KJ773799	AJ633243						L13953
Stephanomeria	Asteraceae	KY584351	AJ633245						AF473634
Eruca	Brassicaceae	KU499890	JN584973		JX444504	KF454469	KF442616	MF192792	MF192768
Lepidium	Brassicaceae	KX886353	KX886353	KX886353	KT459193	KT459235	KX526200	KX886353	KU213888
Akania	Akaniaceae	KU739558	KU739542	AF209522			KU739638	HM120260
Allocasuarina	Casuarinaceae	X69527	AY191668						HM116959
Gymnostoma	Casuarinaceae	AY033861	AY191678
Diervilla	Caprifoliaceae	AF446937	AJ429392	GQ983617	GQ983566	GQ983583		AF447027	AF078722
Valeriana	Caprifoliaceae	AY362500	AJ429396					AY362460	AY792856
Acalypha	Euphorbiaceae	AM234975	LK021349	AB233646	AB233542	EF135605	EF135289	AY425027	GU441818
Drypetes	Putranjivaceae	AJ402945	AY552457	AB233718	U42534	KR531996	AF520185	AY830362	KC984656
Mallotus	Euphorbiaceae	AY663648	LK021464	AB267975	AB268079	AB848992		FJ976115	DQ813305
Ceratonia	Fabaceae	KJ468096	KJ468096	KJ468096	X66778	X66758		KJ468096	AJ245576
Schotia	Fabaceae	AM235016	GU321968		X66779	AY955775			AY955774
Astragalus	Fabaceae	KP126851	AY920440	KU666554	AF359602	KT459219		KU666554	KX955007
Bowringia	Fabaceae	KX527256	KP093642						KP092704
Caragana	Fabaceae	MG386382	MG386382	MG386382		KF530301		MG386382	DQ311963
Clianthus	Fabaceae	JQ933270	AY386914						L10801
Hymenaea	Fabaceae	JQ625969.1	KX538510			AY955800			KY306587
Indigofera	Fabaceae	AF308711	GU951671	KJ468098	X66689	X66760		KJ468098	KX057875
Oxytropis	Fabaceae	KP126858	HQ293020	KP126858	KM892913	KR822224		KP126858	HQ176475
Mimosa	Fabaceae	KJ773686	DQ790603	EU811850		KT364060			KT364060
Castanea	Fagaceae	MF044985	AB107636	KM360048	AY263902	EU016360	AF520078	AY586358	KP096453
Chrysolepis	Fagaceae	AF206750.1	FJ185045	AF209563	AF206886	AF479107	GU351182	FJ185077	AY040369
Fagus	Fagaceae	MF044982	AB046506	KX852398	AF206910	AY935813	AY263909	KX852398	AJ888473
Kopsia	Apocynaceae	X91763	KT955334	HQ384765				AJ235824	KP092768
Asclepias	Apocynaceae	KF539844	KF386166	KF386166	JF312046	JN665093	KF541337	KF386166	JN665089
Gentiana	Gentianaceae	KY595457	AJ429323	KX096882	KC535932	JF321128	KC535825	KY595457	AJ580549
Erodium	Geraniaceae	HM125536	KF977221	HQ713469		KX166632	KX824067	HM125536	DQ345327
Monsonia	Geraniaceae	KT692739	HM125538	KT692739	AF206964		KX824076	HM125538	HE795069
Viviania	Francoaceae	KF240615	KF240615	KF240615	AF207054	AF479130	GU351326	KF240615	HE795081
Wendtia	Francoaceae	L14708							HE795047
Limnanthes	Limnanthaceae	KU739635	MF963619	AF209619				KU739557	MF963998
Averrhoa	Oxalidaceae	KU569488	JX661928	KU569488	KU569491	KU569491	AY674478	KU569488	KR905600
Hypseocharis	Geraniaceae	KJ916497	KJ916375	KJ916279			KX824070	KF240616	HE795067
Brunnera	Boraginaceae	MF349409	KF287784					KF287868	GQ285234
Echium	Boraginaceae	EU599868	EU599690.1	AJ504819		KX167335		KF158018	KR150161
Heliotropium	Boraginaceae	KF158145	EU599646	AJ504822		AF148274		EF688933	EF688896
Lithospermum	Boraginaceae	EU599856	EU599680		EF199868	KX165965		KF287900	EF199861
Lobostemon	Boraginaceae	AM234929	KF287821	AJ504828				KF287905	FJ789876
Glechoma	Lamiaceae	KM886782	FJ513163			KX165633		U78691	JQ669099
Mentha	Lamiaceae	KP172048	JN896123	NC_037247	JX444508	KX167814		NC_037247	KC591661
Physostegia	Lamiaceae	L14405	KJ773004					L36407
Pogostemon	Lamiaceae	KP718620	KP718620	KP718620	KP718621	KP718619	KX526299	KP718620	KP718619
Prostanthera	Lamiaceae	Z37430	HQ384497	AJ235571				U78702	FM163253
Salvia	Lamiaceae	Z37428	KT176607	HF586694	KT179705	KT179768	KF177345	KR232566	KP294360
Teucrium	Lamiaceae	Z37466	AF477767	KT176255	KT179712	KT179775		KT176848	KT006794
Callicarpa	Lamiaceae	HQ384868	HQ384498	HQ384701	AJ236048	KC896702		AF130148	FM163243
Euthystachys	Stilbaceae	Z29671	HQ384526	AJ236173	AJ236034			AF147715
Verbena	Verbenaceae	HQ384875	HQ384506	KT176256	KT179710	KT179773	HQ384798	HM216791	FJ867416
Cryptocarya	Lauraceae	U06841.1	HG314986	LC212965	AF293757	DQ008627	AF197804	LC212965	KR531963
Litsea	Lauraceae	GQ221257	KU382356	KU382356	GU476439	KR532295		KU382356	KX546456
Pseudowintera	Winteraceae	AF093735	KP407456	AF093426	AY572310	L16010		AY394744	AY004124
Lactoris	Aristolochiaceae	L08763	DQ882195	AJ235515	U42783	AY095463	AF197812	AF123809
Allosyncarpia	Myrtaceae	KC180806	KC180806	KC180806	DQ352477	AF190353		KC180806	AF190353
Angophora	Myrtaceae	KC180804	AF368196	KC180804	GU476425	AF190358		KC180804	AF190357
Arillastrum	Myrtaceae	HQ287587	AF368198		DQ352479	AF190355		AY498765	AF190355
Eucalyptopsis	Myrtaceae		AF368205		DQ352538	AF190354			AF190354
Gayophytum	Onagraceae	AF495765						AF495788	GU176536
Punica	Lythraceae	KY635883	KY635883	KY635883	U38311	JX121275	AY121502	KY635883	JX911356
Trapa	Lythraceae	L10226	KY705084	KY705084				KY705084	KX098577
Dicentra	Papaveraceae	KM364752	LN610940	KM364721	L37908	AF389262	AF197796		AB699685
Berberis	Berberidaceae	KF176554	AB038184	KF176554	FJ748870	DQ008613	AF197761	KM057375	KC575611
Anemone	Ranunculaceae	EU053901	AB110530	EU053871		FJ626445		KU196920	GU257978
Ceanothus	Rhamnaceae	KT458037	AF049839	AF209558	KT459182	AF479102	GU351176	KT457079	AF328834
Chrysobalanus	Chrysobalanaceae	JQ898692	JX661935	KJ414480	KJ414477	KJ414477	KJ415044	JX662745	KJ414477
Licania	Chrysobalanaceae	AB233846	KJ414481	KX180075	KJ414476	KJ414476	KJ414859	KX180081	KJ414473
Aeonium	Crassulaceae		AF115578						AY082129
Cotyledon	Crassulaceae	AM234969	AF115593						KC988280
Dudleya	Crassulaceae	L11182	AF115606	AJ235461	U42526	AF274646			EF632171
Echeveria	Crassulaceae		AF115607		AY540515				FJ753914
Kalanchoe	Crassulaceae	L11189	KC737251	AJ235510	U42527	AF274651	EF370717	EF207470	AJ231337
Monanthes	Crassulaceae		AY082265						AY082116
Sempervivum	Crassulaceae	KF997305	AF115676						KJ884278
Crossosoma	Crossosomataceae	L11179	HQ680694	AF209571	U42529	AF479131	GU351191	EU002216	DQ307116
Bauera	Cunoniaceae	L11174	AY935925	AF209539	U42505	AY935808
Brexia	Celastraceae	L11176	JX203593	AJ235419	U42543	JX203549	AY674482	AY968514	JX203487
Escallonia	Escalloniaceae	AJ419694	AJ429365	AJ419684	U42544	GQ983585	GU351207	AJ236251
Itea	Iteaceae	AF190434	EF456732	AF093383	U42545	AF479216	EF370716	KC737262	KP092690
Montinia	Montiniaceae	L11194	HQ384569	AY100852	HQ384693	AF479175	HQ593762	AF130178
Phyllonoma	Phyllonomaceae	JQ594710	AJ429377	AJ236216	U42546			AF130208	AJ492650
Pterostemon	Iteaceae	L11203	AF274630	AJ235573	U42547	AF274663		EF207475	AY231369
Tetracarpaea	Tetracarpaeaceae	L11207	EF179064	AF209688	U42549	AF274669	EF370725	EF207481	EF178790
Carpenteria	Hydrangeaceae	L11177	KF202036	AJ235426	AJ235992	JF321105		AF130217	LN830399
Deutzia	Hydrangeaceae	AF323196	KY286660	MG524993		AY260034	AF520126	MG524993	KY286584
Hydrangea	Hydrangeaceae	KY412467	JF308700	MG524992	AJ235985	AY260039	AY453091	AF130218	GU983038
Philadelphus	Hydrangeaceae	AF323195	KF202015.1	AJ236231	AJ235984	AY260037		AJ236254	KY286583
Hymenosporum	Pittosporaceae	U50260	U58623		L16009	AY189079			AY829026
Pittosporum	Pittosporaceae	L11202	AJ429374	AF528857	L28142	AF479192	DQ110355	AF130201	HM116994
Adenostoma	Rosaceae	KY387915	KY387915	KY387915	DQ886363			KY387915	DQ886358
Agrimonia	Rosaceae	KY419942	AB073682	KY419942		KX165893	KX526416	KY419942	KX394602
Alchemilla	Rosaceae	KY420009	AB073681	KY420009	KT322005	KX165548		KY420009	KT321988
Amelanchier	Rosaceae	KY419998	JQ390942.1	KY419998				KY419978	KT861814
Aruncus	Rosaceae	MF349242	JQ041782	KY419926				KY419926	JQ041764
Cercocarpus	Rosaceae	KY420024	AF288095	KY420024	DQ886364			KY420024	DQ886355
Chamaebatiaria	Rosaceae	KY420017	KY420017	KY420017	DQ886366			KY420017	DQ886359
Crataegus	Rosaceae	KY419947	JQ391067	KY419947		GU363723		KY419947	KC861910
Eriobotrya	Rosaceae	KJ735356.1	JQ391007	KY085905	KY054923	KR532084	KX526418	KY085905	KJ170780
Exochorda	Rosaceae	KY420012	AF288100	KY420012	DQ886367		AF520159	KY420012	AF318740
Fallugia	Rosaceae	KY419999	KY419999	KY419999				KY419999	AJ302345
Filipendula	Rosaceae	KY387824	AB073684	KY387876	JF317368	JF317387		KY387856	KU294743
Holodiscus	Rosaceae	KY420013	KY420013	KY420013	DQ886370			KY420013	EU669091
Kageneckia	Rosaceae	KY420027	JQ390923	KY420027				KY420027	JQ392354
Lindleya	Rosaceae	JQ391263	JQ390925					DQ851528	KX467718
Lyonothamnus	Rosaceae	KY420005	KY420005	KY420005	DQ886371			KY420005	AY177140
Neillia	Rosaceae	KY420006	AF288108	KY419969	AY555304	JF317391	KX526425	KY419969	JF980319
Neviusia	Rosaceae	KY419980	KY419980	KY419980	DQ886372			KY419980	MF963992
Photinia	Rosaceae	KY419933	AF288111	KY419933	U42800	AF479101		KY419946	KY964733
Physocarpus	Rosaceae	KY419930	AF288112	KY419930	DQ886373			KY419930	AF318748
Potentilla	Rosaceae	JX118107	KY419953	KY420033	KT985784	AH001626		KY419968	KT985731
Prinsepia	Rosaceae	KC571835	KY419985	KC571835	DQ886375	GU363697	AF520088	KC571835	AF179559
Purshia	Rosaceae	KY584353	KY420000	KY420000	DQ886378			KY420000	DQ886357
Quillaja	Quillajaceae	U06822	KY293692	GQ497659			GU351287	EU002255
Rhodotypos	Rosaceae	KY419951	KY419951	KY419951	DQ886379			KY419951	AY177141
Rubus	Rosaceae	KY427303	JN566091	KY419958	DQ886380	GU363746		KY420018	HG004845
Sorbaria	Rosaceae	KY419928	KY419928	KY419928		GU363747		KY419928	JQ041772
Sorbus	Rosaceae	KY419962	AF288126	KY457242	DQ849000	KX166269		KY419962	KY964727
Spiraea	Rosaceae	KY419987	KY419987	KY419987	U42801	AF479103	GU351305	KY419987	GU444028
Vauquelinia	Rosaceae	U06829	KY419925	KY419925	DQ886382			KY419925	KX467728
Waldsteinia	Rosaceae	KM361036
Astilbe	Saxifragaceae	L11173	GQ386956	AJ235401	JX040539	AF374860			KC988278
Astilboides	Saxifragaceae	U06207	L34115			AF374843			JQ895221
Bensoniella	Saxifragaceae	L34072	L34112						KJ959304
Bergenia	Saxifragaceae	KY412195	KY412195	KY412195		AF374846		KY412195	EU239674
Bolandra	Saxifragaceae	U06209	L34117			AF374857			MF963794
Boykinia	Saxifragaceae	AM183413	L34119	AJ235417	U42806	AF274638			MG236583
Chrysosplenium	Saxifragaceae	L19935	AM396496	AJ235432	L28136	AF274641			JF980321
Darmera	Saxifragaceae	L11180	L34123			AF374845			AB292041
Elmera	Saxifragaceae	U06210	L34124			AF374853			MG236962
Francoa	Francoaceae	KJ916493	KJ916371	KJ916275	L28137		KP962853	JQ809470	HE795060
Jepsonia	Saxifragaceae	U06211	L34128			AF036497			U51262
Leptarrhena	Saxifragaceae	L11191	L34129			AF374858			MG237631
Lepuropetalon	Celastraceae	L11192	AY935905	AY935832	AY929347	AY935798			DQ217520
Mukdenia	Saxifragaceae	NC_037495	NC_037495	NC_037495		AF374844		NC_037495	KY392710
Peltoboykinia	Saxifragaceae	U06213	AB161144	AJ235554	U52215	AF036499			JQ895246
Penthorum	Penthoraceae	JX436155	KC988293	JX436155	U42825	AF274661	EF370721	JX436155	EF178789
Rodgersia	Saxifragaceae	U06214	AB161145			AF374841			MH045317
Sullivantia	Saxifragaceae	U06219	L20130	AF209682	U42812	AF479212.1			U51258
Tanakaea	Saxifragaceae	U06220	L34147			AF374859			U51263
Tellima	Saxifragaceae	KM361007	L34149			AF036500			AF158952
Tolmiea	Saxifragaceae	U06223	AB116693			AF374852			MF963936
Vahlia	Vahliaceae	KT740861	AJ429316	AJ236217	U42813	AF479182	HQ384792	AJ236273
Greyia	Francoaceae	L11185	AF542592	AF209594	U43151	AF479227			HE795066
Osyris	Santalaceae	KT070882	AM396499	AF209641	L24409	AF389274	AF520155		JQ229791
Mangifera	Anacardiaceae	KR529671	KY635882	KY635882	GU647220	KR532342		KY635882	KY433282
Coleonema	Rutaceae	L12567	KP110026
Ailanthus	Simaroubaceae	EU042981	EF489112	EU042774	AF206842	KR531693	AF520106	MG799542	KM051450
Brillantaisia	Acanthaceae							U12654	JX443754
Crabbea	Acanthaceae							U12655	EU528885
Crossandra	Acanthaceae	JQ933287	KR734409					U12656	KC420538
Elytraria	Acanthaceae	AF188127	FN773540			JQ691818		JQ712673	JQ691814
Eranthemum	Acanthaceae	JQ933327				KT004478		U12658	KP744320
Hygrophila	Acanthaceae	GU135241	GU135078					U12661	EF214419
Sanchezia	Acanthaceae	AB586162			AY530732			U12665	JX443802
Strobilanthes	Acanthaceae	JQ933455	MG874806	MG874806	AB044410	KT004495		MG874806	EF108408
Syringa	Oleaceae	LT671667	JN590995	MG255768	HQ384685	JF421548	MG431573	JN591048	KM496484
Proboscidea	Martyniaceae	L01946	AJ429334	AJ236161	AJ236040	JN686497		AJ236267	JN686501
Hydrolea	Hydroleaceae	L14293	AJ429356	AJ236184	AJ236014	AF479177	HQ384803	HQ384858	AF091168
Menyanthes	Menyanthaceae	KM192096	KM192118	KM192020	AJ236009	GQ983588	GU351250	KM192107.1	EF173026
Anthocercis	Solanaceae	U08608	AJ585857	AM233282				AY098704	AJ492457
Atropa	Solanaceae	HQ216118.1	AJ585882	AJ316582	KC881109	KF492694		HQ216082.1	KX166234
Juanulloa	Solanaceae	U08612	KP756853			KT366080		KP756882	KT366079
Lycium	Solanaceae	U08613	KU729206	HQ215967	JN835458	KU323944		EU580907	KR082782
Mandragora	Solanaceae	HQ216135	AJ585883	HQ215974				HQ216101	JX067498
Nicandra	Solanaceae	U08615	MF159410	AM233194		GQ478098.1		EU580916.1	KY968849
Physalis	Solanaceae	KT178121	KT176601	KT176258	KT179698	KT179761		KT176840	DQ314161
Salpiglossis	Solanaceae	U08618	KP756829	AM233297				KP756878	KP100299
Schizanthus	Solanaceae	AY101063.1	HQ384564	HQ384773	AF207016	AF479173	HQ593763	KP756876	DQ299455
Solandra	Solanaceae	U08620	KP756842			KT366098	DQ110359	EU580947.1	KT366098
Ulmus	Ulmaceae	KY419973	AF400591	KY244082	JF317377	JF317396	AY453107	KY244085	KC539576
Pilea	Urticaceae	AF500359	JF317431	JF317412	KF137783	JF317392	KF138093	AY289253	DQ175564
Myriophyllum	Haloragaceae	KT626746	EF179007			EF526366			EF526393
Gunnera	Gunneraceae	AF307917	KC737250	EU002162	U43787	AF389250.1	DQ401383	EU002226	AF447733
Callistachys	Fabaceae		KX792890		X66687	X66756			AF287687
Castanospermum	Fabaceae	U74202	JX295891		X66688	X66757			MF444193
Platylobium	Fabaceae		KX792894		X66690	X66763		KM876688	KM876922
Asperula	Rubiaceae	HE963339	KJ204443			LM997542			LM997550
Bouvardia	Rubiaceae	X81093		AJ235416		KF736987		FJ695292	KF736987
Chiococca	Rubiaceae	JQ593627	AY538378					AJ130835	KT333345
Crucianella	Rubiaceae	KX282678
Cruciata	Rubiaceae	KF602136	JN894637						KU974044
Galium	Rubiaceae	KF602232	KX911116	KY562588	KT179717	KT179780	DQ110340	KY562587	KY584378
Hydnophytum	Rubiaceae	KJ805670				AF034912		JX155123	KX944395
Ixora	Rubiaceae	AJ286713	KJ815671		AJ236022	KC878574	KY637539	HM164376	HG964395
Pentas	Rubiaceae	KX910890	AB247151	KX911003	AJ236027		KY637514	AJ236304	AM267040
Psychotria	Rubiaceae	FJ976165	LN680347	KX525809		KC480525	KY637510	AJ236307	KF675988
Rubia	Rubiaceae	HM850312	KX911120	AJ235587	HQ730915		KY637548	DQ359167	KY411903
Sherardia	Rubiaceae	HM850351	JN894494			KX166122		FJ695337	KX167221
Valantia	Rubiaceae	FJ695251						FJ695342	FJ695471
Athrotaxis	Cupressaceae	L25754	JF725822		JF725734	JF725743			AF387537
Cunninghamia	Cupressaceae	L25757	AF152185	KC427270	EU273292	EU161345		KC427270	KP093072
Glyptostrobus	Cupressaceae	KU302768	KU302768	KU302768	EF053177	EU161357		KU302768	KF977876
Sciadopitys	Sciadopityaceae	AP017299	AP017299	AP017299	D85292	EU161318		AP017299	AB023993
Sequoia	Cupressaceae	L25755	AF152209	KR075871	EF053171	EU161355		KR075871	HQ414199
Taiwania	Cupressaceae	MG963174	AF152211	MG963174	FJ009673	EU161343		MG963174	AY916931
Amentotaxus	Taxaceae	AP014574	AF152219	KR780582	D38248	EU161466		KR780582	KU534174
Taxus	Taxaceae	JQ512608	EF660647	AP014575	AY679156	EU161464		AP014575	KM886875
Aloe	Asphodelaceae	KX377524	AJ511385	KX377523	JQ283935	JQ283851		KX377524	AF234342
Haworthia	Asphodelaceae	JQ273909	AJ511375	JQ273614	JQ283936	JQ283861		JQ276791	KF013341
Araucaria	Araucariaceae	AF249664	AF456374	KM067155	AF051794	EU165006	KM672350	KM067155	JN564939
Balanophora	Balanophoraceae				JN392868	KP263238	JQ613244		EF608460
Bretschneidera	Akaniaceae	MG189708	MG189708	MG189708			KU739639	MG189708	AF254758
Berzelia	Bruniaceae	AY490987	AY490949	AF095731	U42508		GU351160	AJ236241	AY494008
Cleome	Cleomaceae	KU739617	EU371800		LC144536		KU739686	DQ288755	DQ455782
Koeberlinia	Koeberliniaceae	L14600	AY483222	AF209612	U42512		KU739700	AY483249
Connarus	Connaraceae	U06798	AB924783	AY935852	AY929368	AY935810	GU351187	EU002213	MF785362
Ludovia	Cyclanthaceae	L10251			KF264482		KF258202
Syringodium	Cymodoceaceae	KF488496	KF488511		AF168876
Datisca	Datiscaceae	L21939	AY968449	AJ235450	U42426	AY968410	GU351197	AY968498	AF485250
Octomeles	Tetramelaceae	L21942	AY968455	AY968441	AF008953	AY968419	HM600775	AY968508	AF025786
Tetrameles	Tetramelaceae	AF206828.1	AY968458	AF209689	U41502	AY968422	AF520172	AY968511	KR532665
Aceratium	Elaeocarpaceae	FJ976116.1							DQ448683
Elaeocarpus	Elaeocarpaceae	AF291941	AY935931	AY935854	AF206906	AY177422	AF520197	EU002222	KJ675681
Eriocaulon	Eriocaulaceae	L10252	AY952430	EU832854	AY952402	KM103500		EU832890	KT175794
Streptocarpus	Gesneriaceae	NC_037184	HQ384539	NC_037184	AJ236038	AY423099	HQ593755	NC_037184	HQ719065
Gyrostemon	Gyrostemonaceae	L22440	AY483237	GQ497646	AF070971			AY483252	DQ987075
Tersonia	Gyrostemonaceae	L22441	AY483238					AY122404
Prosopanche	Aristolochiaceae				L24047	AF503355	AF503359
Elodea	Hydrocharitaceae	JQ310743	JQ310743	JQ310743	AF168841	EF526378		HQ901544	EF526379
Vallisneria	Hydrocharitaceae	DQ859177	AB002578	AF209694	AF207050.1	KM103419			EF526407
Iris	Iridaceae	HQ182432	FJ197284	KT626943	JQ283937	JQ283879	DQ401386	KM014691	KC118891
Anthocleista	Gentianaceae	L14389	JX518238		AJ236026			AJ236250	DQ449917
Buddleja	Scrophulariaceae	AJ001758	AF531772	HQ384734	AF107581			HQ384835	KP092846
Desfontainia	Columelliaceae	Z29670	AJ429363	AJ419677	GQ983565	GQ983582	GU351199	AJ011988
Fagraea	Gentianaceae	L14396	AB925025					AJ235830	JX283363
Gelsemium	Gelsemiaceae	HQ384909	EF077195	AJ236193	AJ236025	HG004870	HQ384790	AF130170	HG004870
Mostuea	Gelsemiaceae	HQ384910	HQ384557	HQ384766			KY637498	AJ235828
Retzia	Stilbaceae	Z29669						AF147716	AJ616329
Spigelia	Loganiaceae	HQ384912	HQ384559	AF209679	AJ236024			AJ235840	JN005885
Strychnos	Loganiaceae	AM235020	AB636276	HQ384768		KC878580	GU351309	AJ235841	KP092775
Comptonia	Myricaceae	DQ310505.1	U92856	AY263948	AY263904		AY147115		DQ310501
Neurada	Neuradaceae	U06814		AF209637	AF206970	AF479225		EU002245	KX282287
Nolana	Solanaceae	U08616	AB036647	AF209638	AJ236017	AF148272		FJ914007.1	FJ439763
Nothofagus	Nothofagaceae	MF044992	AY263924	AY147106	AY147111	KP698827	AF520085		GQ863231
Pentaphragma	Pentaphragmataceae	AJ419699	AJ429387	AJ318980	GQ983574		GU351273	AF130183
Plantago	Plantaginaceae	KT178134	AJ429344	KT176267	KT179716	KT179779	HQ593747	AF130151	KY968842
Rafflesia	Rafflesiaceae				AY739084	EF135615	AY739008		EU882295
Rhizanthes	Rafflesiaceae				L24048	EF135616	AY739010		EU882302
Reseda	Resedaceae	GQ891228	FM179932	AF209665	AF070973	KX167533	GU351290	EU002256	DQ987211
Scheuchzeria	Scheuchzeriaceae	U03728	KF632816	AY147594	AF069202	KX165759		AF547007	KJ941156
Sphenoclea	Sphenocleaceae	KT740859	AJ429360	KT737965	GQ497585		GU351303	AJ429119
Stangeria	Zamiaceae	LC049067	LC049067	LC049067	DQ629433	EU161309		LC049067	GQ204010
Stylidium	Stylidiaceae	L18790	AJ429390	AJ236201	AJ236011	GQ983592		AJ225079	AF451612
Cadellia	Surianaceae	L29491	KM894648
Guilfoylia	Surianaceae	L29494	EU604031
Stylobasium	Surianaceae	U07679	EU604032	AF209681	AF207030		GU351310	EU002263
Suriana	Surianaceae	U07680	AY386950					EU002264
Tovaria	Tovariaceae	FJ212209	AY483242					AY122407	FJ212196
Arceuthobium	Santalaceae	L26067			L24082	EF464470			MF963792
Qualea	Vochysiaceae	U02730	AF368216	AF209662	AF207002		GU351285	EU002253
Lomandra	Asparagaceae	HQ182437	JQ435555	AJ417591	JQ283905	JQ283856	DQ401380	HQ181121	KY908609
Zannichellia	Potamogetonaceae	LC054890	AB818877	HQ901522	AF168883	EF526374		HQ901547	EF526374
Zostera	Zosteraceae	AB125351	AB096167	MF370229	AF207058	KM103424	KX808272	AF547022	KM657372
Nicodemia	Scrophulariaceae	L14413						L36405
Orthrosanthus	Iridaceae	JQ670556	AJ579976	AJ417589		KX432917			KX432917
Osmadenia	Asteraceae								U04266
Telesonix	Saxifragaceae	U06221	L34148			AF374855			MG235280
Asplenium		KY427331.1	KY427331.1	KY427331.1	HQ157257.1	EU161361.1		KY427331.1	AY165486.1
Echinops	Asteraceae	L13650	EU385350	AJ318973		KC816560		L39411	HE687336
Hemigraphis	Acanthaceae	MF349495	MF350007					U12660	AY489320
Stylosanthes	Fabaceae	KJ773936	AF203594			Y13481			Y13481
Arundo	Poaceae	NC_037077	MF543160	NC_037077				MF543184	HE602424
Chusquea	Poaceae	KP319242	KJ870990	KP319242		KF945228		KP319242	KU532888
Leersia	Poaceae	JN415112	KF359922	KF359922				KF359922	AF169236
Lithachne	Poaceae	U13231	KJ871002	KJ871002				U21977	KC990706
Prosopis	Fabaceae	KJ468101	KJ468101	KJ468101				KJ468101	AF174630
Gilia	Polemoniaceae	MG222501	L34197						KJ159390
Coccocypselum	Rubiaceae	X87145	JQ588926					EU145421	EU145359
Coprosma	Rubiaceae	X87146			GU476400.1	GU256425		FJ695294	GQ885143
Hillia	Rubiaceae	X83642	LN680361				KY637532	AJ236298	GQ852137
Hoffmannia	Rubiaceae	X83644	KX783688					GQ852223	KM495199
Ophiorrhiza	Rubiaceae	FJ209082	AB247150	KX910999	KM588596	KX761378	KY637504	AJ130838	AB559536
Spermacoce	Rubiaceae	AJ288607	KX911134	KX911018		KF736994		AJ236309	KF736996
Theligonum	Rubiaceae	FJ695248	LN680379				KY637554	FJ695339	FJ695470
Phuopsis	Rubiaceae	X81103
Podophyllum	Berberidaceae	AF197591	AB069843	AF197612	L24413	DQ008614	AF197762	AY145155	KC494686
Parthenium	Asteraceae	GU120098	AY215837	GU120098	LN879033			AF384759	KY397499
Robinia	Fabaceae	AB586328	AF543856	KJ468102	KJ587747	EU340885		KJ468102	EF494737
Impatiens	Balsaminaceae	NC_037401	KT176615	NC_037401		KT179778	AF520117	NC_037401	AB175953
Knightia	Proteaceae	DQ875840	EU169638	AF060409	L24155				EU676102
Aichryson	Crassulaceae	HM849749	AF115587						AY082104
Greenovia	Crassulaceae	KJ595667	AF115612						AY082112
Gaiadendron	Loranthaceae	L26072	DQ787445		L24143	DQ790209	DQ110339		LT599664
Santalum	Santalaceae	EF584607	EF584631	AJ235592	JQ613224	GU256431	JQ613250		KY563220
Ginalloa	Santalaceae	L26070	EF584637		L24144
Korthalsella	Santalaceae	L26073			L24149	KP263248			AF051958
Notothixos	Santalaceae	EF584612			L24402	KP263252			LT599667
Antidaphne	Santalaceae	L26068	EF464500		L24080	AY957453			LT599658
Eubrachion	Santalaceae	L26071	EF464498	AF209583	L24141	AF389273
Misodendrum	Misodendraceae	L26074	DQ787443		L24397	KP263250	KP263274		DQ788701
Opilia	Opiliaceae	AJ131773	AY042621	AJ235550	L24407	AF479095
Nageia	Podocarpaceae	HM593615	AF228112	AB830885	D16447	EU161315		AB830885	KP093070
Phalaenopsis	Orchidaceae	KC704856	AB217750		KC286487	EF670378			EF670378
Xanthium	Asteraceae	HM850472	HM989738			KF454449			KY215719
Aria	Rosaceae	KP088476	KX230006			KX166077			KX166077
Chaenomeles	Rosaceae	KP088531	KT932966	KT932965		GU363717		KT932965	KX670800
Cormus	Rosaceae	KY419956	KY419956	KY419956				KY419956	FJ810017
Cotoneaster	Rosaceae	JQ933279	JQ390976	KY419994		KX165656		KY419994	JQ392384
Cydonia	Rosaceae	KP088563.1	KP089041	KX499857		KF861967		KX499857	KF861968
Heteromeles	Rosaceae	KY419965	KY419965	KY419965				KY419965	JQ392439
Malacomeles	Rosaceae	KY419982	KY419982	KY419982				KY419982	JQ392441
Mespilus	Rosaceae	KY420022	KY420022	KY420022				KY420022	EF127040
Osteomeles	Rosaceae	KX527056	KY419940	KY419940			KX526420	KY419940	AY864895
Peraphyllum	Rosaceae	KY420011	KY420011	KY420011				KY420011	KT833942
Rhaphiolepis	Rosaceae	KY419931	AB936019	KY419927				KY419927	KP093147
Orobanche	Orobanchaceae	AF078682	KU647699	HG803179	KC588406	AY337262			JN796923
Elaeagnus	Elaeagnaceae	KY420020	KY420020	KY511611	L24090	JF317385		KY511611	HG004840
Shepherdia	Elaeagnaceae	AJ225787	KC475872	AF209675	AF207020	AF479100			KF620593
Eranthis	Ranunculaceae	KM360767	AY515248	EU053882		U52633		KU196940	JF505768
Consolida	Ranunculaceae	FJ626582	FJ626496	KU662838		FJ626443		KU196935	JF331887
Adriana	Euphorbiaceae	AY794917	LK021372	AB233647	AB233543
Petrocoptis	Caryophyllaceae		FJ589508			X86875			X86875
Maackia	Fabaceae	AB127041	AY386944	KX388160				KX388160	MF444195
Urochloa	Poaceae	KU291486	HE586101	KU291486				KU291486	HM347027
Ruta	Rutaceae	AB586560	FJ716727	AF035913		AY128176			HE687352
Eremomastax	Acanthaceae							U12659	JX443761
Dendrobium	Orchidaceae	KY887994	AB847678	LC193517	AB027309	AB671742		KR673323	HM590380
Hydrostachys	Hydrostachyaceae	Y10708	AB038180	JF298843	AJ235983	AY260023		JF321075
Caiophora	Loasaceae	U17872	KY286703	AF209550		JF321121		AJ236259	KY286626
Cevallia	Loasaceae	U17873	AF503301						AF503200
Eucnide	Loasaceae	JF308666	AF503314	JF298866	AJ235988	AY260031		AF130219
Gronovia	Loasaceae	U17875	KY286727						KY286640
Loasa	Loasaceae		KY286676					LN830505	KY286637
Mentzelia	Loasaceae	JF308669	AF503302	AJ236235	AJ235987	AY260030	GU351249	AJ236261	HM357439
Schismocarpus	Loasaceae	U17878	AF503313
Achnatherum	Poaceae	JQ933203	JF697791.1	KX525867				GU222739	KC129481
Eremopyrum	Poaceae	FJ346562	KM487282	KY636089	AJ315032			KX592109	JQ360122
Glyceria	Poaceae	KM360807.1	HF558505			KX165987		AY622314	KU883453
Henrardia	Poaceae	KY636097	KY636097	KY636097				KX592105
Heteranthelium	Poaceae	KY636101	KY636103	KY636101				KX592141
Nassella	Poaceae	JX848504	AF164406	MF480753		KX281081		HE573457	KX281081
Peridictyon	Poaceae	AY836176	HM770828					DQ247894
Piptochaetium	Poaceae	FN870900	EF137509	KM974748				KX601267	KC129477
Pseudoroegneria	Poaceae	KY636118	KY636118	KY636118		AY740793		KX592068.1	EU617065
Taeniatherum	Poaceae	NC_037160	KY636143	NC_037160				KX592098	AJ608153
Crithopsis	Poaceae	EF125161	KP210651					DQ247895	EU883117
Pleurothallis	Orchidaceae	AF518042.1	AF265462			KC425761			JQ995335
Arpophyllum	Orchidaceae	AF074110	AF263625					U20533	AY008487
Octomeria	Orchidaceae	AB586471	AF265484					U20538	AF262911
Brassavola	Orchidaceae		AF263820					U20540	AY008591
Restrepia	Orchidaceae	AY370653	AY370654					U20549	AF262906
Meiracyllium	Orchidaceae	AF074192	AY121749					U20562	EF079372
Cypripedium	Orchidaceae	KJ501998	KJ501998	LC086593	HM640778	AF205119	DQ110336	KF925434	JN018077
Maxillaria	Orchidaceae	AY368363	DQ210619		AJ271231	AF239332		U20597	LN831431
Thunia	Orchidaceae	AF074233	AY121731.1				KX526378	U20598	KY966676
Polystachya	Orchidaceae	AF074222	GU556928			HM018547		U20599	GU556639
Vanda	Orchidaceae	KP772708	KC822982		EF670368	EF670368		U20600	EF670370
Eria	Orchidaceae	JN005448	JN004427						JN114500
Chysis	Orchidaceae	AF074126	EF079351					U20602	EF079363
Habenaria	Orchidaceae	KJ524104	KJ021380	KJ524104	JX912770	JX912819		KJ524104	MF944321
Calanthe	Orchidaceae	KF753635	KF673820	KF753635	HM640776			KF753635	KP159328
Bulbophyllum	Orchidaceae	AF074115	KM924453	KX525988			KX526379		JF706720
Spathoglottis	Orchidaceae	AF264175	AJ310071			KP751403		U20607	KM025162
Tipularia	Orchidaceae	AF074234	LC176627					U20628	KT338783
Spiranthes	Orchidaceae	JF972913	LT600870	FJ571204	AF135195	LC085882		AJ535761	KT338781
Stanhopea	Orchidaceae	AF074230	FJ565129			AF239348		U20630	AF239368
Ceratostylis	Orchidaceae	AY368353	KY239526					U20631	KY239265
Coelogyne	Orchidaceae	KU219962	AF302709						JN114450
Neuwiedia	Orchidaceae	AF074200	AY557209	LC199503	AF168863.1	AY557225		LC199503	AY557225
Sobralia	Orchidaceae	KM032623	KM032623	KM032623		JF691945		KM032623	JF691945
Zootrophion	Orchidaceae		AF265452					U20651	KY988997
Angraecum	Orchidaceae		KF557990						DQ091741
Encyclia	Orchidaceae	AF518062.1	AF263788					U20663	KT825473
Aerangis	Orchidaceae	AF074103	KF557979					U20664	EF079444
Epidendrum	Orchidaceae	AF518058	AF263782			MF769381	EU281113	U20665	MF769386
Cattleya	Orchidaceae	KP168671	AF263751	KP168671				U20544	EF079377
Cladrastis	Fabaceae	Z95551	AY386861						JQ676972
Eragrostis	Poaceae	JN681666	MF035982	MF035982	AJ279199	HQ329791		MF035982	HQ329791
Oryzopsis	Poaceae	FN870888	FR832801	KM974744				KM974744	GU254653
Distichlis	Poaceae	KT168394	AF312349	KT168394		KP873345		KT168394	KX582349
Ajuga	Lamiaceae	KP172044	AF477756	KF709391		HQ688669	KF709392	KF709391	HQ840773
Lomatium	Apiaceae	KX677824	KF620055		U42498	KF619629			KF619629
Danthoniopsis	Poaceae	HE575839	MF035977	MF035977				AF117419	GQ870157
Anomochloa	Poaceae	GQ329703	GQ329703	GQ329703		KM103507		EF422917
Pharus	Poaceae	KC311467	KC311467	JN032131		JX995999		JN032131	AF019786
Molinia	Poaceae	MF035988	MF035988	MF035988		KX167579		KX463053	AF019857
Diarrhena	Poaceae	KM974739	KM974739	KM974739				KM974739	FM179400
Guadua	Poaceae	KP793062	KT373814	KP793062				U22002	AY993946
Eustachys	Poaceae	JN681670	AF144586	KY432777		KP873391		KY432777	KY302303
Brachyelytrum	Poaceae	KM974735	LN554425	KM974735				KM974735	AF019794
Phaenosperma	Poaceae	KM974745	KM974745	KM974745				KM974745	FJ766171
Raddia	Poaceae	KJ870998	KJ870998	KJ870998				U22007	KC990721
Streptogyna	Poaceae	KY432812	KY432812	KY432812				KY432812
Aristida	Poaceae	MF563384	HE573940	MF563384				FR821352	HM347006
Cephalostachyum	Poaceae	KX034230	EU434274					KC020495	DQ131526
Chimonobambusa	Poaceae	MF066244	EU434238	MF066244				MF066244	AF196573
Olyra	Poaceae	MF998438	KF515509	KF515509				AM849172	KC990702
Micraira	Poaceae	KJ920234	KJ920234	KJ920234				KJ920234	AF019859
Zoysia	Poaceae	KT168390	AF164426	KT168390				AP014937	GU359197
Zeugites	Poaceae	HE575841	KU291488	KU291488				KU291488	AM404335
Thysanolaena	Poaceae	KJ920236	KJ920236	KJ920236				KJ920236	AF019854
Sporobolus	Poaceae	KY860687	LN906782	KT168389	GU204992	KT874468		KP176438	KT874483
Streptochaeta	Poaceae	HQ182451	KU666544	HQ180480				KU666544	AF019785
Chasmanthium	Poaceae	KJ773381	HG794003	MF035973				GU222699	DQ006028
Fraxinus	Oleaceae	NC_037171	HM751207	NC_037446		KX165423	MG431568	JN591031	JX862625
Sarcocapnos	Papaveraceae	KM364765	LN610963	KM364737		LN610883			AJ250627
Hypecoum	Papaveraceae	U86628	LN610949	AF209601	AF094553	AF389263	GU351231		KP764760
Geissoloma	Geissolomataceae	AJ403022	HQ680697	HQ680710		AF222378
Roussea	Rousseaceae	AF084477	AJ429389	AJ235586	U42548	AF479243	GU351294	AJ277384
Glaucidium	Ranunculaceae	AF093723	AB627930	KU662848	AF094545	AF389267	GU351217	KU196943	X83837
Aextoxicon	Aextoxicaceae	X83986	DQ182342	AJ235384	AF206839	AF389239	GU351143
Agastache	Lamiaceae	Z37382	AY840146						AJ421001
Bongardia	Berberidaceae	L75870	AB069840			X83830		AY145157	L75876
Circaeaster	Circaeasteraceae	KY908400	KY908400	KY908400	AF094538	AF389246		KY908400	X83835
Kingdonia	Circaeasteraceae	KY908401	KY908401	KY908401	AF094537	AF389245			X83844
Collinsonia	Lamiaceae	AB586353	AY840148					KT210252	JQ669087
Dracocephalum	Lamiaceae	KU958581	KU958581	KU958581		KP231363		KU958581	AJ420998
Horminum	Lamiaceae	AY570385	AY840177						KJ584247
Hyssopus	Lamiaceae	Z37394	MF349902			KF454216			JQ669106
Lavandula	Lamiaceae	Z37405	KT948988	KT948988		KM210331		KT948988	LC373552
Melissa	Lamiaceae	KM360879	KP172051			DQ189090			DQ667291
Monarda	Lamiaceae	KT178125	AY840163	KT176249	KT179704	KT179767		KT176845	DQ667318
Nepeta	Lamiaceae	KM360894	AY840164	KT176250	KT179706	KT179769		KT176846	AJ420995
Ocimum	Lamiaceae	KY623639	KX096051	KY623639	JX974578	KX534371		JN686623	JF301405
Origanum	Lamiaceae	KY794576	GU381800	JX880022		KX166047		JX880022	JX163024
Prunella	Lamiaceae	Z37432	FJ395426			JF421537			AY947422
Westringia	Lamiaceae	Z37474						GQ381196	GQ381131
Siphonodon	Celastraceae	FJ670183	JF410081.1	AF209676	AF207021	JF409932.1	FJ670400	FJ670151	EU328719
Heisteria	Erythropalaceae	DQ790163	DQ790196	AJ235492	L24146	DQ790232	GU351220
Hippuris	Plantaginaceae	KM360818	KX526742	KX526061			KX526396	L36401	MG217848
Kirengeshoma	Hydrangeaceae	JQ399975.1	JF308698	JQ399960		JF321119		AJ400896
Leea	Vitaceae	KX951090	AM396497	AJ235520	AF206951	AF274653	AF520165	EU002238	JN160910
Pteridophyllum	Papaveraceae	U86631	LN610957	U86400	AF094560	AF389264.1		JN051736	X83832
Swertia	Gentianaceae	KU641021	KX911139	KU641021		GU444025		KU641021	AJ580550
Trollius	Ranunculaceae	KX752098	AY515236	KX752098		AY954471		KX752098	X83849
Scrophularia	Scrophulariaceae	KP718626	AF375185	KP718626	KP718627	KP718627	HQ384796	KP718626	KP718627
Martinella	Bignoniaceae	L36444						DQ222605
Paulownia	Paulowniaceae	KP718622	KP718622	KP718622	KP718623	KP718623		KP718622	KP718623
Rhaphithamnus	Verbenaceae	U32160	HM853876					JN686635	DQ070743
Schlegelia	Schlegeliaceae	HQ384880	HQ384514	HQ384718	GQ497587			L36410
Selago	Scrophulariaceae								AJ584760
Stachytarpheta	Verbenaceae	AB586636	MF349915	HQ384713				HM216776	DQ070736
Tabebuia	Bignoniaceae	JQ626096	HQ384521	HQ384726		KX689347		L36416	JX856517
Verbascum	Scrophulariaceae	KM361030	KT176609	KT176254	KT179709	KT179772		KT176849	KP738154
Cyrtosperma	Araceae	AM905750	AM920572
Cordyline	Asparagaceae	JQ273919	AB088784	JQ273624	JQ283903	JQ283863		JQ276801	KY908608
Dracaena	Asparagaceae	KC628588	AB029802	JX903715	HM640699	KC878566		AY191186	JN377591
Dasylirion	Asparagaceae	AB029847	HM640587	JX903725	JQ283916	JQ283857		JQ276804	KC798470
Agave	Asparagaceae	HM640478	HM640592	KX519714	HM640709	KM103426		KX519714	AM884823
Beschorneria	Asparagaceae	KX931451	KX931451	KX931451				KX931451	U24025
Beaucarnea	Asparagaceae	AB089639	JQ276416	JX903723	JQ283912	JQ283875	DQ401405	JQ276803	KC798437
Camassia	Asparagaceae	KX931452	KX931452	KX931452	HM640710			KX931452	KP008316
Aspidistra	Asparagaceae	AB089632	AB029779	JX903683	HM640676			JX903264	U24023
Liriope	Asparagaceae	KF671512	AB029783	JX903692	JQ283914	EU930855		JQ276806	KP058320
Xanthorrhoea	Asphodelaceae	KX822774	JX903650	KX822774	JQ283930	KM103452	DQ401384	AY147785	AB933498
Furcraea	Asparagaceae		AM884175					DQ071898	AM884840
Hesperaloe	Asparagaceae	KX931457	KX931456	KX931456				KP008275	KP008346
Manfreda	Asparagaceae	KX931461	KX931461	KX931461	JQ283921	AF203682		KX931461	AM884842
Polianthes	Asparagaceae	JQ273894	JQ276389	JQ273599	JQ283922	JQ283872		JQ276777	JN115043
Prochnyanthes	Asparagaceae							DQ071903	U23991
Yucca	Asparagaceae	KX931466	KX931466	KX931466	AF168882			KX931466	MF964125
Loeseneriella	Celastraceae	AJ402996	HM230177	AJ235494	AF206928	AF222414			HM230132
Agrostemma	Caryophyllaceae	KM360618	KF527884	KF527884		X86895		KF527884	X86895
Drypis	Caryophyllaceae		AY936293			X86900			X86900
Psammosilene	Caryophyllaceae	KP768994	KP769137			X86897			X86897
Haemanthus	Amaryllidaceae	JX572662	JX464559						HM140805
Backhousia	Myrtaceae	U26318	AF368200		KM064763			AY498768	KM064898
Baeckea	Myrtaceae	AB925662	EF581207		EF581192			AY498770	KM064974
Myrcianthes	Myrtaceae	U26328	KX462192		JN660864	KJ187656		AY498803	KJ187655
Alzatea	Alzateaceae	U26316	AY151567		AM235484	AM235556		AF215591	AM235849
Bruguiera	Rhizophoraceae	AF127694	AF329464	AB233719	DQ856321	KU876894	AY674483	EU002204	HM366135
Bucida	Combretaceae	U26321						AY498839
Dirca	Thymelaeaceae	MF963193	MG220614						GQ471043
Phaleria	Thymelaeaceae	FJ976156	KM894762	AJ233096					KT779126
Terminalia	Combretaceae	FJ381811	AB924920	AF209686	AF207037	AF479147		KU761944	KR425506
Vochysia	Vochysiaceae	U26340	AY572446	AJ235644	AM235540	AM235612		AY498832	DQ787415
Erisma	Vochysiaceae	U26324	AH013847					AY498827
Dissotis	Melastomataceae	KF147468	KF147392			JQ730078		AF272803	KX889243
Rhexia	Melastomataceae	KX826830	KJ773073	KX826830	AM235523	AM235595		AF272819	JQ730136
Osbeckia	Melastomataceae	AF215525			AF206977	JQ730116	KX526344	AF272818	JQ730116
Tibouchina	Melastomataceae	HM850399	KX826833	KX826833	AM235524	AM235596		AF272820	JQ730188
Haloragis	Haloragaceae	U26325	EF179020	AF093376	AF094547	AF274648	EF370714	EF207466	KC988282
Heteropyxis	Myrtaceae	AF206775	AF368208	AF209597	AF206927	AM235609		AY498824	KM064805
Mouriri	Melastomataceae	AF206796	JQ588330	AF209634	AF206965			AF215575	FJ792970
Olinia	Penaeaceae	AF215546	JX970901	GQ497640	AM235486	AM235558	GU351265	AJ605102	AM235853
Penaea	Penaeaceae	AY078155	AY151582		AM235500	AM235571		AF270756	AM235869
Psiloxylon	Myrtaceae	U26333	AF368215		AM235538	AM235610		AY498825	EF026606
Rhizophora	Rhizophoraceae	JX664070	JX661962	JX663822	AY289627	AF224693	AY289653	JX662773	KX231338
Rhynchocalyx	Penaeaceae	AF215547	AF368218		AM235485	AM235557		AF270757	AM235850
Sarcolaena	Sarcolaenaceae	KX588772	KY972968	AJ233070	EF116224			EU081848	KX588827
Mucuna	Fabaceae	AB045811	AB627857	EU717523	AF525695	GU129911			KX057890
Perezia	Asteraceae	EU385007	EU385385	KM192026				L39407	EU841171
Campanula	Campanulaceae	KY562619	LT706694	EU437626	KT179691	AF479191	GU351170	KJ920507	HQ823432
Dipsacus	Caprifoliaceae	AF446947.1	AF446917	AF209577	GQ906563	AF479231	AY453093	AF130190	FJ745390
Dryobalanops	Dipterocarpaceae	KY973131	KY972932						AY026698
Femeniasia	Asteraceae	KC589851	AY013509					KC589971	AY826284
Salix	Salicaceae	HE610665	NC_037427	NC_037427	KT459210	KT459252	KU056812	KM983390	GU444023
Heteromorpha	Apiaceae	DQ133811	DQ133790	GQ983611		AY189074		GQ983664	DQ368854
Warionia	Asteraceae	EU385027	EU385407					EU385216	AY190608
Allophyllum	Polemoniaceae		HQ116934					AF207965	KJ159365
Ipomopsis	Polemoniaceae	KJ773597	L34193					AF207977	EU339809
Langloisia	Polemoniaceae		EU628533					AF207983	EU339763
Navarretia	Polemoniaceae	MG223202	HQ912010					AF207985	KJ159426
Phlox	Polemoniaceae	JX848508	EU628515	AJ236221		AF148281		AF130211	KJ159448
Bonplandia	Polemoniaceae		L34179					AF207966	GU905092
Cantua	Polemoniaceae	AY725864	L34180			AY727943	AY725889	GU905104	KJ159366
Collomia	Polemoniaceae	MG222251	HQ911925.1					AF207969	HQ911837
Eriastrum	Polemoniaceae		L48575					AF207970	KJ159376
Conimitella	Saxifragaceae	MG245892	L34122						KJ959284
Tiarella	Saxifragaceae	AB003276	AB116692	AM183399					MG235606
Suksdorfia	Saxifragaceae	MF963068	L34146						MF963809
Lithophragma	Saxifragaceae	KX678919	L34130			AF036501			AF158918
Mitella	Saxifragaceae	HQ590185	AB161170		AB163441				AB163492
Orlaya	Apiaceae								KF160682
Laserpitium	Apiaceae	KF602108	U58566						KF160679
Myrrhis	Apiaceae	KM360892	U58569					KJ157954	KJ157634
Anthriscus	Apiaceae	D44554
Torilis	Apiaceae	HM850403	KJ204545			KX167099			KX167099
Aegopodium	Apiaceae	D44560	U58542			AY189030			JQ792203
Scandix	Apiaceae	KP974259	U58578			KX166830			KX167520
Crithmum	Apiaceae	KM360739	HM596072	HM596072				HM596072	AH003474
Heracleum	Apiaceae	KM360814	FJ986065			KX165655		KJ157953	KX440183
Anethum	Apiaceae	KR011055	KR011055	KR011055		AY548225		KR011055	AY548225
Myrrhidendron	Apiaceae								GQ862471
Arracacia	Apiaceae	KY117235	KY117235	KY117235				KY117235	GQ862396
Enantiophylla	Apiaceae		U58561						GQ862468
Coulterophytum	Apiaceae								GQ862450
Carlesia	Apiaceae	KX527406		KX526002					U30563
Selinum	Apiaceae								AY179027
Rhodosciadium	Apiaceae								GQ862530
Prionosciadium	Apiaceae								JQ305003
Coaxana	Apiaceae		U58556						GQ862449
Zizia	Apiaceae	KT178117	KT176598	KT176246	KT179694	KT179757		KT176838	KF619741
Angelica	Apiaceae	D44563	U58545			AY189031			GU395172
Seseli	Apiaceae								AY179031
Aethusa	Apiaceae	KM360617	KJ204433			KX167854			KX167854
Endressia	Apiaceae	U50226	U58562			AY189066			AH003545
Pimpinella	Apiaceae	KF602107				KX167514			KX982512
Smyrnium	Apiaceae	JN891883	JN895635			KX165607			EU169319
Bromheadia	Orchidaceae	FN870778	GQ145086			HM018544			KM921777
Gloriosa	Colchicaceae	KC796872	JN417402	KC796817	KP420416		KC899528.1	KP125338	KC899583
Elsholtzia	Lamiaceae	U28872	KX526673	KX525869		KJ025066	KX526300	U78690	KJ025066
Plectranthus	Lamiaceae		JF357828
Marrubium	Lamiaceae	Z37410	KP993196					U78695	AF335642
Petrea	Verbenaceae	U28879	FN773552	HQ384714				AY919283	DQ070732
Tetrachondra	Tetrachondraceae	U28885	AJ429352					AF027272
Tinnea	Lamiaceae	U28886	JX518148.1					U78709	MF193549
Trichostema	Lamiaceae	KJ773955	AF336235					AY115900	MF963905
Avicennia	Acanthaceae	AY008829	KJ784592.1		DQ299963	KT004471	AY289666	JQ712670	KX641594
Congea	Lamiaceae	HQ384869	HQ384499	HQ384702				HQ384815	DQ070744
Cyclocheilon	Orobanchaceae	U28871	AJ429336					AJ429117	EU259256
Caryopteris	Lamiaceae	MF346535	MF346535	MF346535				MF346535	EF508064
Gmelina	Lamiaceae	U28873	KX526674			KC896698	KX526301	JQ322518	FM200096
Holmskioldia	Lamiaceae	U28874						U78693	MF193548
Petitia	Lamiaceae	U28878	KJ012708					U78697
Premna	Lamiaceae	HQ384866	HQ384494	HQ384697		KC896697		KM981744	KF848294
Tectona	Lamiaceae	HF567869	HF567869	HF567869	LN714775	LN714775		HF567869	LN714775
Nyctanthes	Oleaceae	DQ673295	HQ384547	HQ384755				DQ673266	JX856583
Phryma	Phrymaceae	AF190438	AJ429341	HQ384710	HQ384688		HQ384800	AJ617586	DQ533812
Acroptilon	Asteraceae								DQ310942
Adenocaulon	Asteraceae	EU384943	EU385320					L39401	FJ979672
Ainsliaea	Asteraceae	AY874432	EU385321	KM191984				AB288533	KF989605
Amberboa	Asteraceae							JF754832	L35883
Anisothrix	Asteraceae							L39437	FR832500
Antennaria	Asteraceae	JX848402	HM445620		KT179688	KT179751		HM445711	MF118846
Arctotis	Asteraceae	EU384947	JN837380	KM191986	KY397479			L39425	DQ444724
Aster	Asteraceae	KF279514	KX352465	KX352465		GU444006		KF279514	GU444006
Athroisma	Asteraceae	AY215085	AY215765	KJ434416		KY210072		KY210110	KY210069
Atractylis	Asteraceae	EU384948	EU385325	KX401382		KF301215		EU385134	KF301215
Atractylodes	Asteraceae	NC_037484	NC_037483	NC_037483	EU678363	KF301207		NC_037484	KF301213
Baccharis	Asteraceae	AF119188	KP175063	KX063864	KX063991	KX063991		KX063864	KX063991
Bahia	Asteraceae	MF963306	MF963652					KX261143	MF964037
Bellis	Asteraceae	HM849812	KP175131			KX165729		L39446	KX446803
Blepharispermum	Asteraceae	AY215088.1	AY215768			KY210077		KY210122	KY210077
Calendula	Asteraceae	GU817742	AF151446		GU818129	KF155703		L39439	KF155703
Carlina	Asteraceae	KC589810	AY013529			KF301216		KC589935	KF301217
Centaurea	Asteraceae	KJ690264	EU385332	KJ690264	KY397482	KX167169		KJ690264	KY397482
Cephalonoplos	Asteraceae							L39419
Cheirolophus	Asteraceae	KC589827	AY785094					JF754839	AY826261
Chuquiraga	Asteraceae	EU384960	EU841333					EU385146	KU182732
Cirsium	Asteraceae	KP126875	KC969503.1	KY562583	JX274255	KT179724	KX526171	KY562583	KF301220
Conyza	Asteraceae	AM234861	KX526551	MF276802			KX526177	L39451	HE978366
Cosmos	Asteraceae	KM218349	EU049362					L39462	GU724298
Coulterella	Asteraceae		AY215777					L39380	AF374927
Crupina	Asteraceae	KX421124	KC969524	KX401381				JF754842	KC768349
Dahlia	Asteraceae	AY215098	EU049345.1	KJ434421	JN863719			AF384706.3	AY117471
Dampiera	Goodeniaceae	X87383	JQ711578	AJ318971			GU351196	L39386
Doniophyton	Asteraceae	EU384969	EU841345					EU385156	EU841164
Eremothamnus	Asteraceae	X89516	JN837388					L39424	JN837107
Erigeron	Asteraceae	KP126895	KP175136		KT179664	KT179727		EU385160	GU213433
Fitchia	Asteraceae		EU049349					L39459
Galactites	Asteraceae	KC589852	AY013541					KC589972	AY826285
Geraea	Asteraceae							L39381	DQ383884
Gochnatia	Asteraceae	EU384978	KF989882	KM192006.1				EU385166.1	KF989548
Gutenbergia	Asteraceae	KR736440	KR734401					L39429	KR734251
Haplocarpha	Asteraceae	KP110325	JN837377					DQ444756	DQ444736
Inula	Asteraceae	AY874438	AY215812	KJ434428	KY397491	KX166889		LN607646	FM995379
Jaumea	Asteraceae	AY215132	AY215814					L39378	AF374928
Jurinea	Asteraceae	KC589855.1	AJ307041			KJ486312		KC589973	KJ486315
Leibnitzia	Asteraceae	JQ933382	HM989740					L39402	GU724275
Liabum	Asteraceae		JN837422					JN837311	JN837141
Lopholaena	Asteraceae	GU817773	KF147410		GU818199			L39434	EF538251
Lychnophora	Asteraceae							L39428	KM278360
Marshallia	Asteraceae	AY215142	AY215824	KJ434430				L39458	KP715506
Munnozia	Asteraceae		JN837437					L39420	AF539927
Mutisia	Asteraceae	EU384998	EU841353	KT026446				L39400	EU841169
Nassauvia	Asteraceae	AY874434	EU385377	KT345005				L39405	EF530232
Onoseris	Asteraceae	AY874435	KF989857	KM192024				GQ890339	KF989529
Osteospermum	Asteraceae	EU385004	EU385382					EU385191	KT265873
Palafoxia	Asteraceae	AY215154	AY215836					KX261161	KP972320
Pluchea	Asteraceae	EU385011	EU385389	KT345007				LN607669	LN607543
Psilostrophe	Asteraceae	AY874440	AY215850					AF384772	MF964121
Pyrrocoma	Asteraceae	JX848422						L39447	DQ478982
Saussurea	Asteraceae	KX622799	KX622799	KX622799		KF241295		KX622799	AB118131
Schlechtendalia	Asteraceae	AY874431	KF989833					KM192110	EU841166
Serratula	Asteraceae	KC589893	AB118154					JF754863	AY914830
Sinclairia	Asteraceae	JQ590712	JN837463					L39421	JN837193
Stifftia	Asteraceae	EU385020	KF989847	KM192031				EU385208	KF989519
Santolina	Asteraceae	KM360967	MF349892					L39444	FJ897737
Syneilesis	Asteraceae	KX527133	KX526584		GU818314			L39432	KY979101
Synurus	Asteraceae	KC589901	AY013552					L39415	AY826338
Tarchonanthus	Asteraceae	KC589903	KF989909					EU385212	KF989600
Thymophylla	Asteraceae	AY215106	AY215787					AF384714	MF964118
Trixis	Asteraceae	EU385025	EU385405	KM192032				EU385214	MF964043
Ursinia	Asteraceae	EU385026	KP110167	KT345014		AM774473		EU385215	AM774473
Venegasia	Asteraceae	AY215192	AY215876					AF384797	AF229301
Verbesina	Asteraceae	AY215193	AY215877			KP901144		AF384798	KP901144
Volutaria	Asteraceae	KC589906	KC969534					KU309522	KU309388
Nandina	Berberidaceae	FJ026458	DQ923117	FJ026397	L37911	AF389241	GU351260	DQ923117	AY362430
Boquila	Lardizabalaceae	FJ626603	KM364775		L37906	KM364840		EF624347	AY029789
Decaisnea	Lardizabalaceae	KY200671	GU266595	KY200671	L37907	AF389254	GU351198	KY200671	AY029796
Holboellia	Lardizabalaceae	L37918	KM364781		L37909	FJ626476			AY029795
Lardizabala	Lardizabalaceae	L37919	KM364784	DQ401326	L37910	DQ008618	AF197789		AY029780
Sinofranchetia	Lardizabalaceae	EF173676	KC494020		L37912	AF389255			AY029782
Stauntonia	Lardizabalaceae	AF398183	FJ626514		L37913	KM364878		EF624348	AY029787
Tinospora	Menispermaceae	HQ260807	EF143855	HQ260864	DQ353866	FJ626475		KY365692	KF208386
Lathraea	Orobanchaceae	X83719	JX091325	KM652488	U59941	KX165460		KM652488	FJ790044
Ceratozamia	Zamiaceae	LC049068	LC049068	LC049068	EU161295	KX503762		LC049068	KR611524
Centropodia	Poaceae	DQ887125	KT168383	KT168383		EU400681		AM849137	EU401280
Danthonia	Poaceae	KJ920229	EU400733	KJ920229		EU400689		KJ920229	EU401302
Enneapogon	Poaceae	KY432811	AF312360	KY432811				KY432811	MF029719
Gynerium	Poaceae	AB586507	KY432779	KY432779				KY432779	KY522874
Monachather	Poaceae	MF035990	MF035990	MF035990				KJ920235	AF019852
Stipagrostis	Poaceae	MF563365	HE573955	MF563365				MF563365	HM347039
Tristachya	Poaceae	MF563368	MF563368	MF563368				MF563368	DQ005088
Hyparrhenia	Poaceae	KU291500	KU291500	KY596119				KU291500	KY991108
Merxmuellera	Poaceae	MF563375	MF563375	MF563375		EU400697		MF563375	AF019863
Moliniopsis	Poaceae	U31439
Plinthanthesis	Poaceae	U31440	EU400759			EU400706		EU400814	AF019870
Rytidosperma	Poaceae	EF125112	GQ471576	KY432793		EU400702		HE573549	AY752480
Prasium	Lamiaceae	U31459						U78700	KF529549
Dieffenbachia	Araceae	KR262889	AM920586	KR262889				KR262889
Bouchea	Verbenaceae	JQ594365	JQ589419					HM216692	DQ070726
Solenostemon	Lamiaceae	KX783999	KX783784		EU019244
Centranthus	Caprifoliaceae	KM360703	AF446926	GQ983626		KX073459		AF447046.1	KX073459
Bidens	Asteraceae	KP126872	KP126872			KX165434		AB530917	KY968830
Eschweilera	Lecythidaceae	MF359957	MF359957	MF359957				MF359957	JN222187
Centella	Apiaceae	U50233	U58599			AY189054
Eryngium	Apiaceae	U50231	DQ133789			AY189068			U72388
Eremosyne	Escalloniaceae	L47969	AJ429364	AJ236215	U42807		GU351206	AJ236272
Azima	Salvadoraceae	U36782	JX517351
Koelreuteria	Sapindaceae	DQ978447	EU720694	NC_037176	AF206947		AF520120	NC_037176	HE586148
Linaria	Plantaginaceae	KF602238	KF918729		U38315	KT031870		AJ250386	KT031869
Orthocarpus	Orobanchaceae	JX848479	KC542172		U59956				EF103726
Pedicularis	Orobanchaceae	KU170194	LC140674	KU170194	U38317	KX165990		KY751712	KY514241
Bourreria	Boraginaceae	AF258345	DQ197229		U38319			AF047797	AF091152
Launaea	Asteraceae	JQ933380	DQ507980					KX526929	KX282232
Prenanthes	Asteraceae	JQ933454	GU109311						LT721995
Reichardia	Asteraceae	HM850301	DQ840441					AF218350	KX282356
Englerina	Loranthaceae	EU544470	EU544427			EU544370			DQ333828
Erianthemum	Loranthaceae		EU544428		L25679	EU544371			DQ333831
Exocarpos	Santalaceae	EF584593	EF584618		L24142	KP263244			HM116973
Orothamnus	Proteaceae	U37132							AF508810
Aesculus	Sapindaceae	DQ978441	EU687715	MF583747	AF206838	AF479138		MF583747	KT447334
Clitoria	Fabaceae	EU717286	KX652124	EU717528	KT876053				MG561852
Anthospermum	Rubiaceae	X83623	LN680339				KY637516	AJ236284	AF257896
Antirhea	Rubiaceae	AM117203	KX911096	KX910934				GQ852167	DQ063702
Bertiera	Rubiaceae	AJ224845	KJ815680				KY637520	HM164355	AJ224841
Calycophyllum	Rubiaceae	X83627	JQ588914					AJ236285	FJ984968
Catesbaea	Rubiaceae	X83628						AM117343	KT333339
Cephalanthus	Rubiaceae	KC737717.1	AY538377	AJ236190	AJ236021		KY637522	AJ236288	KP092784
Cinchona	Rubiaceae	AY538481	AY538382	AJ235434			KY637523	AJ235843	AY763888
Cubanola	Rubiaceae	GQ852321	LN680349				KY637525	AM117345	KT333365
Deppea	Rubiaceae	X83633	LN680351				KY637526	GQ852198	JX468348
Erithalis	Rubiaceae	GQ852324	KY785272	AJ236192	AJ236028			AJ236295	AF484167
Exostema	Rubiaceae	AY538484	AY538387					AJ236296	KT333369
Gardenia	Rubiaceae	AJ286697	KJ815814	KX526115		KC533838	KY637528	AJ235844	KM592295
Guettarda	Rubiaceae	JQ626041			FJ037857	FJ037857		GQ852208	FJ037857
Haldina	Rubiaceae	X83639						GQ852217	AJ605964
Hamelia	Rubiaceae	X83641	AY538391	KX910974				GQ852218	KT333380
Hintonia	Rubiaceae	GQ852334	MF350042					GQ852221	KT333381
Keetia	Rubiaceae	HM164169	KX146334					HM164379	JQ957992
Luculia	Rubiaceae	EU145447	KJ815654	HQ384771	KC535941		KY637499	AM117346	JF976882
Mitriostigma	Rubiaceae	X83650	KJ815767				KY637538	KF965093
Morinda	Rubiaceae	AJ318448	LN680367			KR532407	KY637512	AJ236300	FJ907085
Mussaenda	Rubiaceae	AY538500	AY538406	KX910989		KU743135	KY637542	AJ130836	HG004784
Nauclea	Rubiaceae	KC737736	AY538407	KX526117				KC737680	KP092795
Nertera	Rubiaceae	AB586544	KX911119	KX910997	GU476401	AB559528			AB559526
Oldenlandia	Rubiaceae	HM753031	JX111084		JQ730817	KX689313		AJ130837	AM939513
Parapentas	Rubiaceae	X83657						FJ695320	AM267022
Pentadiplandra	Pentadiplandraceae	U38533	AY483239		AF070972		KU739701	AY483254
Pentagonia	Rubiaceae	X83658	JQ588976					AJ236303	FJ984998
Pentodon	Rubiaceae	X83660						FJ695323	AM939528
Pinckneya	Rubiaceae	X83661	KJ815661					AJ130839	KP347148
Pogonopus	Rubiaceae	HM164174	FJ905379					AJ236305	FJ985003
Rhachicallis	Rubiaceae	X83664	KY785283					GQ852264	AY730301
Rogiera	Rubiaceae	X83665	KY785285	AJ236191	AJ236030			AJ236308	AY730291
Sarcocephalus	Rubiaceae	AJ347005						KC737683.1	AJ346899
Uncaria	Rubiaceae	KC737741	HG004997		KJ810571	JF421552		KC737688	HG004869
Vangueria	Rubiaceae	JX573077.1	AY538424					KF965149	JQ958008
Canarium	Burseraceae	FJ466636	MF418875	GU246060		KR531871	AF520140		KP093199
Kirkia	Kirkiaceae	U38857	JX517399	HE588084
Cneorum	Rutaceae	EU042977	EU042839	GU178990	AF206890				GU178978
Melia	Meliaceae	AY128235	LC075517	EU042764		AY128164			FJ518900
Murraya	Rutaceae	KR529790	KU949002	JX307296		KM514676	KX526437	KU949002	JX144211
Flindersia	Rutaceae	JN987106	FJ716741	JN987020					HM116975
Acronychia	Rutaceae	JN987071	AB924925	JN986996		KJ158055	KX526432		LN849150
Harrisonia	Rutaceae	FR747832		JX307295			KX526435		GU178980
Dodonaea	Sapindaceae								HM116967
Amaroria	Simaroubaceae	U38923		AF066856
Brucea	Simaroubaceae	EU042987	EU042845	EU042778			AF520135		FJ980360
Quassia	Simaroubaceae	EU043016	EU042878	EU042806
Simaba	Simaroubaceae	EU546244	EU042886	EU042813
Simarouba	Simaroubaceae	EU043037	EU042898	EU042830					DQ787413
Blepharocarya	Anacardiaceae	U38928		GU943754
Dipteronia	Sapindaceae	KT878501	KT985457	KT985457				KT985457	EU720445
Schinus	Anacardiaceae	KP149551.1	FM179923	AF035914	AF207015		GU351299	EU002257	KP398506
Toxicodendron	Anacardiaceae	AY510147	AY594495	GU943781		LC191586		AY643131	MF964008
Cyrtocarpa	Anacardiaceae	U39272	AY594464
Tapirira	Anacardiaceae	JQ625879	AY594482	GU943779					DQ787402
Spondias	Anacardiaceae	KU756561	KY828469	KU756561	KX522674	KX522674		KU756561	KX522674
Buchanania	Anacardiaceae	U39275	MF418860	GU943755
Commiphora	Burseraceae	MF957201	MF957201	MF957201	KF695380			MF957201	JN882699
Nitraria	Nitrariaceae	DQ267162	JF954734.1	GQ497651	GQ497579	EU002155	GU351262	EU002246	KP087773
Peganum	Nitrariaceae	KT377260	AY177667			KF454240			KT377256
Malacocarpus	Nitrariaceae	U39280
Swietenia	Meliaceae	FN599465	EU042835	AF066857	AF207031	AF479241	GU351311	EU002265	JN564975
Schmardaea	Meliaceae	AY128240	AY128199			AY128168			FJ518904
Trichilia	Meliaceae	AY128244	AY128202	AF066851.1	AF207045	AY128171	DQ110363		EF136576
Cipadessa	Meliaceae	JF941282.1	EF489116		DQ861627	AY128155			JF976158
Nymania	Meliaceae	AY128238	AY128197	AF066855	DQ861633	AY128167			KY095757
Guarea	Meliaceae	AY128229	AY128188		GU476419	AY128160			FJ037836
Setchellanthus	Setchellanthaceae	KU739637		AF209674			KU739702
Abobra	Cucurbitaceae	AF008961	DQ536629		U41501				JX505456
Cyanastrum	Tecophilaeaceae	U41572	JQ435560	AF168902				U79228
Eichhornia	Pontederiaceae	U41573	AB040212	EF422981	AF069215			FJ861142
Heteranthera	Pontederiaceae	U41583						U41608
Hydrothrix	Pontederiaceae	U41582	KU127495	AY147604				U41606
Monochoria	Pontederiaceae	AB088828	AB088795	KX526063			KX526401	U41615
Philydrum	Philydraceae	LC050452	LC050447	AY147607	AY952390	AF205519	DQ401406	U41622
Tacca	Taccaceae	KY457457	KT719235	KT719235	KM103409	AY095474	DQ401377	KT719235	JN850570
Bowiea	Asparagaceae	JQ273913	JQ276408.1	AJ508184	JQ283902	JQ283870		JQ276795	HQ615146
Eucharis	Amaryllidaceae	JQ273901	JX464600	JQ273606	JQ283910	JQ283895			JX464323
Veitchia	Arecaceae	KT312917	KJ598366	KT312917	AY012382	KJ598232.1		KT312917	KJ598229
Helmholtzia	Philydraceae	FJ861124	EU499296	AF168922	U42074	KM103484		EF422989
Elasis	Commelinaceae	AF312251			AF168840			AY624118
Cyanella	Tecophilaeaceae	KC161488	HM640662	AF168903	HM640782	KM103450		AY191192
Calla	Araceae	AM905819	HQ687765		AF168829			DQ400889
Muntingia	Muntingiaceae	Y15146	FM179930	AJ233068	U42539	KJ863565		AF111781	AY328170
Aeschynanthus	Gesneriaceae	AF170222	KJ137885		U42542	KJ475408		U62169	KJ475427
Altingia	Altingiaceae	DQ352376	AF304523		U42552				GU576644
Oncidium	Orchidaceae	FN870788	FJ565036			AF350570			EF079419
Coccoloba	Polygonaceae	AF297150	FN597640	AF209568	U42798	HM137430		EF438034.1	HM137430
Mitchella	Rubiaceae	AF190440	LN680366	AF209630	U42802	AF148279	KY637537	AM945258	FJ907037
Turnera	Passifloraceae	DQ123398	AB536653	JX663826	AB536693	DQ123012	AY674569	JQ771844.1	JQ723374
Zelkova	Ulmaceae	MF706346	AF345328	AF209699	U42819	AF479099	AF520089	EU002273	MF673983
Guaiacum	Zygophyllaceae	Y15019	DQ401366	AJ235486	AY674599.1		AY674517	EU002225	AY260974
Sloanea	Elaeocarpaceae	AF022131	AY935938	AJ235603	U42826	AF479126	FJ670397	FJ670140	KP093065
Luehea	Malvaceae	GU981728	JQ589339.1	GU981696	U42829			AF111770	KF420988
Tetragonia	Aizoaceae	AM234797	MF975369	MF975369	U42496			MF975369	KY657444
Thevetia	Apocynaceae	EU916732	KX911135		U42499			AF130169	HQ386699
Bombax	Malvaceae	AF022118	NC_037494	NC_037494	U42507	AF479134	AF520148	NC_037494	DQ826447
Echinochloa	Poaceae	KX756178	KX756178	KX756178		AF497856		KX756178	KP878858
Amphicarpaea	Fabaceae	AB045786	EU717399	EU717499					AF417013
Pseudeminia	Fabaceae	AF181936	KX213181
Teramnus	Fabaceae	AF181938	EU717400	EU717500
Dumasia	Fabaceae	EU717265	LC197940	EU717507
Jaltomata	Solanaceae	JQ594124	KP747439	AM233198				EU580900.1	KX557299
Kalmia	Ericaceae	L12619	U61347			KU350173		DQ002376	KU350173
Bejaria	Ericaceae	GU176638	DQ002351					DQ002368	AF404817
Kalmiopsis	Ericaceae	U49290	U61323			KU350174		DQ002377	KU350174
Rhodothamnus	Ericaceae	U49287	U61321					DQ002381	U48605
Phyllodoce	Ericaceae	AB842060	HM182020			KX165700		DQ002378	U48606
Epigaea	Ericaceae	KJ773477	AB900066			KU350169		HM182027	KU350169
Bryanthus	Ericaceae	AF419816	AF440413			DQ073472		EU669881	U48612
Empetrum	Ericaceae	KP737709	HQ115639.1			AY727972	AF520113	AF421053	HQ858881
Cytinus	Cytinaceae				L24085		AY739013
Agalinis	Orobanchaceae	EU828227	AY563907					AY563931	EU827824
Castilleja	Orobanchaceae	AF026823	KC542152	HQ384707	U59957			HQ384819	EF103688
Alectra	Orobanchaceae		FR728637						EU253608
Melasma	Orobanchaceae	DQ017784	AY849604					AF123687	EU259276
Cycnium	Orobanchaceae	DQ017783	JX091318						KC480327
Sopubia	Orobanchaceae	MG546941	KC542185						MG523352
Harveya	Orobanchaceae	DQ017770	JX091323		U59950				KC480342
Hyobanche	Orobanchaceae	DQ017781	AF051987		U59958				KC480348
Bartsia	Orobanchaceae	KU235112	AY849600			KX166448		AF123678	JF900503
Euphrasia	Orobanchaceae	AY849863	AY849603			KX166565			MG523319
Tozzia	Orobanchaceae	AF026843	AF052001						JF900512
Rhinanthus	Orobanchaceae	KU235115	KC542181			KX165988			FJ790040
Hemimeris	Scrophulariaceae	AF123668	AF051985					AF123682	HQ130063
Chelone	Plantaginaceae	AF026824	HQ384535	HQ384738				AJ245814	AF375163
Boschniakia	Orobanchaceae	AF026818	AF051980		U59951				MG523316
Kigelia	Bignoniaceae	AF102648	AF051988					AF102632	JN115029
Buchnera	Orobanchaceae	AF026822	KC542150						KC480306
Limonium	Plumbaginaceae	AJ786659	MF190425	AF209620	AF206953	HQ843453		FJ872087	KY612455
Camphorosma	Amaranthaceae	AY270071	AY514829			AY489201		DQ097398	AY489201
Cycloloma	Amaranthaceae	HM587598						HM630047	HQ218998
Grayia	Amaranthaceae	HM587605	HM005763						MG584455
Salicornia	Amaranthaceae	KJ629115	KJ629115	KJ629115	JX446577	KX167077		KJ629115	KF848296
Sarcobatus	Sarcobataceae	AF132088	JQ844135	GQ497660	GQ497586	HQ843462	GU351298	HQ843286	EF079501
Suaeda	Amaranthaceae	KR057192	AY514841		KT152016	KX167672		HM630079	MF963955
Celosia	Amaranthaceae	HQ237459	AY514811	AF209559	AF206883	HQ843444	GU351177	AY959890	KY968942
Froelichia	Amaranthaceae	FR775294	FR775276						AY171566
Corrigiola	Caryophyllaceae	FN868311	FN825767			KX167687			HE687353
Petrorhagia	Caryophyllaceae	KM360924	FJ404857			KX165483			KX184016
Petiveria	Petiveriaceae	AJ402987	KY952476			KU724214		EF079552	JX232580
Calandrinia	Montiaceae	KX677816	HQ620860					AF194835	AY764087
Claytonia	Montiaceae	AF132093	JX456275	HQ843256	GQ497578	HQ843445	GU351184	AF194831	KX017452
Anredera	Basellaceae	HQ621333	FN597626	HQ620741				HQ620942	L78086
Didierea	Didiereaceae	HQ621335	HQ620831	HQ620743				HQ620943
Delphinium	Ranunculaceae	EU053910	AY515249	EU053880		FJ626444		KU196938	MF979103
Menziesia	Ericaceae	AF419828	AB012752					EU855937	X97429
Rostkovia	Juncaceae	AJ419947	KC123421	AJ419147
Patosia	Juncaceae	U49225	AY973532						AY973514
Marsippospermum	Juncaceae	AJ419946	AY973534	AJ419146					AY973515
Distichia	Juncaceae	AJ419944	AY973533	AJ419144					AY973513
Luzula	Juncaceae	HM850148	AY973519	AJ419145		KM103505			FJ213910
Eleocharis	Cyperaceae	GU344675	KC123404	KX526055	JX560313	KX165667	KX526223	FM160554	DQ385564
Eriophorum	Cyperaceae	AB369970	KJ513616			KX166758		AF163470	MF669175
Gahnia	Cyperaceae	AB369962		EU832852				EU832887	DQ385572
Rhynchospora	Cyperaceae	AB369966	JN894695	AF209667	AF207009	KM103498		AM999954	JX644897
Scirpus	Cyperaceae	AB369972	KJ513643			KX167166		GU075514	MF669191
Glycyrrhiza	Fabaceae	KU862307	JQ619941	KU862307	KX530459	KX530459		KU862307	KX530460
Anginon	Apiaceae	U50222	U58546			AY189032			DQ368814
Bupleurum	Apiaceae	KT983258	KT983258	KT983258	FJ389752	KX167652	KX887330	MF663725	KR133193
Donnellsmithia	Apiaceae	U50225	U58560			AY189064			GQ862467
Neogoezia	Apiaceae	U50228	U58570			AY189096			EF177725
Astrantia	Apiaceae	KF602128	U58585			AY189040			AF031962
Bowlesia	Apiaceae	DQ133804				AY189051			KM671903
Eremocharis	Apiaceae	U50234	U58590			AY189067			KM671899
Micropleura	Apiaceae	U50237	U58602			AY189087
Spananthe	Apiaceae	U50238	AY188409			AY189110
Cheirodendron	Araliaceae	U50241	U58606			AY189055		JX106029	U63183
Cussonia	Araliaceae	JX905963	KX146223	GQ983596		AY189057		JX106032	JX106271
Delarbrea	Myodocarpaceae	U50243	AF271743	AJ236211	AF107573	AF479196		AJ236240	FJ513404
Dendropanax	Araliaceae	AB665989	KP271241	KP271241	KT380923	KT380923		KR136270	KT380923
Fatsia	Araliaceae	KR021045	KR021045	KR021045		AY189069		KR021045	U63193
Kalopanax	Araliaceae	KC456167	KC456167	KC456167		AY189080		KC456167	JQ048746
Mackinlaya	Apiaceae	AY188426	AF271741	GQ983615	GQ983568	AY189082		GQ983672	AF229744
Meryta	Araliaceae	FJ470144	U58614			AY189086		JX106037	AY746565
Polyscias	Araliaceae	AY188415	U58605	GQ983616	KX768321	AY189094		GQ983667	U63182
Pseudopanax	Araliaceae	FJ470138				U63176			U63176
Melanophylla	Torricelliaceae	U50254	U58626	AF209625	AJ236002	AY189085		AJ236244
Schefflera	Araliaceae	KC456166	KC456166	KC456166		AY189108		KC456166	KP092540
Tetrapanax	Araliaceae	HM850396	U58620	GQ983624		AY189111		KC952424	U63192
Trevesia	Araliaceae	U50258	U58621			AF551731		AY171080	AF551731
Tupidanthus	Araliaceae	U50259	U58622			AY189116			AY725133
Chesneya	Fabaceae	KX021549	JQ619959.1					AB052036	KX021413
Schizolobium	Fabaceae	AY904398	EU362036						KY321083
Brachyscome	Asteraceae	JQ933242	AB436868						KX592162
Polygonum	Polygonaceae		GQ206204					GQ206291	GQ206255
Sassafras	Lauraceae	AF206819	AJ247188	AF209668	U52031	AF264140			FM957850
Vancouveria	Berberidaceae	DQ923616	JN010355			U52602		AY145159	JN010316
Jeffersonia	Berberidaceae	L75867	AB069835	KU662856		U52604		AY145152	MF349164
Caulophyllum	Berberidaceae	AF190442	AB069832	AF092108	L54064	AF389240	DQ110332	AY145149	JX040540
Enemion	Ranunculaceae	AY954494	EF437131	KU662845		AY954478		KM206669	JX233767
Thalictrum	Ranunculaceae	EU053923	KM206568	KM206568	FJ748875	AY954480		KM206568	JX233672
Pulsatilla	Ranunculaceae	KM360948	AB110531	KU662864		AY954477		KU196923	HQ735289
Adonis	Ranunculaceae	EU053900	AJ414340	EU053870		AY954472		KU196916	AY148280
Actaea	Ranunculaceae	EU053899	AF353578	EU053869	AB029377	FJ626436		KU196914	KY860922
Trautvetteria	Ranunculaceae	FJ626589	FJ626508	EU053896		U52630		KU196958	KT377969
Helleborus	Ranunculaceae	EU053915	KU662881	EU053885		AY954470		KU196944	AJ347896
Hedysarum	Fabaceae	JX848461	AY386892						KP338182
Alhagi	Fabaceae	KX942281	AY177669			KF454228			JX494756
Melilotus	Fabaceae	KM360878	JX505827.1	KP126850	KT459197	KT459239		KP126850	KF758436
Sutherlandia	Fabaceae								GQ246041
Carmichaelia	Fabaceae	MF597719	AY386873	MF597719				MF597719	AF113854
Tephrosia	Fabaceae	LT576863	EU717429	EU717530		KR046193			KR046195
Galega	Fabaceae	KM360795	AF522083			DQ311965			DQ311966
Smirnowia	Fabaceae		JQ669579						LC164586
Calophaca	Fabaceae	KP862560	JF501108						KX942200
Glaziophyton	Poaceae							KC020499
Rhipidocladum	Poaceae	KY432792	EU434265	KY432792				KY432792
Otatea	Poaceae	HQ847320.1	KJ871003	KP319243		KF945270.1		KF797005.1	GQ384341
Pariana	Poaceae	KP319246	KP319244	KP319246				KP319246	KU532891
Sucrea	Poaceae							KC020507	KC990724
Pseudosasa	Poaceae	MF066255	KT428377	KT428377		KT006322		MF066255	KT006322
Nastus	Poaceae	MF998432	MF999080			KF945253		HF558477	KF945253
Schizostachyum	Poaceae	EF125084	EF137440					KF761309	DQ131530
Calystegia	Convolvulaceae	KC529294.1	FJ395438	AY100782	GQ119488	AF148267			EU812832
Anotea	Malvaceae							U55322	U56775
Hibiscus	Malvaceae	AJ233121	EF207263	KP688069	KM117267	KM117267	MF163174	KM103366	KM117267
Cienfuegosia	Malvaceae		KT966962					EF207298	KT966924
Lebronnecia	Malvaceae		KT966963					KT967002	KT966925
Hampea	Malvaceae	JQ592499	KT966968					KT967007	KT966930
Gossypioides	Malvaceae	JQ034251	AF403563					U55329	U56783
Kokia	Malvaceae		KY569592					KY569595	KY569589
Lessertia	Fabaceae	MF286764	MF286764	MF286764				MF286764	LC164583
Swainsona	Fabaceae		JQ619973						AF113857
Colutea	Fabaceae	KM360726	AY386874		KX954877	KX954877		AB052037	KX954877
Sphaerophysa	Fabaceae	KX942282	JQ669581						LC164587
Eremosparton	Fabaceae		JQ619964		JN866821				LC164580
Halimodendron	Fabaceae	FJ537237	JQ619947		JF409763				KP338147
Aciphylla	Apiaceae								U72378
Ammi	Apiaceae	HM849768	HM850725						HQ202137
Bifora	Apiaceae								KF843812
Carum	Apiaceae	KR048286	LC195670	KR048286		KF454475		KR048286	KM887371
Cyclospermum	Apiaceae	KJ773421	MF159413	KX525921				KX526970	KY968851
Cicuta	Apiaceae	KT178115	U58555	KT176244	KT179692	KT179755		KT176836	MG219986
Foeniculum	Apiaceae	GQ162782	KR011054	KR011054		JF421498		KR011054	KP682406
Levisticum	Apiaceae	KU853713	U58567			KT944671			KJ999466
Oenanthe	Apiaceae	KX832335	KX832335	KX832335		KX165448		KX832335	KT362896
Oreonana	Apiaceae		U58572						AY146923
Perideridia	Apiaceae	KX678549	U58574						AY246970
Shoshonea	Apiaceae		U58579						KF619734
Sium	Apiaceae								AY353982
Spermolepis	Apiaceae	KY627168	U58581
Taenidia	Apiaceae	MG222397	U58583						KF619736
Tauschia	Apiaceae		KF620106						KF619737
Lagoecia	Apiaceae	AY188425	U58587			AY189081			AF337187
Petagnaea	Apiaceae		FM867638						EU070741
Cnidium	Apiaceae								GQ379277
Coelopleurum	Apiaceae	KX527043	KX526488	KX525775				KX526934
Cryptotaenia	Apiaceae								DQ516371
Glehnia	Apiaceae	KU866532	KU866532	KU866532	KX757778	KX757778	KX526140	KU866532	KX757779
Baphia	Fabaceae	U74196	KU949749						U59888
Andira	Fabaceae	JQ626170	AF142681			FJ542763			FJ542765
Amorpha	Fabaceae	KP126852	AY391784	KP126852	KT459175	KT459217		KP126852	MF536011
Diphysa	Fabaceae	JQ591721	AF203574						U59891
Aeschynomene	Fabaceae		KX687575						KT821155
Adesmia	Fabaceae	U74254	JN835377				HM600766		AF187097
Aralidium	Torricelliaceae	AF299087	U58627			AY189036		AJ429126
Rudbeckia	Asteraceae	MF963361	KT176591	KT176238	KT179686	KT179749		KT176831	MF964109
Washingtonia	Arecaceae	AY012465	HQ720327	AY012408	AY012351			AY044527
Dryas	Rosaceae	KT960489.1	KY420029	KY419952	JF317365	JF317384		KY420029	MG236118
Hippophae	Elaeagnaceae	KY794808	KY794808	KY794808	JF317370	JF317389		KY794808	KY411072
Hillebrandia	Begoniaceae	U59822	GU397085	AY968437	AY968398	AY968416	GU397178	AY968504	AY429337
Neoalsomitra	Cucurbitaceae	AY968525	AY968454	AY968440	AY968399	AY968418		AY968507	EF621642
Xerosicyos	Cucurbitaceae	U59824	AY968459	AJ235648	AF534776	AY968423		AY968512	HQ202007
Marah	Cucurbitaceae	AY968524	AY968453	AY968439	AY973015	AY968417		AY968506	JN560192
Discaria	Rhamnaceae	AF307912
Trevoa	Rhamnaceae	KY047623
Perilla	Lamiaceae	KT220690	KT220690	KT220690	KT220699	KT220699		KT220690	KT220698
Barbeya	Barbeyaceae	AJ225788	JF317418	AF209535	JF317358	JF317379	AF520199	JF317437
Scybalium	Balanophoraceae				U59933				KT709679
Scorodocarpus	Strombosiaceae	DQ790159	DQ790195		U59934	DQ790228	KP263279
Pholisma	Boraginaceae	KF158155	DQ197226		U59935		EU281128		DQ197283
Aplectrum	Orchidaceae	EU391356	LC176611		U59937				KX755377
Ehretia	Boraginaceae	KF158115	DQ197228	GQ997217	U59938	KX534377	GU351204	AF047800	KY320205
Corallorhiza	Orchidaceae	JX087681	KM390017	KM390017	KM390003	KM390003			KM390003
Gymnosiphon	Burmanniaceae	AF307489		AF308032	U59942	AF205122	KY554891		EU816724
Burmannia	Burmanniaceae	KT734619	KT734618	KT734620	U59947	KM103454	KY554887	KT734618	EU816742
Neottia	Orchidaceae	KU551266	KU551272	KU551266	KJ023676	AF203686	KX526374	KU551269	KT338757
Bouteloua	Poaceae	MF114357	KT168386	KT168392		KY968949		KT168392	KY968949
Thamnochortus	Restionaceae	AY690753	HQ180888	AY690753				HQ181136
Diastema	Gesneriaceae	AF170230	KY858683			KY858319		U62156	KY858319
Gloxinia	Gesneriaceae	AJ439983	JX196001					AF040143	GQ344516
Alloplectus	Gesneriaceae		JQ589802					AF013686	AF543220
Drymonia	Gesneriaceae	AF170232	JX195991		AJ236050	KY858330		AF130158	KY858330
Niphaea	Gesneriaceae							U62160	EF445720
Napeanthus	Gesneriaceae	AF170239	KY858704			AY423087		U62161	KY858357
Besleria	Gesneriaceae								GQ119596
Gasteranthus	Gesneriaceae	AF170233	JX195997			KY858340		AF176629	KY858341
Columnea	Gesneriaceae	AF170228	JX195980			KY858290		AF013696	KY858303
Cyrtandra	Gesneriaceae	AF170229		AJ236172	AJ236053	AY423101		AF130159	KC283085
Ornithoboea	Gesneriaceae	AF170241				KU203838		U62166	KU203838
Primulina	Gesneriaceae	MF177039	MF472012	MF177039		KX985576	KX526291	MF177039	KF498111
Monophyllaea	Gesneriaceae	AF170237						U62168
Agalmyla	Gesneriaceae	AF170223						U62171	MF446046
Cyrtandromoea	Gesneriaceae							U62173
Paliavana	Gesneriaceae	AF170242	JX196049			KY858404		AF130160	KY858404
Sinningia	Gesneriaceae	AF170248	JX196073			KY858450		U62201	KY858475
Achimenes	Gesneriaceae	AF170221	JX195949					AY623155	KT945236
Codonanthe	Gesneriaceae	KT958440	JX195967			KY858276		AF130156	KY858279
Rhynchoglossum	Gesneriaceae	AF170244	FN773555	AJ236170	AJ236052	AF479164		U62179	KJ475424
Hemiboea	Gesneriaceae	KX527264	KJ137894			KJ475428	KX526278	U62180	KY607410
Kohleria	Gesneriaceae	AF170236	KY858699			AY423090		AY623159	KY858350
Lysionotus	Gesneriaceae	KX752081	KX752081	KX752081		KJ475422		KX752081	KJ475422
Petrocosmea	Gesneriaceae	MF786614	JN092517					U62184	JN092416
Ramonda	Gesneriaceae	AF170243				AY423098		U62185	GU350650
Titanotrichum	Gesneriaceae	AF206829	JX196127	AJ236171	AJ236054	AY423085		U62187	KY858494
Anna	Gesneriaceae					KJ475421		U62188	KJ475421
Gesneria	Gesneriaceae							U62191	AY047045
Mitraria	Gesneriaceae	KU991218	JX196014			AY423089		U62193	KY067703
Sarmienta	Gesneriaceae	AJ490922						U62194	EF445701
Chionophila	Plantaginaceae		AF375204		U59944				AF375166
Agelanthus	Loranthaceae	EU544464	EU544410		U59946	EU544353			DQ333824
Neurolepis	Poaceae	MF786208
Negria	Gesneriaceae	AF170240	JX196044					U62195	KY858372
Fieldia	Gesneriaceae		KM894955			AY423088		U62196	EF445686
Monopyle	Gesneriaceae	AF170238				KY858354		U62197	KY858354
Rhytidophyllum	Gesneriaceae	AF170245	JX196057					AY623172	GU301137
Solenophora	Gesneriaceae	AF170249						U62202	AY702393
Vanhouttea	Gesneriaceae	AJ439967	JX232212			KY858500			KY858500
Asteranthera	Gesneriaceae	AF170225						U62204	EF445669
Boea	Gesneriaceae	KF496760				KU203809		U62205	KU203809
Paraboea	Gesneriaceae	KX527130	KX526648	KX525812		KU203864	KX526281	U62206	KU203853
Didymocarpus	Gesneriaceae					JF697576			JF697576
Anaphalis	Asteraceae	KX148081	KX148081	KX148081		GU444021		KX148081	GU444021
Ewartia	Asteraceae	JQ933333	HM445645					HM445661	JQ956566
Leontopodium	Asteraceae	KM267636	KM267636	KM267636				KM267636	FN645824
Pseudognaphalium	Asteraceae	KJ773793	HM445639			HM160523		HM445674	KY063584
Didissandra	Gesneriaceae	U91313				KP325420		U62190	KP325420
Agarista	Ericaceae	AF124588	U61313					GQ179746	EU547686
Bruckenthalia	Ericaceae	KP737717	U61337						KP737613
Craibiodendron	Ericaceae	AF124587	U61307						EU547685
Harrimanella	Ericaceae	U82766	U61315			DQ065769			MG219929
Leucothoe	Ericaceae	AF124585	JF801300.1					FJ008971	GQ179754
Lyonia	Ericaceae	AF124578	U61312			AY561836			KP092599
Satyria	Ericaceae		AF382778					AY331946	AF382693
Aconitum	Ranunculaceae	KY407562	AB038175	MF155664	FJ748879	AY954473		MF155664	KR082763
x Triticosecale	Poaceae	LN626638	EF137514
Sanango	Gesneriaceae	AJ001763	JX196060	HQ384745				AF027283	KY858421
Dasypyrum	Poaceae	KY636084	KY636084	KY636084	AJ315031			KX592093	AJ608150
Araeococcus	Bromeliaceae	JF280686	AY950003					L75846
Brocchinia	Bromeliaceae	HQ182419	AY614017	HQ180448				L75859
Dyckia	Bromeliaceae	FJ861120	AF162234					L75857
Encholirium	Bromeliaceae	JF280707	AF162239					L75862
Fosterella	Bromeliaceae	HQ182428	HQ167777	HQ180458				HQ181114
Guzmania	Bromeliaceae	AY614426	KX754205		KC788206			L75865
Hohenbergia	Bromeliaceae	JN202152.1	KU762782.1					L75906
Canistrum	Bromeliaceae	JF280752	JX649250					L75861
Cryptanthus	Bromeliaceae	JF280698	JX649252	AF168900				L75856
Cryptocoryne	Araceae	AY175466.1	KU196240.1		JN695007				KU196234
Molineria	Hypoxidaceae	JX290066	JQ435551	JX903871	HM640770			HQ181109	KP071316
Lymania	Bromeliaceae	JF280720	EF110636					L75907
Mezobromelia	Bromeliaceae	AY614416	KX754181					L75891
Navia	Bromeliaceae	HQ182439	AF162249	HQ180468				HQ181123
Neoregelia	Bromeliaceae	HQ182441	AY950009					HQ181125
Nidularium	Bromeliaceae	JN202159	JX649248					HQ895737
Orthophytum	Bromeliaceae	KC123379	JX649265					L75900
Pitcairnia	Bromeliaceae	HQ182445	AF162255	HQ180474				HQ181129
Quesnelia	Bromeliaceae	JN202171.1	JX649274					HQ895766
Ronnbergia	Bromeliaceae		KU762885
Vriesea	Bromeliaceae	AY614408	KX754114					L75909
Wittrockia	Bromeliaceae		KJ580126
Libanotis	Apiaceae	LC195673	LC195591						LC195509
Ligusticum	Apiaceae	KC295112	KF725027			KC295060			KC295080
Osmorhiza	Apiaceae	D44578	KP402309			AB744226	DQ110352	AF130200	AF453954
Ostericum	Apiaceae								GU395175
Peucedanum	Apiaceae	MG222206				KX167719			KP682404
Pleurospermum	Apiaceae		HQ824800						HQ824798
Pternopetalum	Apiaceae	KX527164	KX526498	KX525815				KX526916	KP940696
Spuriopimpinella	Apiaceae	D44588				AY548230			KP940761
Tilingia	Apiaceae	D44589							AY330505
Abrophyllum	Rousseaceae	X87375	GQ983653	AJ318962				AJ238333
Acicarpha	Calyceraceae	EU384939	EU385316	KM191983				EU385125	EU841173
Alseuosmia	Alseuosmiaceae	X87377	AJ429378	AJ236198	AF206844	GQ983579	GU351147	AJ236239	EU331125
Anthotium	Goodeniaceae	X87378	JQ711614
Argophyllum	Argophyllaceae	X87379	AJ429379	AJ318965		GQ983580		AJ238335	EU886825
Brunonia	Goodeniaceae	KR264952	KR264952	KR264952	KT750327	KT750327			KT750327
Coopernookia	Goodeniaceae	KR604962	JQ711539	KR604962	KP828778	KP828778		KR604962	KP828778
Crispiloba	Alseuosmiaceae	X87382	GQ983650	AJ318968				AJ238338
Diaspasis	Goodeniaceae	KR604955	KR604955	KR604955	KP828798	KP828798		KR604955	KP828798
Goodenia	Goodeniaceae	KR604958	KR604965	KR604960	KP828786	KP828796		KR604945	KP828777
Lechenaultia	Goodeniaceae	X87388	JQ711638
Lonicera	Caprifoliaceae	AF446933	AF446903	KJ170923	U66701	GQ983587	DQ110344	KJ170923	GU269248
Moschopsis	Calyceraceae	X87390	GQ983662	AJ318979				AJ318988
Nephrophyllidium	Menyanthaceae	X87391	EF173060	AJ318975				AJ238340	EF173022
Nymphoides	Menyanthaceae	EF173101	EF173071	AJ236204	AJ236010	AF479186	KX526354	AF130181	JF805748
Phyllachne	Stylidiaceae	AF307929		AJ318981				AJ225075	AF451608
Quintinia	Paracryphiaceae	AF299092	AJ429366	AJ419681	GQ983576	GQ983590	GU351288	AJ238344
Selliera	Goodeniaceae	KR604943	KR604943	KR604943	KP828795	KP828795		KR604943	KP828795
Velleia	Goodeniaceae	KR604944	KR604950	KR604944	KP828793	KP828793		KR604952	KP828788
Verreauxia	Goodeniaceae	KR604964	JQ711546	KR604964	KP828781	KP828781		KR604964	KP828781
Erythronium	Liliaceae	KM085464	AF485318	KM085842				KM085721	AF485304
Primula	Primulaceae	KX774737	FJ828588	KX774737				KU321892	LC199843
Smilax	Smilacaceae	AF206822.1	JN417367	KM198729	AF207022	AF293852		HM536959	JF978717
Croomia	Stemonaceae	D28154	KT204663	KT204660	KM103396	DQ008647	AF197735	KT204624
Paris	Melanthiaceae	KX784041	JN417377	KX784041		GU178966		KJ433485	DQ486015
Scoliopus	Liliaceae	D28162	AY624477	KM198730	AF207018			KM085820
Trillium	Melanthiaceae	KR135077	AB017385	KR135077	AF207048	KM103465	DQ110364	KR135077	AB560840
Menispermum	Menispermaceae	AF190437.1	KC494041	AF093384	L75834	AF389257	GU351248	EF624311	KY584374
Apostasia	Orchidaceae	KM244734	LC199394	LC199394	AF069207	AY557228		KM244734	AB451546
Asphodeline	Asphodelaceae	JQ273908	JQ435527	JQ273613	JQ283940	AF290584		JQ276790	AB933497
Asphodelus	Asphodelaceae	AY149360	HM640645	AY147613	HM640760			AY147774	AB933494
Astroloba	Asphodelaceae	JX903197	AJ511413	JX903848				JX903432	KF013358
Blandfordia	Blandfordiaceae	HM640532	JX903609	JX903854	HM640764	KM103436	DQ401412	JX903438
Bulbine	Asphodelaceae	Y17335	HM640646	AJ235421	AF206876	AY095471		JQ421730	EU707290
Bulbinella	Asphodelaceae	AJ512325	AJ511419	JX903844					EU707289
Comospermum	Asparagaceae	HM640494	HM640610	JX903784	HM640725			JX903366	KM266396
Doryanthes	Doryanthaceae	JQ273911	HM640652	JX903857	HM640767	KM103439		JQ276793
Eremurus	Asphodelaceae	AJ512324	HM640644	JX903845	HM640759			AY225055	AB933488
Gasteria	Asphodelaceae	Z73687	AJ511399	JX903846					KJ557936
Hemiphylacus	Asparagaceae	JQ273906	HM640617	JQ273611	JQ283901	JQ283883		JQ276788	KY908605
Ixiolirion	Ixioliriaceae	HM640543	KF261098	KP083018	HM640775	KM103444		AY147781	KF261055
Kniphofia	Asphodelaceae	JQ273910	JX903605	AJ417572	JQ283934	JQ283874		AY225057	EU707224
Milligania	Asteliaceae	HM640531	HM640649	JX903851	HM640763	KM103434		AY225053
Trachyandra	Asphodelaceae	AJ512326	JX903607	JX903849				AY225058
Taraxacum	Asteraceae	KF602095	KX499525	KX499525	KY671128	KY671128		KX499525	KY671128
Gladiolus	Iridaceae	AF206772	AY596622	JX903884	L54062	KM103443		HM574395	KX219617
Isolona	Annonaceae	EU169762	AY238963		L54061			EU169715
Isophysis	Iridaceae	JX903219	JX903630	JX903892	L54063			AY225084
Mkilua	Annonaceae	AY841634	DQ125060		L54060			EF179303
Helictotrichon	Poaceae	MF998468	FM957012	DQ780994	KX873114	KX873114		DQ786848	KX873114
Koeleria	Poaceae	AJ746262	HE646580		KX873120	KX165878		KM538756	KX873121
Adenocarpus	Fabaceae	Z95545	KT824627						JQ858256
Anagyris	Fabaceae	Z70122	KP230736						KJ004318
Argyrolobium	Fabaceae	Z95549	KP230727			AF287686			AF287686
Baptisia	Fabaceae	KP126854	AY386900	KP126860				KP126854	AY773348
Calicotome	Fabaceae	Z70089	KT824629			KT381197			KT381197
Cercis	Fabaceae	KY806281	JN881411	KY806281		KY306528	DQ401409	JN942416	KY306528
Chamaecytisus	Fabaceae	Z70081	KJ747665						DQ289657
Cytisophyllum	Fabaceae	Z70090	KT824630						DQ289650
Genista	Fabaceae	KM360800	AY386862			KX166281			KT381218
Petteria	Fabaceae	Z70091	KT824633						Z72233
Podalyria	Fabaceae	AM261706	JX517747			AF287670			AF287670
Retama	Fabaceae	Z70117	KT824634						HE602407
Spartium	Fabaceae	KM360993	AY386901		EU605787				JF338484
Teline	Fabaceae	Z70108	KJ747839.1						AF443631
Thermopsis	Fabaceae		JQ669594						KP636567
Ferulago	Apiaceae	HE963484	HE967415						AF077889
Nemcia	Fabaceae		AF298503
Podolobium	Fabaceae		KX792907					AY883283	AF518118
Wittsteinia	Alseuosmiaceae	X87399	GQ983647	AJ318986				AJ238345
Gentianella	Gentianaceae	Y11862	KX526638	KX525945	KC535935	KF454183	KX526248	KX526861	AJ580574
Satureja	Lamiaceae	KR063652	AY840169						JQ669136
Thymus	Lamiaceae	Z37470	GU381789			KF454518			EU735059
Doryphora	Atherospermataceae	KF586649	AF542568	AF293858	AF293754	DQ008630	AF197801	AY218165
Agonandra	Opiliaceae	DQ790130	DQ790169		L24079	DQ790205			DQ333868
Alepis	Loranthaceae	KT626664	EF464508		L24139	EF464474			DQ333847
Cansjera	Opiliaceae	DQ790128	DQ790167		L24084	DQ790204
Champereia	Opiliaceae	KY436366	KY436366	KY436366	JQ613223	MG210313	JQ613247
Comandra	Santalaceae	KT178139	KT176619	KT176268	KT179720	KT179783	DQ110334	KT176859	MG237820
Corynaea	Balanophoraceae				L24400	KP263242	KP263265
Dendrotrophe	Santalaceae	KP094371	KP093452		L24087				KP093188
Diplatia	Loranthaceae	KF496292	EU544425		L24088	EU544368			DQ333832
Helosis	Balanophoraceae				L25682	KP263247	KP263268		KT709670
Hydnora	Aristolochiaceae				L25681	AH011634	AF503358
Langsdorffia	Balanophoraceae				L25683				KT763383
Ligaria	Loranthaceae	EF464528	EF464510		L24152	EF464477			DQ442986
Loranthus	Loranthaceae	JQ933393	KP263261		JQ613220	EU544380	JQ613248		HQ917110
Lysiana	Loranthaceae		EU544438		L24154	EU544383			DQ333848
Minquartia	Coulaceae	DQ790148	DQ790185		L24396		DQ110346		MF785421
Monotropa	Ericaceae		MF120265			AF540062			AB600869
Nestronia	Santalaceae	EF584601	EF584626		L24399		DQ110348
Olax	Olacaceae	KC627981
Ombrophytum	Balanophoraceae				L24406	KP263254	EU281127		KT709677
Oryctanthus	Loranthaceae	JQ592409	EU544445		L24408	EU544389			DQ333862
Phthirusa	Loranthaceae								DQ333858
Psittacanthus	Loranthaceae		EU544450			EU544394			KU923041
Struthanthus	Loranthaceae	EU544474	EU544457		L24421	EU544402			KT709682
Tapinanthus	Loranthaceae				L24422
Thesium	Santalaceae	EF584596	EF584632	AJ235624	EF584576	KP263259	AF520102		GU256812
Tripodanthus	Loranthaceae								HM010406
Tupeia	Loranthaceae	DQ790133	DQ790172		L24425	DQ790208			DQ333850
Ximenia	Ximeniaceae	GQ997898	GQ997871	GQ997862	L24428	DQ790220	KP263281		DQ333869
Cephalotaxus	Taxaceae	KC136217	EF660665	KC136217	D38241	EU161354		AP012265	JF708201
Dacrycarpus	Podocarpaceae	AF249597	LC177621	LC177621	U87303	EU161360		LC177621	KP093071
Phyllocladus	Podocarpaceae	AY442155	AF280997	DQ646110	U87300	EU161339		AY902167	AY442161
Torreya	Taxaceae	KJ588996	AF228107	KT027377	D38249	EU161469		KT027377	KJ588927
Sonchus	Asteraceae	KM360989	DQ507996	KT345011		KX165803		EU385206	AF422137
Arisaema	Araceae	KT025749	AF387428	KX525865	KM103392	KM103415	KX526157	DQ400890	KR534427
Butomus	Butomaceae	KM360683	HQ456469	AY147593	KM103394	KM103418	KC208619	AF546997	JF780965
Chlorogalum	Asparagaceae	MF963248	KX931453	KX931453				KX931453	MF964117
Veratrum	Melanthiaceae	KF437397	KM242833.1	KF437397	AY952383	AF303703		KF437397	JF807646
Semele	Asparagaceae	HM640442	HM640556	JX903682	HM640671			JX903263
Lomatogonium	Gentianaceae	KX910870	KX911144	KX910983
Kengyilia	Poaceae	HQ652726.1	KP210669.1	GQ373409				AF267665	JF976717
Astrotricha	Araliaceae	AY188416	AY188396			AY189041		JX106026	U63190
Eleutherococcus	Araliaceae	KT153019	KT153019	KT153019	AB080245	AY548188.1		KT153019	KT380924
Streptanthus	Brassicaceae	FN594831	KY427279					EU718586	KF730109
Helonias	Melanthiaceae	KM242928	KM242770	KM242696	AH003491			KM242842
Arabis	Brassicaceae	LC361351	HF934132	HF934132	LC089990	KX165524	NC_037070	KY126841	X98630
Barbarea	Brassicaceae	KM360664	AP009370	AP009370	LC089994	KX166227		AP009370	KY427304
Cardamine	Brassicaceae	KJ136822	AF144364	MF405340	LC090000	KX165879		KY562582	KM875621
Placospermum	Proteaceae	DQ875822		AF060391	L75837	EU676082			EU676082
Pseuderia	Orchidaceae	D58412
Rorippa	Brassicaceae	AF020326	DQ406770		LC090018	KX167729		GU174513	KX646462
Sargentodoxa	Lardizabalaceae	FJ626605	DQ401351	AF093396	L75841	DQ008620	AF197790	JN051734	EF076052
Stackhousia	Celastraceae	FJ670184	AY935920	AJ235610	AY929362	AF479114	AY674564		KX640972
Stichoneuron	Stemonaceae	KT204975	KT205006	KT204973	AF309407			KT204960	AB429269
Centaurium	Gentianaceae	HM849876	JN894297	KX910945	KC535918	KX165618	KC535818		KC535851
Comastoma	Gentianaceae	KX910836	KX911141	KX910953		KF454182			AJ580552
Crawfurdia	Gentianaceae	KX910837	KX911142						AY563383
Frasera	Gentianaceae	MF963160	MF963525				EU281106		MF963890
Gentianopsis	Gentianaceae	KM360802	JN591345			KF530288			AJ580551
Halenia	Gentianaceae	JN591354	JN591346		KC535938		KC535837		JX569822
Megacodon	Gentianaceae	MF786645	MF786894						KC861313
Pterygocalyx	Gentianaceae	KX527384	KX526639				KX526249		KC861303
Tripterospermum	Gentianaceae	KX910916	KX911146						GU251044
Corylopsis	Hamamelidaceae	AB237037	AB236991	AF093377	AF094548	AF479213.1	EF370711	EF207462	GU576645
Distylium	Hamamelidaceae	AF061998	AF013041	AM183393					KP093234
Eustigma	Hamamelidaceae	LC005200	AF013043						KP093235
Fortunearia	Hamamelidaceae	AF081068	AF013044	AM183391					AF127515
Sinowilsonia	Hamamelidaceae	MF687003	MF687003	MF687003				MF687003	AF127512
Hydrilla	Hydrocharitaceae	LC128113	AB002571		KM982360				AY870353
Mytilaria	Hamamelidaceae	AF062001	KC737248	AF274673	AF274598	AF274656		KC737268	GU576673
Myristica	Myristicaceae	FJ976152
Shibataea	Poaceae	MF066257	MF066257	MF066257				MF066257	DQ131501
Vanilla	Orchidaceae	MF197310	MF197310	MF197310	FJ425764	FJ425799			EU498165
Xeronema	Xeronemataceae	JQ273936	JQ276431	JX903924.1	JQ283920	KM103453		JQ276818
Agapanthus	Amaryllidaceae	HQ182414.1	HQ180852.1	HQ180443.1	HM640715			HQ181102	AF373070
Albuca	Asparagaceae	KX931448	KX931448	KX931448	HM640745			KX931448	HQ615129
Amaryllis	Amaryllidaceae	JQ273899	JX903555	JX903750	JQ283909	JQ283852		JQ276782	JX464257
Anthericum	Asparagaceae	HM640490	HM640605	KX790364	HM640720	AF290583		KX790364	LN871589
Arthropodium	Asparagaceae	HM640516	HM640634	JX903821	HM640749	KM103446		JX903404
Behnia	Asparagaceae	KX931450	KX931450	KX931450	HM640733	KM103435		KX931450
Bessera	Asparagaceae	AJ311061	HM640637	JX903833	HM640752			JX903416.1	KJ409998
Bloomeria	Asparagaceae	HM640520	HM640638	JX903834	HM640753			AF508373
Brodiaea	Asparagaceae	JQ273930	JQ276425	JQ273635	JQ283923	JQ283865		JQ276812
Dichelostemma	Asparagaceae	JQ273931	JQ276427	JQ273637	JQ283924	JQ283868		JQ276814	EU096192
Gilliesia	Amaryllidaceae	JQ273897	LT718266	JQ273602	JQ283927	JQ283891		JQ276780	HQ393006
Herreria	Asparagaceae	Z69230	HM640619	AJ417587	HM640734	KM103440		JX903377
Leucocoryne	Amaryllidaceae	Z69199	LT718293	JX903743				LT718410	KF171087
Milla	Asparagaceae	AF116994	KX822778	KX822778	HM640756			AF508372	KJ410007
Muilla	Asparagaceae	HM640524	HM640642	JX903838	HM640757	KM103451		AF508375
Nothoscordum	Amaryllidaceae	JX903138	AB017311	JX903746.1		AF293853		JX903327	HQ393019
Ornithogalum	Asparagaceae	AM902306	AM902416						HQ615139
Paradisea	Asparagaceae	HM640496	HM640613	JX903736	HM640728			JX903317
Petronymphe	Asparagaceae							AF508377	KJ410015
Phormium	Asphodelaceae	JQ273912	JQ435542	JQ273617	JQ283929	JQ283885		HQ181128	AY177603
Simethis	Asphodelaceae	Z69231	JQ435544					AY225074
Solaria	Amaryllidaceae	Z69207	LT718316					LT718439	LT718378
Sowerbaea	Asparagaceae	JX903189	JQ435556	KP083031				JX903413
Stenomesson	Amaryllidaceae	Z69217	JX903574	JX903774				JQ421728	JX464329
Thysanotus	Asparagaceae	Z69236	JX903598	KX525795				AY225026
Tristagma	Amaryllidaceae	Z69201	JX903553.1	JX903747	HM751211			LT718397	KU692139
Triteleia	Asparagaceae	AJ311068	JQ276429	JQ273639	JQ283898	JQ283854		JQ276816
Tulbaghia	Amaryllidaceae	JX903143	JX903554					LT718445	LT718385
Mitrastemon	Mitrastemonaceae						AY739011
Pilostyles	Apodanthaceae				KJ634126		KJ634136
Cynomorium	Cynomoriaceae				AY957442	KU043175	KX270759		HQ222981
Bdallophytum	Cytinaceae				AY739089		AY739012
Apinagia	Podostemaceae	U68083	AB698193				HQ331700	HQ331844	HM470277
Aponogeton	Aponogetonaceae	AY175465	AB088779	AF168887	AF168826			AY191195	HQ456450
Cladopus	Podostemaceae	U68084	AB066175				HQ331727	HQ331876	AB104609
Marathrum	Podostemaceae	AJ402971	AB048378	FJ669985	AF206958		AY674537	HQ331962	HM470348
Mourera	Podostemaceae	AB113759	AB698339				HQ331814	HQ331970	HM470321
Oserya	Podostemaceae	HM470435							HM470365
Podostemum	Podostemaceae	HQ332109	JX661961	JX663820	AY674630		JF828266	JX662770	DQ397953
Tristicha	Podostemaceae	U68089	AB698175				HQ331834	HQ331995	HM470373
Pieris	Ericaceae	AF124577	U61310			KX290473	AF520123		EU547689
Elaeis	Arecaceae	JF274081	JF274081	JF274081	AY012395	JN400493		EU004895	HQ265521
Arrhenatherum	Poaceae	KM360652	EU434292		KX872932	KX165768		AJ854474	KU883487
Piptatherum	Poaceae	KY432791	JF697826.1	KY432791				GU254817	FN434490
Sesleria	Poaceae	EF125156	LN554453	DQ781016	EU792327	MF155215		DQ786870	EU792327
Ratibida	Asteraceae	KP126889	AY215852		KT179681	KT179744		AF384774	KY989521
Anisotome	Apiaceae	JQ933219							U72374
Gingidia	Apiaceae								U72368
Lignocarpa	Apiaceae	KT626731							U72373
Scandia	Apiaceae	KT007204							U72372
Arafoe	Apiaceae								AF077874
Bolax	Apiaceae	AY188419	AY188398			AY189049			KM671907
Capnophyllum	Apiaceae	AM234814							FM201524
Caucalis	Apiaceae	KX832334	KX832334	KX832334				KX832334	FJ415106
Chymsydia	Apiaceae								AF077882
Conioselinum	Apiaceae	MF963423	MF963786						MF964175
Cuminum	Apiaceae	JQ933290	KU499895			KX108698			KR150150
Tordylium	Apiaceae								EU169329
Falcaria	Apiaceae	KM360781							KC995009
Ferula	Apiaceae	KX527155	MF092842			JX667748			FN432920
Klotzschia	Apiaceae	DQ133814
Komarovia	Apiaceae								AF077897
Lecokia	Apiaceae								EU169294
Oxypolis	Apiaceae	MG224568							MF964144
Physospermum	Apiaceae	KF997435				KX167516			KX167516
Prangos	Apiaceae								KX982518
Ridolfia	Apiaceae	HM850307	HM850713						GQ148796
Oreopanax	Araliaceae	JQ590384.1	JQ586673					GU054733	DQ007400
Azorella	Apiaceae	DQ133801	DQ133785	GQ983635	GQ983561	AY189093		GQ983673	KX645090
Eustoma	Gentianaceae	Z68825	AJ010514						AJ489875
Trachyspermum	Apiaceae								AF164870
Smyrniopsis	Apiaceae								EU169317
Leymus	Poaceae	GU140024.1	AF164404			EF581920		KM538755	EF581973
Melampyrum	Orobanchaceae	KU235123	AF051991		GU359046	KX166618		AM503843	MG523321
Allamanda	Apocynaceae	X91759	DQ660495	KX910930					LC076499
Acokanthera	Apocynaceae	AM234828	HQ384553	HQ384763				HQ384847
Alstonia	Apocynaceae	FJ976117	KX911148	KX910931	AF107570	KR531723		AJ011982	KR531723
Ceropegia	Apocynaceae	X91775	KR734380						LT635673
Dictyophleba	Apocynaceae	X91762
Hoya	Apocynaceae	X91776	HQ327549	KX910946		KJ881405		HE794602	KJ881405
Leycesteria	Caprifoliaceae	HM850123	AF446902	GQ983636				AF447022	KP297495
Mandevilla	Apocynaceae	X91764	DQ522617					AJ420116	KY483907
Molongum	Apocynaceae	X91765	Z70185
Picralima	Apocynaceae	X91766	Z70179
Plumeria	Apocynaceae	X91767	DQ660536	AJ235566		JX856584			HQ130658
Prestonia	Apocynaceae	X91768	KY861284					AJ420122	KY829056
Secamone	Apocynaceae	KF539845	KF539845	KF539845		KX689337		KF539845	KY700483
Stapelia	Apocynaceae	JQ025094	JQ025000						KF677430
Stephanostema	Apocynaceae	X91770	DQ660543					AJ420126
Strophanthus	Apocynaceae	X91771	EF456252	KX911020				AJ420127	KP092772
Tabernaemontana	Apocynaceae	EU916740	GU973936	KX911022		KC878558			HQ386697
Tylophora	Apocynaceae	EU196295							HE793917
Lycianthes	Solanaceae	FJ914173	EF537320	FJ914154				DQ667577	DQ314159
Witheringia	Solanaceae	JQ594550.1	EF438879	AM233284				EU126019	DQ314164
Microcoelia	Orchidaceae	KU748239	DQ091397						DQ091655
Solenangis	Orchidaceae		DQ091409						DQ091666
Chiloschista	Orchidaceae	KX527257	KJ021019	KX525905		KJ021016			KJ021016
Mexipedium	Orchidaceae	JN181472	JN181455						FR720330
Paphiopedilum	Orchidaceae	JQ182211	AY557205	KT388109	AF135206	EU232630			AJ564372
Phragmipedium	Orchidaceae	KM032625	AY368380	KM032625	JX912765	JX912782			Z78500
Selenipedium	Orchidaceae	AF074227	JN181456						JF825977
Lamium	Lamiaceae	KY562590	AF531780	KY562589	L49287	KX165827	DQ401385	KY562589	JX073969
Stachys	Lamiaceae	KU724141	KU724141	KU724141		KF577385		KU724141	AJ420994
Berlandiera	Asteraceae	KJ773307	MF350018						AY196728
Borrichia	Asteraceae	AF119187							AY196729
Engelmannia	Asteraceae	AY215110	AY215791					AF384718	AY196731
Helianthella	Asteraceae	MF963190	MF963589						MF963966
Lindheimera	Asteraceae								DQ101217
Silphium	Asteraceae	AY215176	KT176592	KT176239	KT179683	KT179746		KT176832	KY968948
Callerya	Fabaceae	KM895586	JQ619953						AF467024
Millettia	Fabaceae		LC080902
Acmella	Asteraceae	AY215078	AY215758					AF384689	KC981071
Calyptocarpus	Asteraceae	KJ773332	AY215770					AF384698	AY303405
Eclipta	Asteraceae	KU361242	KU361242	KU361242		KT447542		KU361242	KY968962
Helenium	Asteraceae	KP126881	AY215804	KT345003				AF384730	KF607073
Heliopsis	Asteraceae	KT178112	KT176590	KT176240	KT179689	KT179752		KT176830	KY989519
Hymenopappus	Asteraceae	KP126891	KP126891		KT179682	KT179745		AF384733	KY397490
Philactis	Asteraceae	AY215162	AY215844					AF384766	KY989520
Salmea	Asteraceae		MF037451						KY989523
Sanvitalia	Asteraceae	MF963320	MF963665		KY397501				MF440626
Sphagneticola	Asteraceae	AY215178	AY215861					AF384783	JQ065013
Wyethia	Asteraceae	MF963254	MF963557						MF963996
Echinacea	Asteraceae	KX548222	KX548222	KX548222	KT179676	KT179739		KX548222	KY989513
Acosmium	Fabaceae		JX124414						JQ955618
Aldina	Fabaceae	U74252	JN168674		JN168675				MF785378
Angylocalyx	Fabaceae	U74200	JQ669611
Apuleia	Fabaceae	U74249	EU361858
Ateleia	Fabaceae	U74201	KX816347						GU219998
Austrosteenisia	Fabaceae	KM895740	AF142707						AY124765
Bituminaria	Fabaceae	EU717255	JF501107	EU717497					EF517908
Bolusanthus	Fabaceae	U74243	KX595218						KX595230
Brongniartia	Fabaceae	U74253	GQ246147						AF287638
Brownea	Fabaceae	Z70159	EU361893			MF987597.1			KY306522
Cadia	Fabaceae	U74192	KX595197						KX595232
Caesalpinia	Fabaceae	KX527099	EU361898				KX526233		KX057841
Calpurnia	Fabaceae	AM235005	AY386951		GU476474				AF287668
Campylotropis	Fabaceae	U74228	EU717418	EU717519					JN402492
Cassia	Fabaceae	AM234244	EU361909			KM210312			KX057846
Chamaecrista	Fabaceae	JQ591641	KX264336	KP126855	KT459183	KT459225		KP126855	KP967092
Chorizema	Fabaceae	U74218						AY883266	AF518112
Cordyla	Fabaceae	U74204	KP177910
Coronilla	Fabaceae		JQ619970			HQ665018			HQ665024
[truncated: 10,603 more rows]
