# Supplementary material for: An updated floristic map of the world
Source: Nat Commun. 2023 May 30;14:2990. doi: 10.1038/s41467-023-38375-y (PMC10229591; doi:10.1038/s41467-023-38375-y)
Supplement: Supplementary file 11 — Source data [file 41467_2023_38375_MOESM11_ESM.zip]

Archive with 8 entries (7 files):
- Souce data of dendrograms/
- Souce data of dendrograms/Figure 1c.txt
- Souce data of dendrograms/Figure S10c.txt
- Souce data of dendrograms/Figure S1c.txt
- Souce data of dendrograms/Figure S3a.txt
- Souce data of dendrograms/Figure S3b.txt
- Souce data of dendrograms/Figure S9c.txt
- Source Data.xlsx
