# Supplementary material for: An updated floristic map of the world
Source: Nat Commun. 2023 May 30;14:2990. doi: 10.1038/s41467-023-38375-y (PMC10229591; doi:10.1038/s41467-023-38375-y)
Supplement: Supplementary file 11 — Source data [file 41467_2023_38375_MOESM11_ESM.zip › Souce data of dendrograms/Figure 1c.txt]

(((107:0.1536699502,(37:0.1376869013,((458:0.1173653299,((108:0.01260764778,106:0.01260764778):0.08567507944,(((12:0.02730771414,(11:0.01507472932,(13:0.009835877406,14:0.009835877406):0.005238851916):0.01223298482):0.01966313253,(425:0.04008134689,(213:0.03701885338,(256:0.02303537367,(211:0.01245347247,(212:0.006541788214,210:0.006541788214):0.005911684257):0.01058190119):0.01398347971):0.003062493511):0.006889499781):0.03952388962,(168:0.06832324265,(206:0.05565147553,(317:0.01394510152,371:0.01394510152):0.04170637401):0.01267176713):0.01817149364):0.01178799093):0.01908260271):0.01691269701,((3:0.07571880216,(485:0.04193413742,487:0.04193413742):0.03378466473):0.05309483335,((315:0.0382803283,(314:0.009145745352,450:0.009145745352):0.02913458295):0.06781803617,(373:0.07670913784,(370:0.03404322914,372:0.03404322914):0.0426659087):0.02938922663):0.02271527104):0.005464391436):0.003408874331):0.01598304895):0.05671071222,(((((391:0.02799179906,292:0.02799179906):0.02021565569,(220:0.03441957841,(((162:0.009143803289,160:0.009143803289):0.008605034097,(161:0.0101607642,304:0.0101607642):0.00758807319):0.009733485857,(247:0.02548067537,((324:0.01455603537,444:0.01455603537):0.008014600873,(279:0.0176406441,(245:0.01521321103,459:0.01521321103):0.002427433077):0.004929992143):0.002910039124):0.002001647871):0.006937255166):0.01378787635):0.01943076441,((265:0.0400668039,(417:0.0247250906,(305:0.01268070974,180:0.01268070974):0.01204438086):0.0153417133):0.02397971597,(122:0.05880534841,((30:0.03022375704,250:0.03022375704):0.00827390142,((416:0.01782831498,290:0.01782831498):0.01415154246,(214:0.02685565895,(249:0.01654226975,(131:0.01395660294,4:0.01395660294):0.002585666808):0.0103133892):0.005124198489):0.006517801022):0.02030768995):0.005241171463):0.003591699291):0.0553225118,(((435:0.03740229922,(60:0.01094389025,271:0.01094389025):0.02645840896):0.02476840804,((91:0.03069367991,460:0.03069367991):0.02577765086,(275:0.03325721022,29:0.03325721022):0.02321412055):0.005699376486):0.04580665926,((((369:0.02874196163,10:0.02874196163):0.01562788126,(228:0.04250398231,(297:0.03467869883,(473:0.02450345077,301:0.02450345077):0.01017524806):0.00782528348):0.001865860584):0.02771111963,(((296:0.02305573079,55:0.02305573079):0.01688305631,((481:0.01163703805,302:0.01163703805):0.01192640747,((482:0.001664349884,5:0.001664349884):0.01969859278,(6:0.007186924156,303:0.007186924156):0.01417601851):0.002200502862):0.01637534157):0.01296283718,(255:0.04210729142,(159:0.02671241034,(311:0.01907482103,448:0.01907482103):0.007637589314):0.01539488108):0.01079433286):0.01917933824):0.01744285655,((272:0.0438907462,281:0.0438907462):0.03807709259,((310:0.02038427663,(308:0.01635967902,309:0.01635967902):0.004024597611):0.04050918106,(342:0.03314272433,341:0.03314272433):0.02775073336):0.0210743811):0.007555980274):0.01845354745):0.01498336445):0.04225409538,(((136:0.04424551578,((243:0.01386888704,380:0.01386888704):0.01495347248,(2:0.01777666264,((47:0.01184653237,232:0.01184653237):0.005017989698,(71:0.0124647153,(105:0.00718486725,392:0.00718486725):0.005279848053):0.004399806766):0.0009121405722):0.01104569688):0.01542315625):0.02074872483,((333:0.02704160843,(368:0.00186517437,171:0.00186517437):0.02517643405):0.03661899914,(433:0.0569620046,(((121:0.01693882883,332:0.01693882883):0.01852907804,(99:0.02340074651,(351:0.0120918285,(157:0.008372168421,251:0.008372168421):0.003719660084):0.011308918):0.01206716036):0.007357579934,(((124:0.02109075061,405:0.02109075061):0.005897460757,(406:0.02330960431,(132:0.01122388824,(44:0.004661430186,103:0.004661430186):0.006562458058):0.01208571607):0.003678607055):0.0120254235,(57:0.02950123005,(374:0.003964189446,383:0.003964189446):0.0255370406):0.009512404821):0.003811851932):0.01413651779):0.006698602966):0.001333633048):0.07779103431,(((((431:0.04213553261,(85:0.01336256575,355:0.01336256575):0.02877296685):0.008413870778,(((196:0.01523651141,(231:0.006172252362,42:0.006172252362):0.009064259047):0.01279606508,(74:0.01838964011,404:0.01838964011):0.009642936375):0.01826219281,((446:0.02466071748,(199:0.01853883354,179:0.01853883354):0.006121883936):0.01080303327,(207:0.03175104181,(471:0.02083412584,429:0.02083412584):0.01091691597):0.00371270894):0.01083101855):0.004254634089):0.01960532618,(43:0.05372078108,40:0.05372078108):0.01643394849):0.01309578346,((426:0.05286987304,((408:0.02128670965,437:0.02128670965):0.01595376568,(186:0.02230880559,202:0.02230880559):0.01493166974):0.0156293977):0.01760491491,((((182:0.00687997792,184:0.00687997792):0.01440115651,(185:0.01113857189,183:0.01113857189):0.01014256254):0.01493855112,(187:0.02291370548,312:0.02291370548):0.01330598006):0.02840872025,((423:0.00990574442,34:0.00990574442):0.02747103574,(367:0.03266140659,(445:0.02449636247,(291:0.007212346903,354:0.007212346903):0.01728401557):0.00816504412):0.004715373566):0.02725162564):0.005846382149):0.01277572508):0.02269471228,((((338:0.02063127853,(340:0.005319799247,130:0.005319799247):0.01531147929):0.03799711305,((469:0.02482158294,467:0.02482158294):0.0252922293,(468:0.028312034,339:0.028312034):0.02180177825):0.00851457934):0.02575616337,((466:0.0427952436,((464:0.00659169688,465:0.00659169688):0.03278740617,(463:0.02846380258,(461:0.01772040828,462:0.01772040828):0.0107433943):0.01091530047):0.003416140551):0.03690629235,(254:0.05448686225,268:0.05448686225):0.02521467371):0.004683018999):0.01314050588,((((139:0.02952131796,(128:0.02856899027,138:0.02856899027):0.0009523276892):0.01374622747,(477:0.03615136895,(174:0.03533466289,((156:0.02362480877,(474:0.01250943688,145:0.01250943688):0.01111537189):0.007311038722,(27:0.02705120612,175:0.02705120612):0.003884641368):0.004398815403):0.0008167060548):0.007116176481):0.01991207145,(((376:0.0212686945,378:0.0212686945):0.008548306237,(154:0.02317956195,(155:0.01757847559,(379:0.01206945381,377:0.01206945381):0.005509021775):0.005601086366):0.006637438784):0.01515509355,(266:0.04259463577,(152:0.02733447918,209:0.02733447918):0.01526015659):0.00237745852):0.01820752259):0.02637836012,(((((269:0.02849905918,(31:0.01165774368,403:0.01165774368):0.0168413155):0.007869528788,(470:0.03129192642,(415:0.01927639158,(253:0.01353911796,(427:0.009199423182,192:0.009199423182):0.004339694777):0.005737273624):0.01201553484):0.005076661544):0.007051264278,(195:0.03955426436,((135:0.01365585206,(200:0.006291919612,(201:0.001716051375,117:0.001716051375):0.004575868237):0.007363932453):0.01259411659,(307:0.02446960899,((299:0.007569134601,421:0.007569134601):0.01226629788,(430:0.01452996899,193:0.01452996899):0.005305463491):0.004634176511):0.001780359667):0.01330429571):0.003865587882):0.01203789454,((83:0.04102136055,(219:0.02813024896,(198:0.01303523798,84:0.01303523798):0.01509501097):0.01289111159):0.01025883582,((267:0.02633956485,252:0.02633956485):0.02036708232,(176:0.04069877897,((414:0.02957475602,(359:0.02615037542,(357:0.02446429082,(170:0.02037699695,((360:0.01161542144,59:0.01161542144):0.004544953708,((358:0.006375109,361:0.006375109):0.007057937852,(356:0.009576756148,81:0.009576756148):0.003856290704):0.002727328299):0.004216621796):0.004087293873):0.001686084606):0.003424380595):0.00485782411,((190:0.01649698317,191:0.01649698317):0.01612578176,((116:0.02254573675,(169:0.01716585055,21:0.01716585055):0.005379886206):0.004968774313,(334:0.02574377861,153:0.02574377861):0.001770732461):0.005108253863):0.0018098152):0.006266198839):0.006007868194):0.004573549212):0.004177550414):0.0181674277,((298:0.00836203514,158:0.00836203514):0.05535678584,((197:0.04131129289,(172:0.02819346277,362:0.02819346277):0.01311783012):0.01777086743,(137:0.05233039673,259:0.05233039673):0.006751763591):0.004636660657):0.009906353514):0.01593280251):0.007967083835):0.008420164473):0.03684004961):0.02242955143):0.0451658361):0.07518216918,(((((455:0.03162937898,452:0.03162937898):0.04540124231,((456:0.00660580652,451:0.00660580652):0.03166618274,(453:0.02517534862,(454:0.008777405496,457:0.008777405496):0.01639794312):0.01309664064):0.03875863203):0.05317350518,((442:0.07012874938,((390:0.03310451219,389:0.03310451219):0.03108265735,(278:0.04269244277,(276:0.02359484424,277:0.02359484424):0.01909759853):0.02149472677):0.005941579836):0.05269967262,((294:0.03193030259,293:0.03193030259):0.04471048939,(295:0.06583949327,((347:0.01537937059,346:0.01537937059):0.03645033608,(345:0.03737049356,(344:0.01568373989,343:0.01568373989):0.02168675367):0.01445921311):0.01400978659):0.01080129871):0.04618763003):0.00737570446):0.09390551006,(280:0.13321838,413:0.13321838):0.09089125655):0.05037960693,(((216:0.1408153845,((((70:0.06239421771,(100:0.04565958118,(349:0.02146065095,102:0.02146065095):0.02419893023):0.01673463652):0.009073222755,((381:0.04811960874,484:0.04811960874):0.02062065518,(((420:0.03288260893,73:0.03288260893):0.01047606377,((133:0.02997301022,(226:0.02009430288,144:0.02009430288):0.009878707341):0.009042342618,(284:0.0336993986,58:0.0336993986):0.005315954233):0.004343319869):0.01091554463,(285:0.0476938723,((143:0.01758683401,286:0.01758683401):0.02147315694,(97:0.03218188161,(287:0.006865974955,62:0.006865974955):0.02531590665):0.00687810934):0.00863388135):0.006580345032):0.01446604659):0.002727176543):0.03018783892,((25:0.04584295812,(101:0.02577752009,24:0.02577752009):0.02006543804):0.03688079483,(26:0.07445084265,(((432:0.01072077428,398:0.01072077428):0.0499150987,(411:0.05074326674,(412:0.04816104407,(399:0.03193778707,410:0.03193778707):0.016223257):0.002582222671):0.009892606246):0.00617815262,((257:0.01853506461,258:0.01853506461):0.0450490456,((475:0.01188729263,476:0.01188729263):0.04097614226,(221:0.04830000931,(395:0.0238907938,478:0.0238907938):0.02440921552):0.004563425579):0.01072067531):0.003229915402):0.007636817044):0.008272910302):0.01893152643):0.03046426388,(((388:0.02774811525,262:0.02774811525):0.06206429986,(240:0.08589726244,(225:0.07033680249,(224:0.05469926298,(261:0.04568625251,(387:0.02336318185,51:0.02336318185):0.02232307066):0.009013010473):0.01563753951):0.01556045995):0.003915152666):0.02082171232,((((115:0.01709307937,114:0.01709307937):0.02844612345,(113:0.03880960291,(188:0.0166555652,400:0.0166555652):0.02215403771):0.006729599904):0.02844694873,((385:0.03370908286,396:0.03370908286):0.02713460095,(112:0.03684207455,397:0.03684207455):0.02400160926):0.01314246774):0.0178475703,(239:0.08496131909,(72:0.06625732127,(283:0.05502164275,(306:0.03341047405,472:0.03341047405):0.0216111687):0.01123567852):0.01870399782):0.006872402748):0.01880040559):0.02148541583):0.008695841263):0.06782652646,(((173:0.07080386114,(46:0.004266738477,274:0.004266738477):0.06653712266):0.02225297253,(402:0.07859067408,(222:0.06839596018,((329:0.02060583685,401:0.02060583685):0.04235867976,(178:0.04055451966,227:0.04055451966):0.02240999695):0.005431443567):0.0101947139):0.01446615959):0.05303566255,((((33:0.05490319221,23:0.05490319221):0.02962016822,(104:0.06534789672,(270:0.05476055979,436:0.05476055979):0.01058733694):0.01917546371):0.01780330436,((146:0.07267280675,(218:0.0667367539,((181:0.03432910718,(486:0.01441239354,409:0.01441239354):0.01991671365):0.01181264591,(393:0.04113485146,189:0.04113485146):0.005006901635):0.02059500081):0.005936052845):0.01658024914,(449:0.08779943996,(149:0.0628353727,(208:0.05129436901,((260:0.01487982055,41:0.01487982055):0.02461117821,(418:0.03722528051,(205:0.01866189454,(443:0.01233127284,61:0.01233127284):0.006330621695):0.01856338597):0.002265718251):0.01180337025):0.01154100369):0.02496406726):0.001453615928):0.0130736089):0.0104943625,(337:0.1047870992,(407:0.09639711335,348:0.09639711335):0.008389985899):0.008033928035):0.03327146894):0.06254941476):0.04884992116,((78:0.1318482953,(28:0.09474825129,(79:0.05935453695,77:0.05935453695):0.03539371434):0.03710004402):0.08957378532,((((48:0.04733739123,50:0.04733739123):0.02882491915,(1:0.05977201615,((327:0.03905442109,328:0.03905442109):0.01337902089,(326:0.04280153083,110:0.04280153083):0.009631911157):0.007338574164):0.01639029423):0.01829071875,(((229:0.06320445015,((53:0.03003688566,68:0.03003688566):0.0093630453,((36:0.01053971206,330:0.01053971206):0.02495097454,(69:0.02266100701,325:0.02266100701):0.01282967959):0.003909244354):0.02380451919):0.01195421404,((234:0.03496068207,49:0.03496068207):0.03256647878,((237:0.01655838495,(238:0.0136936059,(236:0.007772389581,235:0.007772389581):0.005921216321):0.002864779049):0.03939677682,(134:0.03518782415,(246:0.02941721549,419:0.02941721549):0.00577060866):0.02076733762):0.01157199907):0.007631503348):0.01668252524,(((352:0.03979512205,(19:0.009876213176,((17:0.003411992909,16:0.003411992909):0.004499222691,(18:0.005334907869,20:0.005334907869):0.002576307731):0.001964997576):0.02991890888):0.01433635294,((319:0.0113333013,(320:0.009085070363,(318:0.007382796135,321:0.007382796135):0.001702274228):0.002248230942):0.04096626467,((440:0.02800655435,(353:0.007710525551,148:0.007710525551):0.02029602879):0.01625267624,(125:0.03003881373,15:0.03003881373):0.01422041685):0.008040335397):0.00183190901):0.02339200708,(439:0.06406354673,(89:0.05302580957,(88:0.04516190756,90:0.04516190756):0.007863902012):0.01103773717):0.01345993534):0.01431770736):0.002611839699):0.08164805433,((38:0.09333152254,((80:0.03552893385,142:0.03552893385):0.02623191398,(386:0.05664466577,((300:0.02587447491,86:0.02587447491):0.02222202652,((264:0.02834604999,(441:0.02204728528,382:0.02204728528):0.006298764713):0.007446930914,(365:0.03195563935,76:0.03195563935):0.003837341556):0.01230352053):0.008548164338):0.005116182065):0.03157067471):0.0317310149,(((140:0.03824957518,(109:0.03105840548,(96:0.01394941314,282:0.01394941314):0.01710899234):0.007191169691):0.05918640948,(65:0.09442730869,(336:0.08494271217,(323:0.06468490268,(434:0.05832174526,((248:0.007043709713,366:0.007043709713):0.02619604702,(322:0.01957957579,123:0.01957957579):0.01366018094):0.02508198853):0.006363157423):0.02025780948):0.009484596527):0.003008675966):0.0220661041,(483:0.1099849434,(94:0.07663894504,(364:0.05800175893,(424:0.04106219714,(67:0.02865896804,177:0.02865896804):0.0124032291):0.01693956179):0.01863718612):0.03334599831):0.009517145406):0.005560448676):0.05103854602):0.04532099717):0.03606975151):0.01699741132):0.01107358817);
