# Supplementary material for: An updated floristic map of the world
Source: Nat Commun. 2023 May 30;14:2990. doi: 10.1038/s41467-023-38375-y (PMC10229591; doi:10.1038/s41467-023-38375-y)
Supplement: Supplementary file 11 — Source data [file 41467_2023_38375_MOESM11_ESM.zip › Souce data of dendrograms/Figure S10c.txt]

(((107:0.1901872095,(37:0.1823687892,((((12:0.0380954445,(11:0.0195652175,(13:0.0150645625,14:0.0150645625):0.004500655):0.018530227):0.01966540731,(425:0.0480625855,(213:0.036578341,(256:0.03298765067,(211:0.0173223885,(212:0.0109170305,210:0.0109170305):0.006405358):0.01566526217):0.003590690333):0.0114842445):0.009698266313):0.07328212264,((108:0.0122199595,106:0.0122199595):0.102394658,((370:0.0625,372:0.0625):0.05003168825,(168:0.09475490183,(206:0.08344827575,(317:0.0325,371:0.0325):0.05094827575):0.01130662608):0.01777678642):0.002082929292):0.01642835691):0.04367725003,(458:0.133079848,239:0.133079848):0.04164037649):0.007648564714):0.007818420348):0.1052512621,((((((162:0.0148083625,160:0.0148083625):0.02427413619,((161:0.016845329,304:0.016845329):0.01513823137,(324:0.0231092435,444:0.0231092435):0.008874316875):0.007098938312):0.0113453311,(247:0.046176976,(220:0.04145591,(245:0.0328913185,(279:0.0302013425,459:0.0302013425):0.002689976):0.0085645915):0.004721066):0.004250853783):0.04412051624,(((417:0.03062024175,(305:0.0211598745,180:0.0211598745):0.00946036725):0.02249665,(30:0.0387994145,250:0.0387994145):0.01431747725):0.03174388181,(122:0.07795171258,(214:0.0563892839,((416:0.0263157895,290:0.0263157895):0.01375227583,(131:0.02790116875,(249:0.021164021,4:0.021164021):0.00673714775):0.01216689658):0.01632121857):0.02156242868):0.006909060974):0.009687572466):0.0840722542,((((275:0.0571587125,29:0.0571587125):0.0298518885,((255:0.057038835,(91:0.038277512,460:0.038277512):0.018761323):0.02431289789,(265:0.0605500705,(391:0.0283613445,292:0.0283613445):0.032188726):0.02080166239):0.005658868111):0.02219733073,((159:0.050955414,(311:0.024279211,448:0.024279211):0.026676203):0.04154152783,(435:0.05857184275,(60:0.0216216215,271:0.0216216215):0.03695022125):0.03392509908):0.0167109899):0.04073982154,(((228:0.0574554175,(369:0.0316091955,10:0.0316091955):0.025846222):0.03648192463,((473:0.03181452925,(297:0.0163934425,303:0.0163934425):0.01542108675):0.03889269739,((481:0.0411199275,(296:0.034934498,55:0.034934498):0.0061854295):0.02076515796,((482:0.005597015,5:0.005597015):0.03996999663,(6:0.036,302:0.036):0.009567011625):0.01631807383):0.008822141185):0.02323011549):0.01553133364,((272:0.0634920635,281:0.0634920635):0.03542386796,((309:0.0231629395,(308:0.0211081795,310:0.0211081795):0.00205476):0.06184450294,(342:0.05474476025,(341:0.042207792,301:0.042207792):0.01253696825):0.03026268219):0.01390848901):0.01055274432):0.0404790775):0.02867284695):0.06587068779,(((298:0.0174418605,158:0.0174418605):0.1079722665,(((171:0.004789272,380:0.004789272):0.03439436513,(368:0.0148401825,333:0.0148401825):0.02434345463):0.05746558074,((136:0.05943691336,((243:0.019668737,2:0.019668737):0.01123586405,((47:0.0175159235,232:0.0175159235):0.008246276167,(71:0.0197643765,(105:0.010171306,392:0.010171306):0.0095930705):0.005997823167):0.005142401383):0.02853231231):0.01512765722,((121:0.022260274,332:0.022260274):0.0447252709,((433:0.05104295683,(406:0.0354019954,(405:0.03313181375,(132:0.02473205233,(124:0.01850989625,(44:0.0079113925,103:0.0079113925):0.01059850375):0.006222156083):0.008399761417):0.00227018165):0.01564096143):0.009550789048,((99:0.0307802875,(351:0.0168421055,157:0.0168421055):0.013938182):0.02485393183,(57:0.05163934425,(374:0.008435583,383:0.008435583):0.04320376125):0.003994875083):0.004959526548):0.006391799023):0.007579025671):0.02208464729):0.0287649091):0.06932435679,((((((40:0.04421397375,(43:0.015841584,251:0.015841584):0.02837238975):0.02410735583,(((231:0.009230769,431:0.009230769):0.02898528392,(179:0.02145376175,(85:0.0102272725,355:0.0102272725):0.01122648925):0.01676229117):0.02109951546,(429:0.0464550725,(207:0.04558747233,(446:0.03015075375,(199:0.0241090145,471:0.0241090145):0.00604173925):0.01543671858):0.0008676001667):0.01286049588):0.009005761203):0.008293682717,(259:0.0711864407,(195:0.05618153367,((307:0.02651998225,((299:0.0062724015,421:0.0062724015):0.01830398538,(430:0.015625,193:0.015625):0.008951386875):0.001943595375):0.02212538865,((196:0.016624041,42:0.016624041):0.01437165725,(74:0.0204841715,404:0.0204841715):0.01051152675):0.01764967265):0.007536162767):0.01500490703):0.005428571601):0.01991306906,(((423:0.0134099615,34:0.0134099615):0.03713773331,(367:0.043427781,(445:0.03078980675,(291:0.0109343935,354:0.0109343935):0.01985541325):0.01263797425):0.007119913813):0.03939579816,(((187:0.0210084035,183:0.0210084035):0.01730360256,((182:0.012912482,184:0.012912482):0.02188356862,(185:0.017077799,312:0.017077799):0.01771825162):0.003515955438):0.0337165884,((186:0.030711207,202:0.030711207):0.01609133713,(408:0.031126482,437:0.031126482):0.01567606213):0.02522605033):0.01791489852):0.006584588382):0.04059749417,((((137:0.08130455538,((31:0.0256410255,403:0.0256410255):0.02444534975,(470:0.0418326695,269:0.0418326695):0.00825370575):0.03121818013):0.007712822446,((83:0.052742616,(198:0.022821577,84:0.022821577):0.029921039):0.03059793217,((254:0.0352,252:0.0352):0.03526831503,((415:0.049413335,(((135:0.0101476015,192:0.0101476015):0.0162427705,((200:0.011225366,(201:0.0036764705,117:0.0036764705):0.0075488955):0.0096657055,(253:0.0150829565,427:0.0150829565):0.005808115):0.0054993005):0.01617432912,(116:0.0381193485,((170:0.020380435,169:0.020380435):0.009642489208,(81:0.0251824028,((358:0.011111111,361:0.011111111):0.008044598833,(360:0.0160390875,(356:0.010971787,59:0.010971787):0.0050673005):0.003116622333):0.006026692967):0.004840521408):0.008096424292):0.004445352619):0.006848633881):0.01009221487,((414:0.03642393817,(357:0.0322370435,(359:0.0198555955,219:0.0198555955):0.012381448):0.004186894667):0.01563792467,(190:0.0389908255,(191:0.035660091,21:0.035660091):0.0033307345):0.01307103733):0.007443687032):0.01096276517):0.01287223314):0.005676829654):0.01220298676,((197:0.06357922375,(172:0.057112069,362:0.057112069):0.00646715475):0.03175937294,((176:0.04933895775,(334:0.039647577,153:0.039647577):0.00969138075):0.02699232425,((267:0.046835443,266:0.046835443):0.023080977,((152:0.0313852815,209:0.0313852815):0.02616365087,((376:0.027506655,378:0.027506655):0.01445418181,(154:0.02988743283,(155:0.023892758,(379:0.021337947,377:0.021337947):0.002554811):0.005994674833):0.01207340398):0.01558809556):0.01236748763):0.006414862):0.01900731469):0.005881767891):0.02153087232,(((464:0.013321492,465:0.013321492):0.03494131294,(466:0.04303408067,(463:0.0305989815,(461:0.0202156335,462:0.0202156335):0.010383348):0.01243509917):0.005228724271):0.06131597502,(((469:0.0315934065,467:0.0315934065):0.03377988,(468:0.0414285715,339:0.0414285715):0.023944715):0.02499033769,(268:0.07582891067,(338:0.028503404,(340:0.009180791,130:0.009180791):0.019322613):0.04732550667):0.01453471352):0.01921515577):0.01317245694):0.01437433863):0.05516895637,((315:0.053319209,(314:0.0129353235,450:0.0129353235):0.0403838855):0.1073485233,((485:0.0493951615,487:0.0493951615):0.06373224162,(426:0.082207207,3:0.082207207):0.03092019612):0.04754032921):0.03162679957):0.002443951859):0.04975280425):0.05094718368):0.06501007971,((((((229:0.08533695458,(53:0.0609532016,((69:0.0287929125,325:0.0287929125):0.02254610992,(68:0.040220987,(36:0.0158079625,330:0.0158079625):0.0244130245):0.01111803542):0.009614179183):0.02438375298):0.0178505735,((234:0.0515283845,49:0.0515283845):0.036939537,((237:0.020759556,(238:0.01805684075,(236:0.0098522165,235:0.0098522165):0.00820462425):0.00270271525):0.05363508983,(419:0.05038126375,(246:0.046494993,134:0.046494993):0.00388627075):0.02401338208):0.01407327567):0.01471960659):0.03057227954,((((440:0.041027722,(353:0.0157618215,148:0.0157618215):0.0252659005):0.01922935833,(125:0.044708029,15:0.044708029):0.01554905133):0.01422533038,((319:0.0141119545,(320:0.0111532285,(318:0.009342302,321:0.009342302):0.0018109265):0.002958726):0.05894782504,(352:0.06142355,(19:0.01241581525,(17:0.008635831,(20:0.00659740025,(18:0.0037338765,16:0.0037338765):0.00286352375):0.00203843075):0.00377998425):0.04900773475):0.01163622954):0.001422631168):0.03953703525,((439:0.08313642367,(89:0.064552711,(88:0.053693182,90:0.053693182):0.010859529):0.01858371267):0.02113485738,(1:0.08809696075,(328:0.07106900583,(110:0.06473714525,(326:0.0512,327:0.0512):0.01353714525):0.006331860583):0.01702795492):0.0161743203):0.009748164913):0.01974036166):0.02461701025,(65:0.1355602714,((96:0.0205405405,282:0.0205405405):0.02910949875,(140:0.041855774,109:0.041855774):0.00779426525):0.08591023212):0.02281654651):0.090038689,((28:0.1184376345,(79:0.076376554,77:0.076376554):0.0420610805):0.113898649,((38:0.1367180527,(386:0.08967257394,((80:0.05112881225,(441:0.0347846665,142:0.0347846665):0.01634414575):0.02851779569,((300:0.0381433825,86:0.0381433825):0.03269499588,(76:0.05303030283,(264:0.0448936165,(365:0.033771107,382:0.033771107):0.0111225095):0.008136686333):0.01780807554):0.008808229569):0.010025966):0.04704547876):0.05748465228,(((336:0.1098313437,(323:0.0926926551,(434:0.07448470512,((248:0.012704174,366:0.012704174):0.03352242113,(322:0.0267412935,123:0.0267412935):0.01948530162):0.02825811):0.01820794997):0.01713868857):0.02781499162,((48:0.0671100365,50:0.0671100365):0.0447723748,(94:0.08880966063,(364:0.07733537517,(424:0.05130484475,(67:0.039893617,177:0.039893617):0.01141122775):0.02603053042):0.01147428546):0.02307275068):0.02576392399):0.04725791489,(483:0.1719330855,78:0.1719330855):0.01297116468):0.009298454802):0.03813357847):0.01607922343):0.09737611554,(((216:0.2006110348,((((((143:0.0380434785,73:0.0380434785):0.01899700056,((226:0.0310192025,144:0.0310192025):0.01901446575,(284:0.043613707,58:0.043613707):0.00641996125):0.007006810813):0.0189033111,(285:0.063154352,((133:0.0324812665,(420:0.02180937,286:0.02180937):0.0106718965):0.02196637517,(97:0.04244288475,(287:0.011314186,62:0.011314186):0.03112869875):0.01200475692):0.008706710333):0.01278943817):0.02257056499,((381:0.065437455,484:0.065437455):0.02845362175,(70:0.08447616,(100:0.058929318,(349:0.029481132,102:0.029481132):0.029448186):0.025546842):0.00941491675):0.004623278404):0.03900879413,((25:0.06317618425,(101:0.034868421,24:0.034868421):0.02830776325):0.04973762671,(((432:0.0168539325,398:0.0168539325):0.06921420456,(411:0.07031989133,(412:0.0661507255,(410:0.0514511875,400:0.0514511875):0.014699538):0.004169165833):0.01574824573):0.01484576798,(26:0.0969936385,((257:0.024407753,258:0.024407753):0.0606004399,((475:0.018010963,476:0.018010963):0.05681530942,(221:0.06949259475,(395:0.047112462,478:0.047112462):0.02238013275):0.005333677667):0.01018192048):0.0119854456):0.003920266542):0.01199990592):0.02460933832):0.04619093402,(373:0.1750553038,(((388:0.0391566265,262:0.0391566265):0.0849944513,(225:0.1080672146,(224:0.0965665235,(261:0.062708102,(387:0.0320267685,51:0.0320267685):0.0306813335):0.0338584215):0.01150069113):0.01608386317):0.03203674769,(240:0.1300110467,(((72:0.08305023375,(283:0.064257028,385:0.064257028):0.01879320575):0.02073999814,(396:0.08625,(306:0.049921997,472:0.049921997):0.036328003):0.01754023189):0.02018689529,((112:0.0579096045,397:0.0579096045):0.04850296415,((399:0.033244681,188:0.033244681):0.03880030717,(113:0.06278875425,(115:0.0240320425,114:0.0240320425):0.03875671175):0.009256233917):0.03436758048):0.01756455853):0.006033919514):0.0261767788):0.01886747829):0.008658779517):0.01689695152):0.08128768627,(((173:0.094183384,(46:0.006642512,274:0.006642512):0.087540872):0.03040685339,(402:0.1070966187,(222:0.09957966475,((329:0.030808729,401:0.030808729):0.060713999,(178:0.0795019155,227:0.0795019155):0.0120208125):0.00805693675):0.00751695395):0.01749361869):0.08268557102,((407:0.124375292,((128:0.039848485,(139:0.0385021095,138:0.0385021095):0.0013463755):0.01894328114,(174:0.04995867442,(477:0.0468990659,((156:0.033018868,(474:0.018641471,145:0.018641471):0.014377397):0.01090123025,(27:0.0363636365,175:0.0363636365):0.00755646175):0.00297896765):0.003059608517):0.008833091726):0.06558352581):0.0413470063,((((33:0.0851735015,23:0.0851735015):0.02896959467,(436:0.08524096375,(270:0.076761304,104:0.076761304):0.00847965975):0.02890213242):0.02188507105,((149:0.0864763815,(208:0.07920792092,((260:0.02433281,41:0.02433281):0.032383199,(418:0.04991857883,(205:0.0265427035,(443:0.0186199345,61:0.0186199345):0.007922769):0.02337587533):0.006797430167):0.02249191192):0.007268460583):0.03770666505,(449:0.121305603,(146:0.09373170308,(218:0.0857791029,((181:0.0461493055,(486:0.0184729065,409:0.0184729065):0.027676399):0.01746218167,(393:0.0606060605,189:0.0606060605):0.003005426667):0.02216761573):0.007952600183):0.02757389992):0.002877443555):0.01184512066):0.01369553106,(348:0.143382353,337:0.143382353):0.006341345274):0.01599859997):0.04155351016):0.07462291268):0.05346714207,((280:0.1663244355,413:0.1663244355):0.1397630251,(((295:0.0993644067,(345:0.08053897125,(344:0.05749440717,(346:0.04831771625,(347:0.0324675325,343:0.0324675325):0.01585018375):0.009176690917):0.02304456408):0.01882543545):0.02200053988,(455:0.1014481005,(294:0.054255319,293:0.054255319):0.0471927815):0.01991684608):0.06619261879,(((457:0.03556910575,(456:0.010869565,451:0.010869565):0.02469954075):0.04095526281,(453:0.0449790795,(454:0.014112903,452:0.014112903):0.0308661765):0.03154528906):0.09435341274,((390:0.0438066465,389:0.0438066465):0.06162100225,(442:0.1001200378,(278:0.06547727175,(276:0.0493601465,277:0.0493601465):0.01611712525):0.03464276608):0.005307610917):0.06545013254):0.01667978408):0.1185298952):0.0292784026):0.01042575927):0.01465692897);
