# Supplementary material for: An updated floristic map of the world
Source: Nat Commun. 2023 May 30;14:2990. doi: 10.1038/s41467-023-38375-y (PMC10229591; doi:10.1038/s41467-023-38375-y)
Supplement: Supplementary file 11 — Source data [file 41467_2023_38375_MOESM11_ESM.zip › Souce data of dendrograms/Figure S3a.txt]

(((107:0.1544549961,(37:0.1395630194,((458:0.1194012252,((108:0.01274882512,106:0.01274882512):0.08643249917,(((12:0.02846790108,(11:0.01563630018,(13:0.01043708046,14:0.01043708046):0.005199219726):0.0128316009):0.0202146768,(425:0.04106694906,(213:0.03851598041,(256:0.02350121221,(211:0.01283294657,(212:0.00694586566,210:0.00694586566):0.005887080912):0.01066826564):0.0150147682):0.002550968649):0.007615628824):0.03859057967,(168:0.06939237077,(206:0.05673431202,(317:0.01453493024,371:0.01453493024):0.04219938178):0.01265805876):0.01788078678):0.01190816673):0.02021990096):0.01508903529,((3:0.07476594798,(485:0.04238552368,487:0.04238552368):0.0323804243):0.05399971217,((315:0.03855907027,(314:0.009413613781,450:0.009413613781):0.02914545649):0.06870892277,(373:0.075862475,(370:0.03546495893,372:0.03546495893):0.04039751607):0.03140551804):0.0214976671):0.005724600395):0.00507275886):0.01489197666):0.05856890219,(((((391:0.02688193165,292:0.02688193165):0.02184569905,((((162:0.008644691869,160:0.008644691869):0.009235644438,(161:0.00999660615,304:0.00999660615):0.007883730156):0.008491410858,((324:0.01539011492,444:0.01539011492):0.007755033029,(245:0.01797434399,(279:0.01590542034,459:0.01590542034):0.002068923651):0.005170803956):0.003226599215):0.006639646969,(220:0.02897479299,247:0.02897479299):0.00403660114):0.01571623656):0.01875383068,((265:0.03894748536,(417:0.02438382222,(305:0.01300168405,180:0.01300168405):0.01138213817):0.01456366314):0.02562083865,(122:0.06027538781,((30:0.03025261059,250:0.03025261059):0.009268712849,(214:0.03534347811,((249:0.0162119964,(131:0.01444689934,4:0.01444689934):0.001765097064):0.0109841794,(416:0.01850292961,290:0.01850292961):0.008693246187):0.008147302308):0.004177845333):0.02075406437):0.004292936204):0.002913137367):0.05730120236,(((435:0.03800552148,(60:0.01116476961,271:0.01116476961):0.02684075186):0.02457268652,((91:0.02918271693,460:0.02918271693):0.02692079141,(275:0.03367870148,29:0.03367870148):0.02242480685):0.006474699666):0.04525459831,(((228:0.04575347427,((369:0.02908177723,10:0.02908177723):0.01452011148,(297:0.03341477527,(473:0.02373849452,301:0.02373849452):0.00967628075):0.01018711345):0.002151585559):0.02650844238,(((296:0.02308571351,55:0.02308571351):0.01771922632,((481:0.0121108786,302:0.0121108786):0.01170786604,((482:0.001780464805,5:0.001780464805):0.01954371287,(6:0.00748956777,303:0.00748956777):0.01383460991):0.002494566961):0.01698619519):0.01339316005,(255:0.04235458057,(159:0.02754619994,(311:0.01863679647,448:0.01863679647):0.008909403471):0.01480838063):0.01184351931):0.01806381677):0.01851043492,((272:0.04649206045,281:0.04649206045):0.0360688655,((310:0.02062655396,(308:0.01755585447,309:0.01755585447):0.003070699487):0.04194574394,(342:0.03380499198,341:0.03380499198):0.02876730591):0.01998862805):0.008211425622):0.01706045474):0.01694985742):0.04400872672,(((((121:0.01675474911,332:0.01675474911):0.01909628009,(99:0.02324879658,(351:0.01283721319,(157:0.008734061633,251:0.008734061633):0.00410315156):0.01041158339):0.01260223262):0.01035999361,((57:0.03100150786,(374:0.004273702724,383:0.004273702724):0.02672780513):0.01260730195,(433:0.03913149425,((406:0.02259555253,(132:0.01189308655,(44:0.005065142164,103:0.005065142164):0.006827944385):0.01070246598):0.00589394407,(333:0.02605692224,(124:0.02227961703,405:0.02227961703):0.003777305208):0.002432574363):0.01064199765):0.004477315553):0.002602213004):0.02052557925,((368:0.001716161774,171:0.001716161774):0.0516622915,(136:0.04509069351,((243:0.0146120125,380:0.0146120125):0.01537636112,(2:0.01879762515,((47:0.01254154091,232:0.01254154091):0.005158483584,(71:0.01315934035,(105:0.00760377219,392:0.00760377219):0.005555568162):0.004540684146):0.001097600654):0.01119074848):0.01510231988):0.008287759769):0.01335814878):0.0751058735,((((((446:0.02477281496,(199:0.01735899468,179:0.01735899468):0.007413820282):0.01025239394,(207:0.03222296471,(471:0.02074855779,429:0.02074855779):0.01147440693):0.002802244189):0.01171318984,((85:0.01282793216,355:0.01282793216):0.02300764058,(431:0.01465885387,(231:0.00646222851,42:0.00646222851):0.00819662536):0.02117671887):0.010902826):0.01989021007,(43:0.05368720685,40:0.05368720685):0.01294140197):0.01461452145,((426:0.0526720532,((186:0.02138417178,202:0.02138417178):0.01478603871,(408:0.02141164851,437:0.02141164851):0.01475856198):0.01650184271):0.01693096812,((((182:0.006883986818,184:0.006883986818):0.01363222593,(185:0.01115694884,183:0.01115694884):0.009359263914):0.01540558913,(187:0.02231778209,312:0.02231778209):0.01360401979):0.02873002114,((423:0.009857001673,34:0.009857001673):0.02755095418,(367:0.0335237821,(445:0.02449196772,(291:0.007477409241,354:0.007477409241):0.01701455848):0.009031814377):0.003884173761):0.02724386717):0.004951198296):0.01164010894):0.02125031251,((((298:0.008776114163,158:0.008776114163):0.05533477521,((197:0.04240928845,(172:0.03025401383,362:0.03025401383):0.01215527462):0.01740975533,(137:0.05039005527,259:0.05039005527):0.009428988516):0.004291845587):0.01212539022,((((152:0.02704153316,209:0.02704153316):0.01658655458,((376:0.02151064772,378:0.02151064772):0.00843776201,(154:0.02239828195,(155:0.0176160863,(379:0.01188076528,377:0.01188076528):0.005735321027):0.00478219565):0.007550127775):0.01367967801):0.01009723172,(266:0.04635007235,(267:0.02691589465,252:0.02691589465):0.0194341777):0.007375247105):0.01587828447,(((470:0.03570031935,(269:0.02927193385,(31:0.01206922766,403:0.01206922766):0.01720270619):0.006428385501):0.0134979491,(((135:0.01218539214,(200:0.006211431684,(201:0.001823538094,117:0.001823538094):0.00438789359):0.00597396046):0.01395459573,(415:0.01903496345,(253:0.01359572048,(427:0.009118667012,192:0.009118667012):0.004477053465):0.005439242969):0.007105024426):0.01506915054,(195:0.04058799407,((196:0.02101524645,(74:0.01793608224,404:0.01793608224):0.00307916421):0.01387314314,(307:0.02455777673,((299:0.008047532809,421:0.008047532809):0.01160437771,(430:0.01441941467,193:0.01441941467):0.005232495847):0.004905866219):0.01033061286):0.005699604478):0.0006211443407):0.007989130039):0.009158598504,((83:0.03828499922,(198:0.01363336524,84:0.01363336524):0.02465163398):0.01434231964,(176:0.04243720127,(((190:0.01748485009,191:0.01748485009):0.01578336677,((116:0.02274270405,(169:0.01843074914,21:0.01843074914):0.004311954908):0.005774802459,(334:0.02639013998,153:0.02639013998):0.002127366527):0.004750710348):0.002120918018,((359:0.02423784613,219:0.02423784613):0.009593478673,(414:0.02906351849,(357:0.02464348535,((170:0.01392913298,(356:0.009225569529,59:0.009225569529):0.004703563446):0.004255620805,((358:0.006752429779,361:0.006752429779):0.007722303275,(360:0.01131865171,81:0.01131865171):0.003156081347):0.003710020726):0.006458731567):0.004420033146):0.004767806307):0.001557810073):0.0070480664):0.01019011759):0.005729548086):0.01124673697):0.006632675665):0.01697803644,(((338:0.02099782194,(340:0.005424218449,130:0.005424218449):0.01557360349):0.03818227955,((469:0.02438784545,467:0.02438784545):0.0264342017,(468:0.02863577612,339:0.02863577612):0.02218627103):0.008358054351):0.02519996238,((466:0.04177202914,((464:0.006875405896,465:0.006875405896):0.0317149017,(463:0.02864050638,(461:0.01784266417,462:0.01784266417):0.01079784221):0.009949801214):0.003181721543):0.03804935668,(254:0.05480302167,268:0.05480302167):0.02501836415):0.004558678056):0.008834252148):0.009279126746):0.03934903279):0.0269489149):0.04423250779):0.0700744207,(((78:0.1334726746,(28:0.09542332124,(79:0.05873003498,77:0.05873003498):0.03669328626):0.03804935334):0.0891980747,(((((53:0.0310997922,68:0.0310997922):0.009191808799,((36:0.01062056409,330:0.01062056409):0.02558004472,(69:0.02342850676,325:0.02342850676):0.01277210204):0.004090992196):0.03518235197,((234:0.03516142258,49:0.03516142258):0.03267763333,((237:0.01695614243,(238:0.01387393163,(236:0.008074066262,235:0.008074066262):0.00579986537):0.003082210793):0.03953442595,(134:0.03559836548,(246:0.02949008279,419:0.02949008279):0.006108282693):0.0208922029):0.01134848753):0.007634897068):0.01753548602,(((352:0.04073315974,(19:0.01021962129,((17:0.003351740043,16:0.003351740043):0.004610883013,(18:0.005602222409,20:0.005602222409):0.002360400647):0.002256998234):0.03051353845):0.01402988318,((319:0.01157933028,(320:0.009489048442,(318:0.00767229411,321:0.00767229411):0.001816754332):0.002090281835):0.04129536903,((440:0.02846106615,(353:0.007599819526,148:0.007599819526):0.02086124662):0.01589526437,(125:0.03065937941,15:0.03065937941):0.01369695111):0.008518368795):0.001888343619):0.02279800336,((1:0.06030725223,(88:0.04557019139,90:0.04557019139):0.01473706084):0.006705841575,(229:0.06238766379,(89:0.05345855018,439:0.05345855018):0.008929113611):0.00462543001):0.01054795249):0.0154483927):0.07799459259,(483:0.1412913412,((38:0.09420260341,((80:0.03573529576,142:0.03573529576):0.02726580571,(386:0.05757021892,((300:0.02684655292,86:0.02684655292):0.0220454443,((264:0.02897906827,(441:0.02275333218,382:0.02275333218):0.006225736094):0.007521932118,(365:0.03292190573,76:0.03292190573):0.003579094657):0.01239099684):0.008678221693):0.005430882545):0.03120150194):0.04230115208,((((48:0.04686203551,50:0.04686203551):0.02219589507,(328:0.05298552653,(110:0.04742432173,(326:0.0388698809,327:0.0388698809):0.008554440834):0.005561204804):0.01607240404):0.02411217458,(94:0.07590640671,(364:0.05906862414,(424:0.04127846207,(67:0.02926161026,177:0.02926161026):0.01201685181):0.01779016207):0.01683778257):0.01726369845):0.01715561834,((140:0.03855744909,(109:0.03142093813,(96:0.01434940572,282:0.01434940572):0.01707153241):0.007136510954):0.06047809035,(65:0.09553444452,(336:0.08657416634,(323:0.06648565609,(434:0.0593573351,((248:0.007424449451,366:0.007424449451):0.02654951789,(322:0.02041693242,123:0.02041693242):0.01355703492):0.02538336776):0.007128320987):0.02008851025):0.008960278186):0.003501094916):0.01129018406):0.02617803198):0.00478758576):0.02971269034):0.05166671769):0.04375463324,(((216:0.1420658842,((((70:0.06282569817,(100:0.04654994946,(349:0.02172271673,102:0.02172271673):0.02482723273):0.01627574871):0.01011972242,((381:0.04795847501,484:0.04795847501):0.02174369042,(((143:0.02210933079,73:0.02210933079):0.02093174959,((226:0.02065726725,144:0.02065726725):0.01941317317,(284:0.03525338383,58:0.03525338383):0.00481705659):0.002970639952):0.01333654135,(285:0.04689481367,((133:0.02490613395,(420:0.01711947231,286:0.01711947231):0.007786661638):0.01596671133,(97:0.03258380792,(287:0.006977286949,62:0.006977286949):0.02560652097):0.008289037364):0.006021968386):0.00948280805):0.0133245437):0.003243255163):0.03003584591,((25:0.04685681984,(101:0.02594974846,24:0.02594974846):0.02090707139):0.03686905699,(26:0.07507956231,(((432:0.01082518096,398:0.01082518096):0.05087622604,(411:0.05073559736,(412:0.04923130956,(399:0.03285975153,410:0.03285975153):0.01637155803):0.001504287802):0.01096580965):0.005999699931,((257:0.01750096724,258:0.01750096724):0.0458532184,((475:0.01168734022,476:0.01168734022):0.04202136692,(221:0.04908085488,(395:0.02466364378,478:0.02466364378):0.0244172111):0.004627852257):0.009645478499):0.0043469213):0.007378455379):0.008646314514):0.01925538966):0.03139927947,(((388:0.02769411501,262:0.02769411501):0.06132042236,(240:0.08564349165,(225:0.07110411118,(224:0.05549028269,(261:0.04606041196,(387:0.02279472848,51:0.02279472848):0.02326568348):0.009429870735):0.01561382849):0.01453938046):0.003371045725):0.02193220047,((((115:0.01757679973,114:0.01757679973):0.02868099209,(113:0.03961114184,(188:0.01770625612,400:0.01770625612):0.02190488572):0.006646649981):0.02853593592,((385:0.03439189778,396:0.03439189778):0.02736307198,(112:0.03686083675,397:0.03686083675):0.02489413301):0.01303875799):0.0177000271,(239:0.08467259083,(72:0.06623522317,(283:0.05608851279,(306:0.03420324211,472:0.03420324211):0.02188527068):0.01014671038):0.01843736766):0.007821164019):0.01845298299):0.02343380812):0.007685338278):0.07020248441,(((173:0.07107231682,(46:0.004345917938,274:0.004345917938):0.06672639888):0.02262062415,(402:0.0793625508,(222:0.06987929507,((329:0.02102911787,401:0.02102911787):0.04240095352,(178:0.04234983033,227:0.04234983033):0.02108024106):0.006449223679):0.009483255733):0.01433039017):0.0658943501,((348:0.1105823475,(((33:0.05376036444,23:0.05376036444):0.03157744902,(104:0.06499039542,(270:0.05393339408,436:0.05393339408):0.01105700134):0.02034741804):0.01775353133,((146:0.07216275545,(218:0.06595777222,((181:0.03499142906,(486:0.01353285182,409:0.01353285182):0.02145857724):0.01074006399,(393:0.04068278953,189:0.04068278953):0.005048703521):0.02022627916):0.006204983231):0.01698794784,(449:0.08760296563,(149:0.0636444538,(208:0.05186364477,((260:0.01521762296,41:0.01521762296):0.02433088973,(418:0.03779786437,(205:0.0187588589,(443:0.01273267844,61:0.01273267844):0.006026180454):0.01903900547):0.001750648319):0.01231513208):0.01178080903):0.02395851183):0.001547737658):0.0139406415):0.007491002751):0.01293962834,(337:0.1145630249,(407:0.09398586897,((139:0.03002231819,(128:0.02890964586,138:0.02890964586):0.001112672337):0.01367866661,(477:0.03660286781,(174:0.03578087727,((156:0.0230155019,(474:0.01275560256,145:0.01275560256):0.01025989934):0.008108121033,(27:0.027117197,175:0.027117197):0.004006425937):0.004657254342):0.0008219905327):0.007098116994):0.05028488417):0.0205771559):0.008958950997):0.0360653152):0.05268107758):0.04365039033,((280:0.1280918149,413:0.1280918149):0.09965396007,(((455:0.03334741156,452:0.03334741156):0.04790592866,((456:0.007123338131,451:0.007123338131):0.03320031493,(453:0.02680799494,(454:0.009504239227,457:0.009504239227):0.01730375571):0.01351565812):0.04092968716):0.04875806661,((442:0.07212058268,((390:0.03377534499,389:0.03377534499):0.03098625354,(278:0.04325142628,(276:0.02478114184,277:0.02478114184):0.01847028443):0.02151017225):0.00735898415):0.05145638168,((294:0.03332360188,293:0.03332360188):0.0436633936,(295:0.06642511063,((347:0.01607585331,346:0.01607585331):0.03630111301,(345:0.03836812902,(344:0.01641030496,343:0.01641030496):0.02195782406):0.0140088373):0.01404814431):0.01056188485):0.04658996888):0.006434442474):0.09773436817):0.02817298397):0.01050662354):0.01667293644);
