# Supplementary material for: An updated floristic map of the world
Source: Nat Commun. 2023 May 30;14:2990. doi: 10.1038/s41467-023-38375-y (PMC10229591; doi:10.1038/s41467-023-38375-y)
Supplement: Supplementary file 11 — Source data [file 41467_2023_38375_MOESM11_ESM.zip › Souce data of dendrograms/Figure S3b.txt]

(((107:0.1532640737,(37:0.1362651714,((458:0.1159205318,((108:0.01252239841,106:0.01252239841):0.0852326448,(((12:0.02652046456,(11:0.01480882397,(13:0.009406971094,14:0.009406971094):0.005401852872):0.01171164059):0.01921820961,(425:0.03932379343,(213:0.03609641211,(256:0.02259200349,(211:0.01221546579,(212:0.006254416788,210:0.006254416788):0.005961048999):0.0103765377):0.01350440861):0.00322738132):0.006414880741):0.0402810763,(168:0.0678249307,(206:0.05473155745,(317:0.01351879337,371:0.01351879337):0.04121276408):0.01309337325):0.01819481977):0.01173529274):0.01816548858):0.01823697635,((3:0.07657105623,(485:0.04157297373,487:0.04157297373):0.0349980825):0.05234168964,((315:0.03865726209,(314:0.008945655037,450:0.008945655037):0.02971160706):0.06646531404,(373:0.07747274152,(370:0.0330112159,372:0.0330112159):0.04446152562):0.02764983461):0.02379016974):0.00524476227):0.002107663216):0.01699890233):0.05627197361,(((((391:0.02880225429,292:0.02880225429):0.01904227075,(220:0.03378307862,(((162:0.009562231485,160:0.009562231485):0.008145467999,(161:0.01028706226,304:0.01028706226):0.00742063722):0.009644479191,((324:0.01397231251,444:0.01397231251):0.009825790634,(247:0.02216549419,(279:0.01738501045,(245:0.01470742053,459:0.01470742053):0.002677589921):0.004780483738):0.001632608952):0.003554075535):0.006430899942):0.01406144642):0.01993971323,((265:0.04087904553,(417:0.02488191931,(305:0.01246387256,180:0.01246387256):0.01241804675):0.01599712623):0.02283851511,(122:0.05777757257,((30:0.03023263317,250:0.03023263317):0.007586714273,((416:0.01736272868,290:0.01736272868):0.01443939975,(214:0.02658337347,(249:0.01680078498,(131:0.01364052209,4:0.01364052209):0.003160262892):0.00978258849):0.00521875496):0.006017219013):0.01995822512):0.005939988078):0.004066677624):0.05392756417,(((435:0.03698193202,(60:0.01078134299,271:0.01078134299):0.02620058904):0.02487702314,((91:0.03176469833,460:0.03176469833):0.02500044234,(275:0.03295610286,29:0.03295610286):0.02380903782):0.005093814489):0.04618645165,(((310:0.02028701517,(308:0.01552133076,309:0.01552133076):0.004765684414):0.03949184503,(342:0.03269775234,341:0.03269775234):0.02708110786):0.02713447864,((((296:0.02313255948,55:0.02313255948):0.01623275706,((482:0.00158246787,5:0.00158246787):0.02184218614,((6:0.006984905049,303:0.006984905049):0.01441595492,(481:0.01132156992,302:0.01132156992):0.01007929005):0.002023794045):0.01594066252):0.01266691658,(255:0.04196563789,(159:0.02615483081,(311:0.0193777957,448:0.0193777957):0.006777035108):0.01581080708):0.01006659523):0.0273489327,((272:0.0420838767,281:0.0420838767):0.02982069031,((369:0.02851250049,10:0.02851250049):0.01552060975,(228:0.04168556661,(297:0.03573168638,(473:0.02512099436,301:0.02512099436):0.01061069202):0.005953880228):0.002347543629):0.02787145677):0.007476598806):0.007532173023):0.02113206798):0.01366639563):0.04234208264,(((433:0.0570236437,(((121:0.01713598849,332:0.01713598849):0.01809173095,(99:0.02351091517,(351:0.01157974772,(157:0.008134498801,251:0.008134498801):0.003445248922):0.01193116744):0.01171680427):0.006959724842,((57:0.02832373408,(374:0.003779023815,383:0.003779023815):0.02454471027):0.01007425314,(406:0.02836971046,((132:0.010687676,(44:0.004386621959,103:0.004386621959):0.006301054038):0.01272939654,(124:0.02028278904,405:0.02028278904):0.00313428349):0.004952637922):0.01002827677):0.003789457058):0.01483619942):0.00839645187,((333:0.02685213673,(368:0.001916886597,171:0.001916886597):0.02493525014):0.03633861431,(136:0.04356369693,((243:0.01338637625,380:0.01338637625):0.01470802003,(2:0.01705847008,((47:0.01135888972,232:0.01135888972):0.005002487245,(71:0.01218303286,(105:0.006888116265,392:0.006888116265):0.005294916596):0.004178344109):0.0006970931126):0.01103592619):0.01546930065):0.01962705411):0.002229344529):0.07644837312,(((((431:0.04313298978,(85:0.01375910583,355:0.01375910583):0.02937388395):0.008060158932,(((74:0.01873352442,404:0.01873352442):0.01272419981,(199:0.02302035471,(196:0.01503474721,(231:0.005959712025,42:0.005959712025):0.009075035186):0.007985607499):0.008437369517):0.01559405435,((446:0.01903109985,179:0.01903109985):0.01435563981,(207:0.03143959312,(471:0.02088244801,429:0.02088244801):0.01055714511):0.00194714654):0.01366503892):0.004141370134):0.01951136629,(43:0.05374855304,40:0.05374855304):0.01695596196):0.01415231943,((426:0.05294838309,((408:0.02119318325,437:0.02119318325):0.01681542483,(186:0.02296362936,202:0.02296362936):0.01504497872):0.01493977501):0.018087493,((((182:0.006891935214,184:0.006891935214):0.01493575837,(185:0.01101253384,183:0.01101253384):0.01081515974):0.01451777994,(187:0.02335911996,312:0.02335911996):0.01298635357):0.0281625118,((423:0.009955188984,34:0.009955188984):0.02733529571,(367:0.03199794711,(445:0.02443144609,(291:0.006979409756,354:0.006979409756):0.01745203633):0.007566501021):0.005292537584):0.02721750063):0.006527890765):0.01382095834):0.02139779163,((((338:0.02038404416,(340:0.005241409096,130:0.005241409096):0.01514263506):0.03788023745,((469:0.02517387214,467:0.02517387214):0.02447201266,(468:0.02808560135,339:0.02808560135):0.02156028345):0.008618396808):0.02611682435,((466:0.04355903102,((464:0.00638212323,465:0.00638212323):0.03356227767,(463:0.02833450029,(461:0.01765541268,462:0.01765541268):0.01067908761):0.01160990061):0.003614630117):0.0359973388,(254:0.05430285655,268:0.05430285655):0.02525351327):0.004824736139):0.01322757819,((((139:0.02914148219,(128:0.02837638798,138:0.02837638798):0.0007650942102):0.01382851421,(477:0.03578713627,(174:0.03498996593,((156:0.02402800215,(474:0.01233090358,145:0.01233090358):0.01169709856):0.006644511907,(27:0.02699681635,175:0.02699681635):0.003675697708):0.004317451876):0.0007971703397):0.007182860134):0.0197904592,(((376:0.02115197645,378:0.02115197645):0.008585333766,(154:0.02372356611,(155:0.01748950632,(379:0.01222456127,377:0.01222456127):0.005264945049):0.006234059788):0.006013744105):0.01482830199,(209:0.04175662564,(152:0.02719737708,266:0.02719737708):0.01455924856):0.002808986569):0.01819484339):0.02620306993,(((((269:0.02782308705,(31:0.01136752064,403:0.01136752064):0.01645556641):0.008079468779,(470:0.03093999358,(415:0.01949328184,(253:0.01351301421,(427:0.009259889305,192:0.009259889305):0.00425312491):0.005980267627):0.01144671173):0.004962562256):0.007599409128,(195:0.03950796102,((135:0.01472360084,(200:0.006355450359,(201:0.001637834619,117:0.001637834619):0.00471761574):0.008368150483):0.01135399102,(307:0.02431981823,((299:0.007224294462,421:0.007224294462):0.01272921042,(430:0.01462225035,193:0.01462225035):0.005331254524):0.004366313349):0.001757773632):0.01343036916):0.003994003944):0.0118028981,((83:0.04247588161,(219:0.02797425168,(198:0.01261607085,84:0.01261607085):0.01535818083):0.01450162993):0.008632271027,((267:0.02594925161,252:0.02594925161):0.02084879876,(176:0.03991959101,((414:0.02967523151,(359:0.02604020912,(357:0.02436182587,(170:0.02080232066,((360:0.01193503348,59:0.01193503348):0.004508809234,((358:0.006101293695,361:0.006101293695):0.006745625051,(356:0.009176849799,81:0.009176849799):0.003670068947):0.003596923967):0.004358477943):0.003559505213):0.001678383248):0.003635022391):0.004677221696,((190:0.01581065761,191:0.01581065761):0.01640127191,((116:0.02250717497,(169:0.01632908239,21:0.01632908239):0.006178092579):0.004367667476,(334:0.02531778933,153:0.02531778933):0.001557053114):0.005337087073):0.002140523685):0.005567137805):0.006878459358):0.004310102271):0.004196710421):0.01797119519,((137:0.05315447971,(197:0.04048267285,(172:0.02678962402,362:0.02678962402):0.01369304884):0.01267180686):0.01019578748,(259:0.06016340861,(298:0.008073631872,158:0.008073631872):0.05208977673):0.003186858582):0.009925791063):0.01568746728):0.008645158621):0.008645941913):0.03561384263):0.0221854164):0.04548216221):0.07432322276,(((((455:0.03065296285,452:0.03065296285):0.04365816734,((456:0.006281233393,451:0.006281233393):0.03056849726,(453:0.02410960837,(454:0.008327942581,457:0.008327942581):0.01578166578):0.01274012229):0.03746139953):0.05626809096,(((278:0.04232725675,(276:0.02288546396,277:0.02288546396):0.01944179279):0.02474655719,(442:0.06289819924,(390:0.0326645887,389:0.0326645887):0.03023361054):0.004175614697):0.05546035154,((294:0.03093400212,293:0.03093400212):0.04549661399,(295:0.06555113748,((347:0.01486510152,346:0.01486510152):0.03647994917,(345:0.03680127179,(344:0.01526167563,343:0.01526167563):0.02153959617):0.01454377889):0.01420608679):0.01087947864):0.04610354935):0.008045055673):0.0911822704,(280:0.1369228195,413:0.1369228195):0.08483867204):0.05285041715,(((216:0.1398080165,((((70:0.0621657409,(100:0.04498643719,(349:0.02113486027,102:0.02113486027):0.02385157692):0.01717930371):0.008298328573,((381:0.04813256476,484:0.04813256476):0.01995319184,(((420:0.03249057698,73:0.03249057698):0.01011798944,((133:0.02924707723,(226:0.01974188559,144:0.01974188559):0.009505191639):0.008747893813,(284:0.03263998649,58:0.03263998649):0.005354984549):0.004613595382):0.01084054135,(285:0.04723206792,((143:0.01750748375,286:0.01750748375):0.02128238164,(97:0.03198478066,(287:0.006800426058,62:0.006800426058):0.0251843546):0.006805084733):0.008442202531):0.006217039848):0.01463664882):0.002378312877):0.03011557518,((25:0.04498043215,(101:0.02562057839,24:0.02562057839):0.01935985377):0.03692001418,(26:0.07375279872,(((432:0.01048817642,398:0.01048817642):0.04932968618,(411:0.05072653128,(412:0.04733351227,(399:0.03141572584,410:0.03141572584):0.01591778644):0.003393019005):0.009091331323):0.006288301888,((257:0.01923772555,258:0.01923772555):0.04437019033,((475:0.01208555542,476:0.01208555542):0.04003889481,(221:0.04754501263,(395:0.02336057547,478:0.02336057547):0.02418443716):0.004579437606):0.01148346564):0.002498248616):0.00764663423):0.008147647616):0.01867919832):0.0299193196,(((388:0.02782286765,262:0.02782286765):0.06240767413,(240:0.08595161314,(225:0.06956837474,(224:0.0541185554,(261:0.04534797344,(387:0.02373999907,51:0.02373999907):0.02160797437):0.008770581958):0.01544981934):0.0163832384):0.004278928637):0.02009828832,((((115:0.01672772568,114:0.01672772568):0.02826772666,(113:0.03824284053,(188:0.01592203719,400:0.01592203719):0.02232080334):0.006752611807):0.02847402074,((385:0.03333968171,396:0.03333968171):0.0270059136,(112:0.03682115543,397:0.03682115543):0.02352443987):0.01312387777):0.01803059013,(239:0.08523445336,(72:0.06634636274,(283:0.05422602008,(306:0.03287086557,472:0.03287086557):0.02135515451):0.01212034266):0.01888809062):0.006265609848):0.01882876689):0.02017013416):0.009309052209):0.0677130291,(((173:0.07079370657,(46:0.004216560051,274:0.004216560051):0.06657714652):0.02176069416,(402:0.07793772367,(222:0.06742396582,((329:0.02052670813,401:0.02052670813):0.04206335126,(178:0.03911944557,227:0.03911944557):0.02347061381):0.004833906433):0.01051375785):0.01461667707):0.05274955975,((((33:0.055662625,23:0.055662625):0.0282235992,(104:0.06554766858,(270:0.05536531504,436:0.05536531504):0.01018235354):0.01833855562):0.01790812121,((146:0.07295875821,(218:0.0671604012,((181:0.03374782948,(486:0.01500955727,409:0.01500955727):0.01873827222):0.01275231377,(393:0.04188676626,189:0.04188676626):0.004613376999):0.02066025794):0.005798357018):0.01644625387,(449:0.08789185414,(149:0.06227726639,(208:0.05085333222,((260:0.01454180902,41:0.01454180902):0.02480252721,(418:0.03680805733,(205:0.01853207092,(443:0.01204618111,61:0.01204618111):0.006485889803):0.01827598642):0.002536278897):0.01150899599):0.01142393417):0.02561458774):0.00151315795):0.01238933332):0.00983835328,(337:0.1030635715,(407:0.09621947464,348:0.09621947464):0.006844096863):0.00856912718):0.0336712618):0.06221708508):0.0491631066,((78:0.1307803299,(28:0.09431773862,(79:0.05989509895,77:0.05989509895):0.03442263967):0.0364625913):0.08996043988,((((229:0.06255623074,((53:0.02935858866,68:0.02935858866):0.0094029568,((36:0.01050586864,330:0.01050586864):0.02451515504,(69:0.02204081349,325:0.02204081349):0.01298021018):0.00374052178):0.02379468528):0.01239992929,((234:0.03482177937,49:0.03482177937):0.03254462577,((237:0.01629855265,(238:0.01361536804,(236:0.007560562029,235:0.007560562029):0.006054806011):0.002683184613):0.03929592269,(134:0.03504776008,(246:0.02938138007,419:0.02938138007):0.005666380004):0.02054671527):0.0117719298):0.007589754891):0.01606240478,((((440:0.02763559692,(353:0.007837213072,148:0.007837213072):0.01979838385):0.0165571058,(125:0.02954285794,15:0.02954285794):0.01464984478):0.009713537985,((319:0.01117525368,(320:0.008800971837,(318:0.007160354668,321:0.007160354668):0.00164061717):0.002374281842):0.04071702544,(352:0.03920009555,(19:0.009647735176,((17:0.003495069861,16:0.003495069861):0.004413510609,(18:0.005163416594,20:0.005163416594):0.002745163876):0.001739154706):0.02955236038):0.01269218357):0.002013961589):0.02806950533,((1:0.05909975836,((327:0.03916737866,328:0.03916737866):0.01315681838,(326:0.04295029684,110:0.04295029684):0.009373900205):0.006775561314):0.01751018406,(439:0.06411663083,(89:0.05260412132,(88:0.04468785137,90:0.04468785137):0.007916269956):0.01151250951):0.01249331158):0.005365803628):0.009042818774):0.08170161954,(483:0.1397155162,((38:0.0927205358,((80:0.03537260314,142:0.03537260314):0.02547544533,(386:0.05603626215,((300:0.02515181011,86:0.02515181011):0.02239417285,((264:0.02794125678,(441:0.02156079302,382:0.02156079302):0.006380463764):0.007334519021,(365:0.03127899258,76:0.03127899258):0.003996783228):0.01227020715):0.008490279193):0.004811786326):0.03187248733):0.0354633237,(((364:0.05724591807,(424:0.04083601376,(67:0.02815162409,177:0.02815162409):0.01268438967):0.01640990431):0.01937881988,(94:0.07587962183,(48:0.0476692874,50:0.0476692874):0.02821033443):0.0007451161173):0.03315868582,((140:0.03802939182,(109:0.0308480738,(96:0.01372499097,282:0.01372499097):0.01712308282):0.007181318022):0.05847243056,(65:0.0936948586,(336:0.08392946784,(323:0.06344644241,(434:0.05756948663,((248:0.006781452009,366:0.006781452009):0.02595286761,(322:0.01894976371,123:0.01894976371):0.0137845559):0.02483516701):0.005876955783):0.02048302543):0.009765390758):0.002806963775):0.01328160139):0.01840043573):0.01153165671):0.03300466815):0.04802058545):0.03594338236):0.01792775652):0.009247361367);
