# Supplementary material for: An updated floristic map of the world
Source: Nat Commun. 2023 May 30;14:2990. doi: 10.1038/s41467-023-38375-y (PMC10229591; doi:10.1038/s41467-023-38375-y)
Supplement: Supplementary file 11 — Source data [file 41467_2023_38375_MOESM11_ESM.zip › Souce data of dendrograms/Figure S9c.txt]

(((37:0.1354958525,(((315:0.03666884982,(314:0.008701511731,450:0.008701511731):0.02796733809):0.06440725359,(3:0.0689581221,(485:0.04149073299,487:0.04149073299):0.02746738911):0.03211798131):0.02858867889,(458:0.122000108,(((108:0.01080356243,106:0.01080356243):0.0679420049,(370:0.03549577238,372:0.03549577238):0.04324979496):0.01600366196,(((12:0.02580239733,(11:0.01480248347,(14:0.009388272502,13:0.009388272502):0.005414210966):0.01099991386):0.01923820182,(425:0.03816950295,(213:0.03618906415,(256:0.02201381988,(211:0.01043166449,(212:0.00538110495,210:0.00538110495):0.00505055954):0.01158215539):0.01417524427):0.001980438799):0.006871096202):0.03722739658,(168:0.06170715579,(206:0.05083141676,(317:0.01086590126,371:0.01086590126):0.03996551549):0.01087573903):0.02056083994):0.01248123357):0.02725087873):0.007664674271):0.005831070223):0.06655213068,(((((391:0.02695179611,292:0.02695179611):0.01995346882,((((162:0.005553746654,160:0.005553746654):0.01162545004,(161:0.01066686986,304:0.01066686986):0.006512326839):0.007893916062,((324:0.01378100353,444:0.01378100353):0.007153645597,(279:0.0181429563,(245:0.01417173774,459:0.01417173774):0.003971218563):0.002791692824):0.004138463637):0.006117509172,(220:0.02813171549,247:0.02813171549):0.003058906445):0.01571464299):0.01880144177,((265:0.03966757402,(417:0.02626106781,(305:0.01260429818,180:0.01260429818):0.01365676964):0.01340650621):0.02276902205,(122:0.05816216002,((30:0.02863707905,250:0.02863707905):0.009385706658,(214:0.03375126357,((249:0.01551829333,(131:0.01403264584,4:0.01403264584):0.001485647496):0.009432099346,(290:0.01639284031,416:0.01639284031):0.008557552374):0.008800870892):0.004271522136):0.02013937432):0.004274436047):0.003270110628):0.05412615032,(((435:0.03352864325,(60:0.009064688078,271:0.009064688078):0.02446395518):0.0257446259,((91:0.03014248455,460:0.03014248455):0.02565919805,(275:0.03132562275,29:0.03132562275):0.02447605985):0.003471586558):0.04661824997,(((310:0.02086722892,(308:0.01656410906,309:0.01656410906):0.004303119854):0.03821753846,(342:0.03369046726,341:0.03369046726):0.02539430011):0.02581179713,(((255:0.04061838439,(159:0.02499973378,(311:0.0173602601,448:0.0173602601):0.007639473686):0.01561865061):0.01070270043,((296:0.01867371261,55:0.01867371261):0.0228207315,((482:0.001726243092,5:0.001726243092):0.02221463684,(6:0.02187741209,(481:0.01111964346,302:0.01111964346):0.01075776863):0.002063467848):0.01755356417):0.009826640715):0.02407362597,(((369:0.02706597906,10:0.02706597906):0.01299706686,((473:0.02184734107,(297:0.003231537619,303:0.003231537619):0.01861580345):0.01631259692,(228:0.02896625564,301:0.02896625564):0.009193682352):0.001903107922):0.02644676379,(272:0.04056377329,281:0.04056377329):0.02594603641):0.008884901087):0.009501853719):0.02099495462):0.0139413379):0.04037436627,(((((121:0.01293339917,332:0.01293339917):0.01974050153,(99:0.02207427231,(351:0.0120791629,(157:0.007690583537,251:0.007690583537):0.004388579362):0.009995109412):0.01059962839):0.009038318446,(433:0.03673535897,((405:0.02484174242,(333:0.02173184198,(124:0.02077812977,(132:0.01030131771,(44:0.004799022443,103:0.004799022443):0.005502295264):0.01047681207):0.0009537122039):0.003109900447):0.007305882641,(406:0.0274218093,(374:0.003919394983,383:0.003919394983):0.02350241431):0.00472581577):0.004587733907):0.004976860171):0.01902605318,((368:0.001633092118,171:0.001633092118):0.04812621983,(((243:0.0104598612,380:0.0104598612):0.01795159455,(2:0.01786661188,((71:0.01156741029,(105:0.006274730105,392:0.006274730105):0.005292680182):0.004878915575,(47:0.01215581401,232:0.01215581401):0.004290511857):0.00142028602):0.01054484386):0.01060059672,(136:0.03775018464,57:0.03775018464):0.001261867824):0.01074725948):0.01097896037):0.07600141805,((((426:0.05077392939,((186:0.01856837027,202:0.01856837027):0.015484084,(408:0.01895418399,437:0.01895418399):0.01509827029):0.01672147511):0.01720437708,((((182:0.005645232836,184:0.005645232836):0.01438346016,(185:0.01135150592,183:0.01135150592):0.008677187077):0.01590868207,(187:0.02384766891,312:0.02384766891):0.01208970617):0.02572948943,((423:0.009476064184,34:0.009476064184):0.02719354834,(367:0.03243888013,(445:0.02426653289,(291:0.007478768562,354:0.007478768562):0.01678776433):0.008172347239):0.004230732392):0.02499725198):0.006311441969):0.01451222217,(((431:0.0400425066,(85:0.01369440876,355:0.01369440876):0.02634809784):0.009065550928,(((196:0.01429579951,(231:0.006364278909,42:0.006364278909):0.007931520606):0.0134046492,(74:0.01869815613,404:0.01869815613):0.009002292581):0.01602485824,(207:0.03642220658,((471:0.01774047689,429:0.01774047689):0.01422444814,(446:0.02338132414,(199:0.01667209709,179:0.01667209709):0.006709227051):0.00858360089):0.004457281546):0.007303100367):0.005382750579):0.01970432013,(43:0.05293382942,40:0.05293382942):0.01587854824):0.01367815098):0.01886766035,(((466:0.04340231169,((464:0.005931438084,465:0.005931438084):0.03166590181,(463:0.02758785206,(461:0.0169585081,462:0.0169585081):0.01062934395):0.01000948784):0.005804971796):0.03489311928,((338:0.01969192437,(340:0.00464638503,130:0.00464638503):0.01504553934):0.03685458669,((469:0.02091991486,467:0.02091991486):0.02702784415,(468:0.02811189245,339:0.02811189245):0.01983586657):0.008598752041):0.02174891992):0.01644414559,((((139:0.02902140257,(128:0.02621501453,138:0.02621501453):0.002806388042):0.01225143978,(477:0.03335849018,(174:0.03204197813,(175:0.02737390189,(27:0.02504975149,(156:0.02088357927,(474:0.01107127376,145:0.01107127376):0.009812305508):0.004166172224):0.002324150398):0.004668076242):0.001316512048):0.00791435217):0.0186559934,(((154:0.01968984582,(155:0.01542987338,(379:0.010562832,377:0.010562832):0.004867041379):0.00425997244):0.008001815164,(376:0.01998618447,378:0.01998618447):0.007705476509):0.01565662484,(266:0.04091629107,(152:0.02553315425,209:0.02553315425):0.01538313682):0.002431994753):0.01658054993):0.0266055303,((254:0.05090608258,268:0.05090608258):0.02630094534,(((195:0.03776423701,(307:0.02658221321,((135:0.01125477821,(200:0.006413824403,(201:0.001313883544,117:0.001313883544):0.005099940859):0.004840953805):0.01304510936,((299:0.007570201949,421:0.007570201949):0.01257508005,(430:0.01488556393,193:0.01488556393):0.005259718073):0.004154605565):0.002282325646):0.0111820238):0.0141404335,((83:0.03699969759,(198:0.01351611742,84:0.01351611742):0.02348358018):0.01193763999,((267:0.02386485706,252:0.02386485706):0.02225799398,((176:0.03605716553,(334:0.02665200522,((191:0.0139476656,415:0.0139476656):0.01240279325,(153:0.02358463297,(116:0.01817601608,(169:0.01657094799,21:0.01657094799):0.001605068089):0.005408616893):0.002765825875):0.0003015463769):0.009405160303):0.002537217959,(190:0.03833074362,((357:0.0216917163,219:0.0216917163):0.0080777142,(((360:0.009577271527,81:0.009577271527):0.0068900126,((358:0.007013827279,361:0.007013827279):0.006842216352,(170:0.01174083293,(356:0.004453288917,59:0.004453288917):0.007287544012):0.002115210702):0.002611240496):0.009855036557,(414:0.022889549,(359:0.01856908412,(253:0.0105729865,(427:0.007248704406,192:0.007248704406):0.003324282094):0.007996097616):0.004320464887):0.003432771682):0.003447109811):0.008561313129):0.0002636398623):0.007528467547):0.002814486546):0.002967332928):0.01082363085,((298:0.008678729407,158:0.008678729407):0.05008386863,(((172:0.02944710181,362:0.02944710181):0.0152283193,((269:0.02893302852,(31:0.01190198681,403:0.01190198681):0.01703104172):0.01008073275,(470:0.03364046705,197:0.03364046705):0.005373294222):0.005661659833):0.008826891592,(137:0.04721389087,259:0.04721389087):0.006288421829):0.00526028534):0.003965703323):0.01447872656):0.009327338139):0.008205210507):0.006618612419):0.03538150139):0.02346753292):0.0418407599):0.08033953452,(((((294:0.03146250956,293:0.03146250956):0.04127368725,(295:0.06297252288,((347:0.01411994364,346:0.01411994364):0.03636973659,(345:0.03701371893,(344:0.01524584622,343:0.01524584622):0.02176787271):0.0134759613):0.01248284265):0.009763673926):0.04789608914,(((276:0.02270315338,277:0.02270315338):0.04142972168,(442:0.05821282971,(278:0.04094782039,(390:0.0311680512,389:0.0311680512):0.009779769193):0.01726500932):0.00592004535):0.05261118539,((455:0.03475402686,452:0.03475402686):0.03989286166,((456:0.007680184763,451:0.007680184763):0.02784367671,(453:0.02224553468,(454:0.006770326715,457:0.006770326715):0.01547520797):0.01327832679):0.03912302705):0.04209717193):0.003888225498):0.1015233557,(280:0.1313127914,413:0.1313127914):0.09084285021):0.04320392992,(((((173:0.06481188661,(46:0.004738917621,274:0.004738917621):0.06007296899):0.01925872629,(402:0.07113013769,((222:0.03144056451,227:0.03144056451):0.02957428308,(178:0.05223341491,(401:0.01735899052,329:0.01735899052):0.03487442439):0.00878143267):0.01011529011):0.01294047521):0.05130082998,((((33:0.04206293585,23:0.04206293585):0.03587168168,(104:0.05847857134,(270:0.04496173175,436:0.04496173175):0.01351683959):0.01945604619):0.01793251075,(449:0.08482751006,((149:0.06121638413,(208:0.04892424576,(418:0.03672403246,((260:0.01271567829,41:0.01271567829):0.02076041707,(205:0.01723135266,(443:0.0104379009,61:0.0104379009):0.00679345176):0.01624474269):0.003247937109):0.0122002133):0.01229213837):0.01625087731,(218:0.07003801833,(146:0.06511396225,((393:0.03299802446,189:0.03299802446):0.00995681841,(181:0.03586797034,(486:0.01606446062,409:0.01606446062):0.01980350972):0.007086872533):0.02215911938):0.004924056076):0.007429243111):0.007360248623):0.01103961822):0.009532309835,(337:0.1007462958,(407:0.08154119375,348:0.08154119375):0.01920510201):0.004653142349):0.02997200477):0.06407778324,((216:0.1299472018,(((25:0.04381338549,(101:0.01894919854,24:0.01894919854):0.02486418695):0.03970980152,((70:0.05851201633,(100:0.04217362306,(349:0.02095189939,102:0.02095189939):0.02122172367):0.01633839327):0.008638331317,((381:0.0467605773,484:0.0467605773):0.01972651414,(((143:0.02059677658,73:0.02059677658):0.01912726571,(58:0.03571340553,((284:0.01499625667,144:0.01499625667):0.01727097843,(226:0.02319944957,133:0.02319944957):0.00906778554):0.003446170425):0.004010636756):0.01069646902,(285:0.04677053134,((420:0.01802620256,286:0.01802620256):0.02381740746,(97:0.03087805611,(287:0.006623273264,62:0.006623273264):0.02425478284):0.01096555392):0.00492692132):0.003649979966):0.01606658013):0.0006632562118):0.01637283936):0.02025581039,((((115:0.01535900742,114:0.01535900742):0.03133132503,(113:0.04212853219,(410:0.03116745924,(400:0.01326626717,188:0.01326626717):0.01790119207):0.01096107295):0.004561800252):0.02096683989,((432:0.007859253801,398:0.007859253801):0.05198200889,((257:0.01691153618,258:0.01691153618):0.04013390673,((411:0.04211963594,(395:0.0352161608,412:0.0352161608):0.006903475138):0.01273592938,((475:0.0109325171,476:0.0109325171):0.03230427373,(221:0.04022282288,(399:0.02118321235,478:0.02118321235):0.01903961053):0.003013967954):0.01161877449):0.002189877594):0.002795819781):0.007815909643):0.01640275997,(240:0.08193061284,(26:0.07336667724,(225:0.07079616703,(224:0.0507934815,(261:0.03756384108,(387:0.01891564253,51:0.01891564253):0.01864819854):0.01322964043):0.02000268552):0.002570510218):0.008563935595):0.002129319468):0.0197190651):0.02616820437):0.01339239411,(107:0.136011586,((388:0.02122846773,262:0.02122846773):0.09276672988,(373:0.1035235658,(239:0.08701217883,(((396:0.03346320381,385:0.03346320381):0.02804714678,(112:0.03623749425,397:0.03623749425):0.02527285634):0.01752249612,(72:0.06603644887,(283:0.05678802453,(306:0.03253052023,472:0.03253052023):0.0242575043):0.009248424343):0.01299639784):0.00797933212):0.01651138697):0.01047163181):0.02201638837):0.007328009911):0.05610963024):0.04937092464,((78:0.125661364,(28:0.08901990819,(79:0.05387674609,77:0.05387674609):0.03514316211):0.03664145584):0.08842749575,(((((53:0.02402880562,68:0.02402880562):0.01021479783,((36:0.009515076857,330:0.009515076857):0.0238511214,(69:0.02198181213,325:0.02198181213):0.01138438613):0.0008774051831):0.03115094945,((234:0.0280457091,49:0.0280457091):0.03185952614,((237:0.01752608529,(238:0.01284891409,(236:0.00796966946,235:0.00796966946):0.004879244628):0.004677171205):0.03199523973,(134:0.03074105911,(246:0.02629810985,419:0.02629810985):0.004442949261):0.01878026592):0.01038391021):0.005489317661):0.01570266444,(((19:0.01026551184,((17:0.003864310365,16:0.003864310365):0.004459935471,(18:0.005278104468,20:0.005278104468):0.003046141367):0.001941266004):0.0414200454,((319:0.0121588539,(320:0.009634237841,(318:0.007675501579,321:0.007675501579):0.001958736262):0.002524616055):0.03624700479,((125:0.02571233712,15:0.02571233712):0.01389495425,(440:0.02712409059,(353:0.007381757787,148:0.007381757787):0.0197423328):0.01248320078):0.008798567322):0.003279698554):0.01827355872,(((48:0.03508907188,352:0.03508907188):0.01870691163,((327:0.0375179533,328:0.0375179533):0.01096489995,(1:0.04147936085,(326:0.0334989811,110:0.0334989811):0.007980379741):0.00700349241):0.005313130253):0.01206241524,((88:0.03663836207,90:0.03663836207):0.01765656659,(229:0.05233869678,(89:0.04278632922,439:0.04278632922):0.009552367555):0.001956231877):0.01156347009):0.004100717211):0.01113810138):0.08401074263,(483:0.1367390095,((38:0.08778096011,(386:0.05505471944,((300:0.02397722565,86:0.02397722565):0.02644824591,((80:0.03116656252,(441:0.01755285931,142:0.01755285931):0.01361370321):0.01372971604,(76:0.03338358025,(264:0.0326445864,(365:0.02224252539,382:0.02224252539):0.01040206101):0.0007389938505):0.01151269832):0.005529192996):0.004629247872):0.03272624068):0.03059963661,((94:0.07259469455,(364:0.06164373568,(50:0.05495299278,(424:0.04075559342,(67:0.02776807484,177:0.02776807484):0.01298751857):0.01419739936):0.006690742901):0.01095095887):0.03189902938,((140:0.03381930373,(109:0.02762178931,(96:0.01208969775,282:0.01208969775):0.01553209157):0.006197514415):0.05490812482,(65:0.08771065348,(336:0.08295031609,(323:0.06380063419,(434:0.056182177,((248:0.007525286074,366:0.007525286074):0.02247637398,(322:0.01993632447,123:0.01993632447):0.01006533558):0.02618051695):0.007618457192):0.01914968189):0.004760337396):0.001016775068):0.01576629539):0.01388687279):0.01835841279):0.02836895045):0.04898089982):0.03473129098):0.01653942076):0.01702794619);
