# Supplementary material for: An updated floristic map of the world
Source: Nat Commun. 2023 May 30;14:2990. doi: 10.1038/s41467-023-38375-y (PMC10229591; doi:10.1038/s41467-023-38375-y)
Supplement: Supplementary file 11 — Source data [file 41467_2023_38375_MOESM11_ESM.zip › Source Data.xlsx]

## Sheet: Figure 1b
	row.names.as.matrix.psim2..	x	y	no	Lon	Lat	leaf_col
1	182	-1.04236	0.193518	145	71.0172	48.1771	#D39200
2	187	-0.830065	0.311288	150	52.2401	47.1314	#D39200
3	185	-1.02641	0.0704736	148	69.1716	52.1343	#D39200
4	183	-0.894387	0.316704	146	58.5711	48.5904	#D39200
5	184	-1.02937	0.0897782	147	80.0015	47.1687	#D39200
6	186	-1.04332	0.225742	149	67.2397	44.4599	#D39200
7	468	-0.433286	0.18123	403	94.8167	29.5755	#D39200
8	408	-0.872942	0.486564	347	71.0309	38.5259	#D39200
9	299	-0.976666	-0.0292528	247	82.3566	55.097	#D39200
10	421	-0.87462	-0.0326405	360	82.1341	58.4765	#D39200
11	253	-1.03616	-0.0229984	205	96.6585	48.745	#D39200
12	254	-1.03766	0.0125433	206	102.6	44.7462	#D39200
13	358	-0.980078	-0.241428	301	122.336	59.3969	#D39200
14	139	-0.0790417	0.144448	111	108.786	23.8299	#D39200
15	156	-0.252262	0.138948	124	111.708	27.607	#D39200
16	228	-0.645583	-0.469763	185	-97.4306	54.9282	#D39200
17	485	-0.834311	0.57063	418	53.2004	34.8627	#93AA00
18	487	-0.617805	-0.796859	420	55.9784	29.0608	#93AA00
19	170	-1.00818	-0.176256	133	102.513	55.2126	#D39200
20	201	-1.04107	-0.124953	163	94.4404	56.9555	#D39200
21	427	-1.06047	-0.0631928	365	94.7928	51.5915	#D39200
22	296	-0.670845	-0.353635	244	-115.153	62.8275	#D39200
23	60	-0.810597	-0.691763	49	-119.609	37.2439	#D39200
24	132	-1.01176	0.336485	104	10.3948	51.1093	#D39200
25	387	0.263999	0.455598	327	28.335	-26.7901	#00C19F
26	6	-0.874617	-0.37893	6	-156.351	68.1807	#D39200
27	113	0.441337	0.430448	91	38.4992	11.8863	#00C19F
28	115	0.364931	0.404009	93	37.9947	7.28246	#00C19F
29	231	-0.601358	0.042142	187	49.5483	58.3706	#D39200
30	418	0.347893	0.234328	357	101.016	15.1123	#00BA38
31	256	-0.604094	0.638723	208	-6.2762	31.847	#93AA00
32	339	-1.05002	0.0575923	283	93.696	34.1113	#D39200
33	463	-0.977248	0.0946003	398	81.749	42.0885	#D39200
34	466	-0.933011	0.170047	401	76.7273	38.7725	#D39200
35	234	1.23848	-0.857728	189	-54.8451	-20.3261	#F8766D
36	322	0.698821	-0.626683	268	-58.393	-23.2427	#F8766D
37	443	0.10583	0.15792	379	106.303	16.6523	#00BA38
38	143	1.06549	0.238944	114	-10.9349	10.4349	#00C19F
39	190	-1.01626	-0.280565	153	138.757	58.8989	#D39200
40	191	-0.888296	-0.198682	154	136.153	51.3546	#D39200
41	326	0.760341	-0.8189	272	-74.2085	-5.33583	#F8766D
42	216	0.887794	0.441091	175	46.6989	-19.3765	#00C19F
43	33	-0.136386	0.151296	28	93.1242	25.6521	#00BA38
44	260	-0.0405356	0.108299	212	96.5098	21.1213	#00BA38
45	200	-0.88983	-0.159275	162	87.9184	63.0778	#D39200
46	426	-0.78557	0.613545	364	59.1804	39.1919	#D39200
47	137	-0.683953	-0.252547	109	-41.3447	74.7284	#D39200
48	121	-0.730199	0.00247077	96	26.2416	64.483	#D39200
49	461	-1.00446	0.0932195	396	87.218	45.7252	#D39200
50	202	-1.00798	0.237862	164	74.489	41.4665	#D39200
51	464	-0.950313	0.106458	399	87.5042	39.4894	#D39200
52	117	-0.765917	-0.143596	95	98.4296	61.4536	#D39200
53	169	-0.966478	-0.215302	132	110.412	59.1268	#D39200
54	351	-0.961338	0.318126	294	24.9665	45.8497	#D39200
55	376	-0.477485	0.102806	317	108.871	35.1955	#D39200
56	379	-0.315506	0.113985	320	103.459	30.5349	#D39200
57	356	-0.860256	-0.210932	299	124.199	64.774	#D39200
58	431	-0.631018	0.118412	368	51.2928	55.2133	#D39200
59	414	-0.869709	-0.252846	353	103.121	72.6531	#D39200
60	415	-0.773783	-0.190359	354	90.9731	73.224	#D39200
61	423	-0.812752	0.253285	361	45.587	41.0112	#D39200
62	99	-0.99426	0.273261	78	16.9077	49.3487	#D39200
63	226	1.46652	0.0750438	183	-7.15313	13.5619	#00C19F
64	474	-0.156572	0.0980945	409	101.488	24.9758	#D39200
65	270	-0.188162	0.172851	221	83.9407	28.2599	#00BA38
66	469	-0.457686	0.173444	404	83.8093	31.5794	#D39200
67	145	-0.195473	0.128945	116	106.874	26.815	#D39200
68	135	-1.02717	-0.0508612	107	84.1346	51.9581	#D39200
69	359	-0.828862	-0.253012	302	149.922	69.4114	#D39200
70	482	-0.912659	-0.423508	415	-151.97	61.1702	#D39200
71	470	-0.803441	-0.183613	405	74.5499	67.1329	#D39200
72	360	-0.943316	-0.235245	303	138.83	63.5038	#D39200
73	34	-0.694735	0.384487	29	46.1381	46.6904	#D39200
74	291	-0.81732	0.230227	239	42.8554	44.3502	#D39200
75	3	-0.709732	0.488797	3	66.0302	33.8289	#93AA00
76	342	-0.576693	-0.367639	286	-69.9435	49.5156	#D39200
77	199	-0.767704	-0.0318142	161	44.2648	57.2792	#D39200
78	471	-0.799034	-0.0365067	406	39.4364	56.5623	#D39200
79	332	-0.903026	0.197871	277	19.4034	52.1241	#D39200
80	27	-0.370896	0.101279	23	117.226	31.8259	#D39200
81	279	-0.502945	-0.557435	229	-75.6491	42.9927	#D39200
82	437	-0.916946	0.324824	374	63.1621	41.7519	#D39200
83	220	-0.554637	-0.56137	178	-70.6625	44.247	#D39200
84	74	-0.953351	0.0172118	60	62.426	54.9306	#D39200
85	430	-0.945174	-0.0279394	367	69.167	57.6647	#D39200
86	21	-0.892306	-0.211102	18	128.076	53.0248	#D39200
87	152	-0.528351	0.0999341	120	116.213	39.5842	#D39200
88	378	-0.556238	0.110846	319	112.292	37.5755	#D39200
89	172	-0.35863	0.0293947	135	137.958	37.5402	#D39200
90	357	-0.87908	-0.252238	300	131.824	69.6274	#D39200
91	105	-0.90391	0.31055	84	41.4899	39.3519	#D39200
92	392	-0.917559	0.445575	332	40.3541	37.5718	#D39200
93	354	-0.656244	0.284635	297	41.3459	47.7377	#D39200
94	445	-0.6806	0.289329	381	44.1838	49.6004	#D39200
95	307	-0.896418	0.000424967	255	73.3624	56.0915	#D39200
96	154	-0.458404	0.0980591	122	113.614	33.8819	#D39200
97	377	-0.391985	0.061193	318	118.139	36.3345	#D39200
98	198	-0.883119	-0.319174	160	162.95	58.8723	#D39200
99	195	-0.808299	-0.151846	157	54.7733	64.1313	#D39200
100	47	-0.911013	0.367005	39	36.309	40.9276	#D39200
101	219	-0.934154	-0.269133	177	154.035	62.7035	#D39200
102	473	-0.739873	-0.495147	408	-135.509	63.63	#D39200
103	157	-0.912157	0.356038	125	19.4118	47.1679	#D39200
104	481	-0.882975	-0.473762	414	-128.184	57.6033	#D39200
105	462	-0.960631	0.169814	397	92.2779	42.8248	#D39200
106	43	-0.791091	0.052793	36	28.061	53.5459	#D39200
107	429	-0.816799	-0.00171119	366	34.1366	56.3025	#D39200
108	83	-0.869341	-0.298124	67	0.12653	66.703	#D39200
109	388	0.171189	0.689618	328	22.5334	-30.9057	#00C19F
110	207	-0.666818	-0.0127168	167	31.2868	58.7798	#D39200
111	259	-0.725178	-0.132748	211	33.8498	65.6417	#D39200
112	361	-0.796474	-0.21757	304	113.412	67.9928	#D39200
113	48	0.560585	-0.680952	40	-66.428	-13.8725	#F8766D
114	128	-0.107754	0.12239	101	117.983	26.08	#D39200
115	175	-0.226415	0.113857	138	115.72	27.6132	#D39200
116	477	-0.281098	0.110553	412	120.079	29.1756	#D39200
117	251	-0.873727	0.197375	203	31.2617	48.9111	#D39200
118	308	-0.627853	-0.445682	256	-84.8863	49.4968	#D39200
119	310	-0.601135	-0.426463	258	-80.1141	45.1097	#D39200
120	338	-0.762188	0.0461455	282	100.226	35.5298	#D39200
121	340	-0.973248	0.139125	284	95.0949	37.2791	#D39200
122	314	-0.418261	0.392435	261	71.9638	31.9186	#93AA00
123	334	-0.82536	-0.190063	279	134.718	45.1774	#D39200
124	450	-0.324713	0.244482	385	76.6363	33.3148	#93AA00
125	362	-0.856703	-0.345318	305	143.627	49.9371	#D39200
126	40	-0.765032	0.0965429	33	24.5074	56.6645	#D39200
127	176	-0.67287	-0.08283	139	126.193	43.6654	#D39200
128	209	-0.602445	-0.00485395	169	122.609	41.2962	#D39200
129	91	-0.612544	-0.641231	74	-105.548	38.9984	#D39200
130	116	-0.793608	-0.230615	94	99.172	66.0814	#D39200
131	297	-0.709876	-0.353678	245	-122.88	69.9672	#D39200
132	262	0.855505	0.991816	214	17.1061	-25.0413	#00C19F
133	446	-0.772217	-0.0951521	382	40.5251	59.9707	#D39200
134	149	0.285698	0.252096	119	109.744	19.1895	#00BA38
135	369	-0.657071	-0.50823	311	-105.889	54.4184	#D39200
136	61	0.337959	0.271026	50	104.917	12.709	#00BA38
137	130	-0.54695	0.13897	102	101.522	37.7609	#D39200
138	268	-0.731172	0.0973141	219	104.655	40.4157	#D39200
139	465	-0.632254	0.463546	400	80.914	37.0846	#D39200
140	84	-0.898542	-0.278411	68	169.159	66.383	#D39200
141	267	-0.654749	0.0169187	218	120.858	47.4087	#D39200
142	81	-0.896865	-0.120285	66	116.197	52.8409	#D39200
143	252	-0.915492	-0.0732077	204	111.319	47.7685	#D39200
144	114	0.895822	0.52334	92	43.3341	6.93875	#00C19F
145	196	-0.802721	-0.0489463	158	56.2408	59.1511	#D39200
146	269	-0.813835	-0.161496	220	54.9955	67.88	#D39200
147	197	-0.600622	-0.064691	159	127.44	38.4919	#D39200
148	10	-0.708108	-0.540177	7	-114.511	55.1696	#D39200
149	483	0.258203	-0.963612	416	-67.0247	-35.8734	#F8766D
150	205	0.271428	0.215652	165	103.767	18.4952	#00BA38
151	85	-0.705631	0.126254	69	45.9732	54.0047	#D39200
152	367	-0.739054	0.290268	309	46.8312	51.5904	#D39200
153	255	-0.804848	-0.588702	207	-109.645	47.0341	#D39200
154	192	-1.03624	-0.108658	155	89.8529	53.3635	#D39200
155	55	-0.878252	-0.508878	45	-122.77	51.9777	#D39200
156	193	-0.864417	-0.140199	156	70.347	61.8531	#D39200
157	355	-0.810179	0.0687163	298	40.0664	52.2579	#D39200
158	5	-0.827925	-0.393812	5	-151.42	65.5002	#D39200
159	206	-0.699482	0.611963	166	38.395	34.9694	#93AA00
160	404	-0.904506	-0.029395	343	61.5613	58.6148	#D39200
161	317	-0.561069	0.676094	263	36.3674	31.3272	#93AA00
162	243	-0.829327	0.474207	196	33.6338	37.2253	#D39200
163	153	-0.72989	-0.0955858	121	127.763	47.8613	#D39200
164	59	-1.01428	-0.145531	48	109.506	53.5657	#D39200
165	312	-0.81473	0.163745	260	55.6334	52	#D39200
166	467	-0.670873	0.35554	402	88.8806	32.9395	#D39200
167	174	-0.328286	0.127973	137	119.556	32.8736	#D39200
168	31	-0.770542	-0.131302	27	48.4504	67.9099	#D39200
169	155	-0.366657	0.111057	123	112.269	30.9759	#D39200
170	2	-0.947652	0.442358	2	28.8778	38.2928	#D39200
171	138	-0.0221458	0.143673	110	113.433	23.3276	#D39200
172	407	-0.040309	0.0989815	346	120.966	23.75	#00BA38
173	266	-0.709672	0.0522084	217	114.274	43.3146	#D39200
174	104	-0.1726	0.164866	83	90.1292	27.4179	#00BA38
175	42	-0.907688	0.0145318	35	56.5282	54.2822	#D39200
176	179	-0.857331	0.0287831	142	35.6678	53.1124	#D39200
177	146	0.715928	0.529275	117	74.3823	20.6861	#00BA38
178	96	0.381121	-0.36257	76	-81.7707	9.10575	#F8766D
179	94	0.408914	-0.654921	75	-63.8007	-32.1418	#F8766D
180	140	0.35122	-0.406188	112	-90.075	15.9514	#F8766D
181	88	0.415959	-0.426351	71	-73.0858	4.12555	#F8766D
182	78	0.2507	1.02488	63	-69.4349	-23.8692	#619CFF
183	65	0.298032	-0.409958	52	-74.9177	20.1664	#F8766D
184	89	0.484665	-0.454523	72	-74.7878	8.03195	#F8766D
185	282	0.643396	-0.508829	232	-85.0379	12.8435	#F8766D
186	50	0.48725	-0.791356	42	-65.9594	-19.7067	#F8766D
187	327	0.503613	-0.570944	273	-77.3523	-8.24764	#F8766D
188	67	0.429944	-0.977205	53	-67.0599	-28.4526	#F8766D
189	177	0.387121	-0.745526	140	-65.0594	-24.0477	#F8766D
190	109	0.492736	-0.435708	88	-86.9612	14.6518	#F8766D
191	364	0.336525	-0.934723	306	-67.5387	-32.2276	#F8766D
192	49	0.694147	-0.722891	41	-61.4603	-17.2934	#F8766D
193	424	0.493005	-0.797589	362	-63.5546	-27.6652	#F8766D
194	110	0.431025	-0.435043	89	-78.7701	-1.42852	#F8766D
195	328	0.525921	-0.701603	274	-71.9404	-14.1276	#F8766D
196	37	0.27489	0.854266	31	53.7652	24.0563	#93AA00
197	125	1.39311	-0.716001	100	-54.9418	4.06141	#F8766D
198	246	0.95835	-0.751691	198	-44.6576	-18.4577	#F8766D
199	1	1.35878	-0.913027	1	-70.4453	-9.30995	#F8766D
200	18	1.12167	-0.946724	15	-59.5115	-3.15893	#F8766D
201	238	1.40425	-0.905552	193	-57.9765	-15.4053	#F8766D
202	365	0.131006	-0.406911	307	-101.031	20.9502	#F8766D
203	352	1.51403	-0.959837	295	-62.8562	-10.8986	#F8766D
204	19	1.31739	-1.02709	16	-63.0121	-7.12746	#F8766D
205	323	0.632664	-0.670063	269	-52.2625	-27.5719	#F8766D
206	69	1.40958	-0.777248	55	-36.7556	-6.50268	#F8766D
207	80	0.211501	-0.353964	65	-90.5741	18.4939	#F8766D
208	20	1.34563	-1.04098	17	-69.6417	-6.07396	#F8766D
209	440	1.08033	-0.814612	376	-65.1738	5.31909	#F8766D
210	319	1.26811	-0.975621	265	-55.3167	-0.871483	#F8766D
211	134	1.1848	-0.836868	106	-49.5929	-16.0402	#F8766D
212	53	0.765981	-0.668609	44	-46.8996	-21.9188	#F8766D
213	353	1.52911	-1.03449	296	-61.3979	2.08451	#F8766D
214	441	0.154343	-0.322546	377	-97.6624	19.4278	#F8766D
215	90	0.89942	-0.82064	73	-71.8237	0.595731	#F8766D
216	236	1.4356	-0.949805	191	-58.2004	-11.3012	#F8766D
217	229	1.53005	-0.792586	186	-45.2885	-5.0713	#F8766D
218	235	1.23113	-0.9631	190	-52.8703	-11.6122	#F8766D
219	318	1.26305	-0.954639	264	-49.4531	-2.57981	#F8766D
220	321	1.35341	-0.974223	267	-55.2093	-6.55103	#F8766D
221	142	0.258652	-0.43741	113	-97.8746	17.2512	#F8766D
222	237	1.38321	-0.887727	192	-54.1446	-15.3453	#F8766D
223	36	1.04027	-0.750735	30	-41.7303	-12.4733	#F8766D
224	148	1.01465	-0.64377	118	-58.9797	4.79222	#F8766D
225	325	1.21607	-0.751705	271	-37.6576	-8.88893	#F8766D
226	15	1.54066	-0.937006	12	-51.9618	1.43942	#F8766D
227	17	1.23965	-1.01001	14	-66.009	-0.371908	#F8766D
228	439	0.655314	-0.572191	375	-67.2981	9.27979	#F8766D
229	320	1.35778	-0.9529	266	-51.0686	-7.3104	#F8766D
230	16	1.37484	-1.03317	13	-64.9835	-3.86301	#F8766D
231	68	1.41573	-0.727119	54	-39.6178	-5.09108	#F8766D
232	248	0.532373	-0.583639	200	-57.9048	-29.8167	#F8766D
233	178	1.1505	0.655145	141	114.192	0.86912	#00BA38
234	41	0.562663	0.634123	34	90.2811	23.8425	#00BA38
235	329	0.410911	0.20451	275	122.868	11.7421	#00BA38
236	222	1.04996	0.561691	180	102.254	3.89185	#00BA38
237	315	-0.241875	0.655377	262	66.7078	27.6499	#93AA00
238	232	-0.916613	0.423465	188	28.2092	40.4921	#D39200
239	381	1.25177	0.150296	322	-10.3795	7.35662	#00C19F
240	107	0.280731	0.362495	86	33.1941	25.2884	#93AA00
241	345	0.992228	0.998196	289	142.561	-16.5274	#DB72FB
242	401	1.74495	0.448517	340	121.289	-2.12317	#00BA38
243	257	0.854755	0.497052	209	37.7428	-14.2921	#00C19F
244	432	0.566809	0.273765	369	31.9494	0.571868	#00C19F
245	449	1.02245	0.405011	384	86.3671	24.4489	#00BA38
246	475	0.889071	0.346448	410	30.3349	-12.1687	#00C19F
247	283	0.729863	0.236366	233	10.5183	19.485	#00C19F
248	399	1.09689	0.0902608	338	32.6299	10.442	#00C19F
249	306	0.42696	0.649509	254	56.0976	20.5876	#00C19F
250	455	1.31521	0.894239	390	126.034	-17.7963	#DB72FB
251	484	1.07796	0.0651915	417	11.671	-0.433611	#00C19F
252	212	-0.425655	0.871797	172	12.3935	28.9742	#93AA00
253	344	1.18052	1.01859	288	140.243	-22.3228	#DB72FB
254	347	0.879678	1.18505	291	144.616	-26.3892	#DB72FB
255	71	-0.911671	0.421174	57	34.0729	39.1155	#D39200
256	348	0.757473	0.416756	292	73.8477	26.5833	#00BA38
257	346	0.581471	1.134	290	150.461	-26.0583	#DB72FB
258	402	1.22389	0.788075	341	101.625	-0.497011	#00BA38
259	420	1.16381	0.183629	359	1.89054	9.28325	#00C19F
260	286	1.46613	0.0475471	236	5.89565	10.9033	#00C19F
261	261	0.974278	0.630304	213	17.3193	-19.6634	#00C19F
262	287	1.55285	0.156163	237	6.30455	6.72985	#00C19F
263	101	0.736119	0.304338	80	26.229	-6.25795	#00C19F
264	393	0.232942	0.185525	333	80.6976	7.62134	#00BA38
265	23	1.12918	0.523436	19	79.5629	16.5863	#00BA38
266	173	1.04285	0.791359	136	110.093	-7.28461	#00BA38
267	188	0.436886	0.352668	151	37.8596	0.529825	#00C19F
268	294	1.34459	0.724047	242	132.794	-15.1586	#DB72FB
269	46	1.77714	0.63453	38	150.714	-4.91649	#00BA38
270	395	1.01784	0.0516554	334	29.5832	13.2034	#00C19F
271	285	1.28976	0.0916688	235	10.9231	10.4627	#00C19F
272	472	0.283599	0.574023	407	47.5835	15.9039	#00C19F
273	284	1.17971	0.0649635	234	8.12906	15.0753	#00C19F
274	476	0.955916	0.344345	411	25.1896	-14.7788	#00C19F
275	168	-0.497244	0.698752	131	43.8964	32.8676	#93AA00
276	97	1.33384	0.184046	77	-5.55392	7.62527	#00C19F
277	293	1.20775	0.667995	241	134.783	-19.6824	#DB72FB
278	385	0.564902	0.754405	325	45.8674	6.06334	#00C19F
279	436	0.430008	0.496359	373	80.5609	26.9257	#00BA38
280	25	1.10094	0.325468	21	15.5719	-10.0133	#00C19F
281	112	0.484622	0.39465	90	39.3919	14.8428	#00C19F
282	108	-0.0260601	0.768978	87	28.6016	24.7701	#93AA00
283	274	0.601476	0.520527	224	140.845	-5.3456	#00BA38
284	349	0.928053	0.269308	293	15.245	-0.832111	#00C19F
285	13	-0.546741	0.80881	10	6.83012	28.7829	#93AA00
286	189	1.357	0.411741	152	76.4055	10.4535	#00BA38
287	343	0.734067	1.05487	287	146.293	-21.4384	#DB72FB
288	478	0.565013	0.372058	413	29.8684	-19.0001	#00C19F
289	280	0.0719315	1.02743	230	171.412	-41.8171	#FF61C3
290	208	1.41536	0.214547	168	121.294	-8.97935	#00BA38
291	412	0.74842	0.355536	351	37.6501	-8.74493	#00C19F
292	454	1.00188	1.40709	389	116.758	-24.4808	#DB72FB
293	144	1.06364	0.180291	115	-14.5808	13.9958	#00C19F
294	258	0.782605	0.465423	210	33.4872	-20.0577	#00C19F
295	62	0.740371	0.196097	51	12.7458	5.69821	#00C19F
296	133	0.969106	0.167032	105	-1.21054	7.9663	#00C19F
297	58	0.98144	0.0940086	47	-1.74363	12.2857	#00C19F
298	73	1.2622	0.0489418	59	18.1317	12.3883	#00C19F
299	397	0.788813	0.365667	336	35.6142	18.2136	#00C19F
300	102	1.49196	0.212075	81	18.7692	-4.80042	#00C19F
301	106	-0.12465	0.797909	85	29.384	29.6241	#93AA00
302	225	0.991568	0.0706787	182	-3.57029	20.0527	#00C19F
303	434	0.487486	-0.584717	371	-56.0177	-32.794	#F8766D
304	51	0.847974	0.613335	43	23.8149	-22.1893	#00C19F
305	221	0.61797	0.356547	179	34.2998	-13.2143	#00C19F
306	70	1.36959	0.26244	56	20.4864	6.57444	#00C19F
307	28	0.0334454	-1.02842	24	-68.8247	-44.4327	#619CFF
308	411	0.623789	0.394095	350	32.6819	-6.77249	#00C19F
309	366	0.6935	-0.53411	308	-60.9515	-30.7037	#F8766D
310	336	0.374444	-0.543768	280	-60.5666	-36.6824	#F8766D
311	419	1.57686	-0.89068	358	-48.33	-10.1504	#F8766D
312	460	-0.771442	-0.640947	395	-107.552	43.0002	#D39200
313	275	-0.499438	-0.765855	225	-106.108	34.4222	#D39200
314	391	-0.404383	-0.468083	331	-100.23	44.4365	#D39200
315	311	-0.910738	-0.654984	259	-120.554	43.938	#D39200
316	305	-0.19551	-0.53452	253	-97.5092	35.5844	#D39200
317	29	-0.438012	-0.782746	25	-111.665	34.2919	#D39200
318	448	-0.889458	-0.637079	383	-120.44	47.3824	#D39200
319	76	-0.0358746	-0.687733	61	-106.454	28.8189	#F8766D
320	417	-0.228077	-0.605328	356	-99.3571	31.4909	#D39200
321	38	-0.0186224	-0.64607	32	-113.608	28.2819	#F8766D
322	272	-0.621952	-0.519683	223	-65.0844	45.9918	#D39200
323	292	-0.421476	-0.479129	240	-100.471	47.4459	#D39200
324	435	-0.729343	-0.758339	372	-111.678	39.3239	#D39200
325	300	0.106927	-0.475668	248	-99.2754	24.8832	#F8766D
326	382	0.140416	-0.528792	323	-105.742	24.9292	#F8766D
327	264	0.175878	-0.427715	215	-103.41	21.8231	#F8766D
328	281	-0.623334	-0.492253	231	-60.5144	52.8896	#D39200
329	386	0.013672	-0.633647	326	-110.759	29.6801	#F8766D
330	271	-0.714026	-0.832452	222	-116.655	39.3555	#D39200
331	159	-0.856696	-0.656614	127	-114.658	44.3876	#D39200
332	265	-0.234819	-0.493923	216	-99.8099	41.5277	#D39200
333	180	-0.144734	-0.499236	143	-98.3813	38.4834	#D39200
334	276	0.52674	1.19494	226	150.748	-30.8338	#DB72FB
335	278	0.449488	1.31592	228	146.837	-34.4712	#DB72FB
336	79	-0.080466	1.08174	64	-72.5272	-48.355	#619CFF
337	442	0.294474	1.4291	378	144.3	-36.8506	#DB72FB
338	77	0.075468	-1.03212	62	-71.5458	-35.0124	#619CFF
339	218	1.36446	0.341566	176	78.2899	23.5416	#00BA38
340	337	0.547054	0.522012	281	75.8571	30.0596	#00BA38
341	486	1.50259	0.305624	419	83.3067	20.8597	#00BA38
342	100	1.1649	0.250269	79	23.7963	1.62476	#00C19F
343	181	1.42473	0.459034	144	76.126	14.7175	#00BA38
344	398	1.39433	0.00570743	337	29.3006	6.57188	#00C19F
345	26	1.00359	0.466863	22	16.9639	-15.8425	#00C19F
346	330	1.51486	-0.782377	276	-42.9689	-7.38747	#F8766D
347	409	0.396886	0.3325	348	78.4008	11.005	#00BA38
348	373	0.289722	0.598083	315	40.9749	22.1994	#93AA00
349	227	1.8294	0.14421	184	128.906	-2.73295	#00BA38
350	24	1.554	0.123036	20	20.5329	-11.1625	#00C19F
351	410	0.570249	0.398857	349	34.5037	-3.75813	#00C19F
352	136	-0.918603	0.616038	108	22.9838	39.0411	#D39200
353	210	-0.386244	0.851803	170	16.3694	24.7284	#93AA00
354	458	0.326121	0.905628	393	-13.1358	24.6774	#93AA00
355	30	-0.180258	-0.598269	26	-92.4392	34.8987	#D39200
356	396	0.704208	0.281106	335	30.4014	19.2545	#00C19F
357	122	0.0340926	-0.589862	97	-82.4836	28.6408	#D39200
358	214	-0.0938415	-0.536741	174	-92.0126	31.0775	#D39200
359	374	-1.02743	0.468595	316	20.8012	43.0449	#D39200
360	324	-0.45511	-0.560039	270	-77.3527	40.7771	#D39200
361	456	0.554023	1.49152	391	117.471	-31.4455	#DB72FB
362	457	0.841681	1.63532	392	123.997	-28.534	#DB72FB
363	453	0.974507	1.50507	388	124.395	-25.2066	#DB72FB
364	86	-0.0610156	-0.736331	70	-102.096	27.2854	#F8766D
365	239	0.551804	0.700387	194	-10.5333	22.4687	#00C19F
366	295	0.972147	0.901363	243	132.931	-23.301	#DB72FB
367	368	-0.72405	0.735617	310	9.03032	40.0877	#D39200
368	72	0.658774	0.379764	58	19.3026	18.9016	#00C19F
369	11	-0.504273	0.810081	8	4.66426	23.9081	#93AA00
370	12	-0.625937	0.736297	9	3.27311	34.4082	#93AA00
371	452	1.19593	1.27038	387	123.494	-21.7598	#DB72FB
372	240	0.917683	0.192688	195	-10.1115	17.7665	#00C19F
373	224	0.990532	0.0480437	181	1.25543	18.0148	#00C19F
374	400	0.880716	0.0803907	339	25.207	14.4527	#00C19F
375	211	-0.324146	-0.778993	171	20.0225	29.6953	#93AA00
376	171	-1.04033	0.435384	134	12.1625	43.5216	#D39200
377	277	0.660598	1.16303	227	144.67	-30.9047	#DB72FB
378	14	-0.467989	0.800816	11	-2.19539	27.2628	#93AA00
379	57	-0.968188	0.481802	46	25.2215	42.7622	#D39200
380	123	0.825621	-0.647757	98	-60.4112	-25.7475	#F8766D
381	383	-1.0293	0.505758	324	16.9256	44.6773	#D39200
382	451	0.615339	1.69526	386	123.896	-31.6638	#DB72FB
383	333	-0.801712	0.435089	278	-4.21555	40.2853	#D39200
384	249	-0.166526	-0.568032	201	-89.6641	32.7536	#D39200
385	370	0.229094	0.622635	312	45.3457	22.5867	#93AA00
386	131	-0.274733	-0.597363	103	-83.452	32.6498	#D39200
387	250	-0.222748	-0.565651	202	-92.4764	38.3683	#D39200
388	213	-0.249329	0.803393	173	22.6001	24.1927	#93AA00
389	371	-0.204671	0.814847	313	40.0497	28.626	#93AA00
390	44	-0.812804	0.392662	37	5.20786	51.4894	#D39200
391	425	-0.567617	0.707478	363	9.57925	34.1122	#93AA00
392	124	-1.0495	0.517755	99	2.4559	46.6249	#D39200
393	413	-0.0727865	-1.18249	352	146.594	-41.9355	#FF61C3
394	433	-0.87728	0.432097	370	-4.04529	53.941	#D39200
395	390	0.772527	-1.57404	330	138.147	-33.0556	#DB72FB
396	161	-0.441424	-0.614543	129	-85.7682	38.6827	#D39200
397	4	-0.224982	-0.59243	4	-86.8284	32.7935	#D39200
398	245	-0.49131	-0.551978	197	-85.7349	44.8774	#D39200
399	162	-0.340968	-0.471513	130	-93.5002	42.0774	#D39200
400	304	-0.427966	-0.562546	252	-82.6268	40.4779	#D39200
401	459	-0.430248	-0.520826	394	-89.7349	44.641	#D39200
402	444	-0.436848	-0.590361	380	-79.0468	38.1209	#D39200
403	416	-0.350848	-0.675135	355	-86.3392	35.8453	#D39200
404	160	-0.384861	-0.563125	128	-89.1479	40.1258	#D39200
405	247	-0.489575	-0.515961	199	-94.1955	46.3521	#D39200
406	290	-0.330212	-0.575195	238	-79.9637	34.9251	#D39200
407	380	-0.757287	0.744068	321	14.151	37.5685	#D39200
408	309	-0.500176	-0.402397	257	-89.1553	52.789	#D39200
409	341	-0.64121	-0.390929	285	-73.0084	55.969	#D39200
410	301	-0.638602	-0.299183	249	-80.847	74.0692	#D39200
411	303	-0.615366	-0.253215	251	-105.041	68.8123	#D39200
412	372	-0.0783857	0.749733	314	50.1184	22.9104	#93AA00
413	405	-0.859051	0.185804	344	16.755	62.7733	#D39200
414	406	-1.07753	0.34857	345	12.2059	47.3308	#D39200
415	389	0.970582	1.35727	329	134.694	-28.6632	#DB72FB
416	298	-0.87644	-0.0938801	246	14.0585	64.4466	#D39200
417	103	-0.711722	0.228653	82	10.0527	55.9603	#D39200
418	302	-0.646422	-0.257043	250	-95.168	64.2045	#D39200
419	158	-0.610735	-0.143164	126	-18.5946	64.9892	#D39200
420	403	-0.482977	-0.11703	342	18.3056	78.8439	#D39200

## Sheet: Figure 3
	region	time	MDS1	MDS2
1	#00BA38	1	-0.732792	0.37833
2	#00C19F	1	-0.887643	0.350349
3	#619CFF	1	-0.133898	-1.10107
4	#93AA00	1	0.315794	0.704888
5	#D39200	1	0.709126	-0.101927
6	#DB72FB	1	-0.850649	0.966396
7	#F8766D	1	-0.804718	-0.710635
8	#FF61C3	1	0.000829394	1.13097
9	#00BA38	2	-0.742334	0.352103
10	#00C19F	2	-0.880887	0.365167
11	#619CFF	2	-0.145168	-1.1133
12	#93AA00	2	0.30428	0.703096
13	#D39200	2	0.710446	-0.103066
14	#DB72FB	2	-0.848888	0.971302
15	#F8766D	2	-0.804891	-0.708342
16	#FF61C3	2	-0.00295136	1.15827
17	#00BA38	3	-0.732754	0.382956
18	#00C19F	3	-0.885467	0.349943
19	#619CFF	3	-0.158772	-1.13056
20	#93AA00	3	0.289717	0.698103
21	#D39200	3	0.712096	-0.104277
22	#DB72FB	3	-0.845556	0.978812
23	#F8766D	3	-0.804671	-0.706958
24	#FF61C3	3	-0.00426361	1.19709
25	#00BA38	4	-0.738234	0.348442
26	#00C19F	4	-0.86563	0.377909
27	#619CFF	4	-0.169098	-1.14788
28	#93AA00	4	0.268652	0.700244
29	#D39200	4	0.709689	-0.101961
30	#DB72FB	4	-0.840348	0.979973
31	#F8766D	4	-0.803018	-0.691463
32	#FF61C3	4	-0.0537994	0.149974
33	#00BA38	5	-0.744696	0.30626
34	#00C19F	5	-0.852562	0.397796
35	#619CFF	5	-0.178817	-1.16657
36	#93AA00	5	0.244162	0.698923
37	#D39200	5	0.707413	-0.104591
38	#DB72FB	5	-0.830263	0.990873
39	#F8766D	5	-0.797077	-0.682745
40	#FF61C3	5	-0.0573015	0.156875
41	#00BA38	6	-0.743316	0.257837
42	#00C19F	6	-0.836696	0.393685
43	#619CFF	6	-0.22252	-1.19006
44	#93AA00	6	0.200952	0.69886
45	#D39200	6	0.700039	-0.112234
46	#DB72FB	6	-0.796067	1.12115
47	#F8766D	6	-0.77965	-0.672803
48	#FF61C3	6	-0.0887355	0.176118
49	#00BA38	7	-0.736231	0.168626
50	#00C19F	7	-0.804614	0.427476
51	#619CFF	7	-0.296815	-1.21862
52	#93AA00	7	0.150583	0.713148
53	#D39200	7	0.702082	-0.117112
54	#DB72FB	7	-0.799301	1.03019
55	#F8766D	7	-0.788779	-0.623275
56	#FF61C3	7	-0.14653	0.197889
57	#00BA38	8	-0.72601	0.117324
58	#00C19F	8	-0.778273	0.414372
59	#619CFF	8	-0.355325	-1.24728
60	#93AA00	8	0.108219	0.703349
61	#D39200	8	0.697973	-0.117967
62	#DB72FB	8	-0.784388	1.02949
63	#F8766D	8	-0.785921	-0.58132
64	#FF61C3	8	-0.225132	0.229782
65	#00BA38	9	-0.740359	0.0635674
66	#00C19F	9	-0.747056	0.414263
67	#619CFF	9	-0.375829	-1.2642
68	#93AA00	9	0.0987677	0.678871
69	#D39200	9	0.685552	-0.117976
70	#DB72FB	9	-0.762637	1.10108
71	#F8766D	9	-0.76951	-0.567369
72	#FF61C3	9	-0.292427	0.250436
73	#00BA38	10	-0.747706	-0.0221609
74	#00C19F	10	-0.676993	0.399573
75	#619CFF	10	-0.416192	-1.26146
76	#93AA00	10	0.0704617	0.624675
77	#D39200	10	0.681136	-0.114248
78	#DB72FB	10	-0.842855	0.986812
79	#F8766D	10	-0.770612	-0.4721
80	#FF61C3	10	-0.433674	0.292848
81	#00BA38	11	-0.711732	-0.118075
82	#00C19F	11	-0.580387	0.355903
83	#619CFF	11	-0.427287	-1.09049
84	#93AA00	11	-0.0154954	0.428818
85	#D39200	11	0.640707	-0.105954
86	#DB72FB	11	-0.861739	0.854291
87	#F8766D	11	-0.711067	-0.336864
88	#FF61C3	11	-0.48376	1.31659
89	#00BA38	12	-0.597475	-0.163559
90	#00C19F	12	-0.5011	0.300756
91	#619CFF	12	-0.439226	-0.674393
92	#93AA00	12	-0.0743372	0.293226
93	#D39200	12	0.547265	-0.111641
94	#DB72FB	12	-0.814691	0.659475
95	#F8766D	12	-0.544726	-0.151096
96	#FF61C3	12	-0.821782	0.785185
97	#00BA38	13	-0.483937	-0.188382
98	#00C19F	13	-0.385033	0.275512
99	#619CFF	13	-0.260072	-0.223253
100	#93AA00	13	-0.0373854	0.290867
101	#D39200	13	0.473786	-0.0893088
102	#DB72FB	13	-0.72918	0.423192
103	#F8766D	13	-0.534471	-0.123143
104	#FF61C3	13	-0.835346	0.303325
105	#00BA38	14	-0.132399	-0.0367494
106	#00C19F	14	-0.0581069	0.0511197
107	#619CFF	14	-0.0810814	-0.185311
108	#93AA00	14	-0.00971169	0.0401724
109	#D39200	14	0.0977485	-0.00344196
110	#DB72FB	14	-0.0547535	0.0428869
111	#F8766D	14	-0.146491	-0.03242
112	#FF61C3	14	0.0995907	-0.0452219
113	#00BA38	15	-0.00680055	-0.0131493
114	#00C19F	15	0.00239257	0.0201635
115	#619CFF	15	-0.0429387	-0.0562029
116	#93AA00	15	0.00417489	-0.00312146
117	#D39200	15	0.00702718	0.00428131
118	#DB72FB	15	-0.0261601	0.0230015
119	#F8766D	15	-0.012127	-0.0228073
120	#FF61C3	15	0.0645015	-0.0860229

## Sheet: Figure 4
Panel in Figure	Figure	region	r2
A	a	Laurasian	3.2
B	a	Gondwanan	8.3
Between	a	be_World	0.7
A	b	Holarctic	7.1
B	b	Saharo-Arabian	1.3
Between	b	be_Laurasian	6.6
A	c	Pantropic	6.5
B	c	Antarctic	30.8
Between	c	be_Gondwanan	0
A	d	Neotropical	21.4
B	d	Chlie-Patagonian	32.9
Between	d	be_Neotropic	2
A	e	Palaeotropic	18.8
B	e	Neotropic	17.8
Between	e	be_Pantropic	0.1
A	f	Australian	17.6
B	f	Neozeylandic	0
Between	f	be_Antarctic	1.4
A	g	Indo-Malesian	23.8
B	g	African	14.7
Between	g	be_Palaeotropic	7.4

## Sheet: Figure 5a
	time	iso.mean	iso.l	iso.h	iso.se	iso.typ
0	0	0.0564803	0.0501221	0.0628385	0.00147773	geo
5	5	0.139255	0.0855058	0.193004	0.0193589	geo
10	10	0.0830366	0.0291944	0.136879	0.0193925	geo
15	15	0.0859426	0.0834601	0.0884251	0.00089412	geo
20	20	0.0653405	0.051142	0.0795391	0.00511392	geo
25	25	0.0599914	0.0590181	0.0609646	0.000350543	geo
30	30	0.0773068	0.0594592	0.0951544	0.00642823	geo
35	35	0.0848339	0.0818876	0.0877803	0.0010612	geo
40	40	0.0806428	0.0795683	0.0817174	0.000387025	geo
45	45	0.0884902	0.0861699	0.0908104	0.000835691	geo
50	50	0.0912684	0.089268	0.0932688	0.000720492	geo
55	55	0.0894073	0.0862492	0.0925653	0.00113745	geo
60	60	0.0918112	0.0872842	0.0963381	0.00163048	geo
65	65	0.054192	0.0247587	0.0836253	0.0106011	geo
70	70	0.0546879	0.0499842	0.0593917	0.00169417	geo
75	75	0.0473979	0.03609	0.0587057	0.00407277	geo
80	80	0.0429753	0.0271157	0.0588349	0.00571221	geo
85	85	0.0385899	0.0197908	0.057389	0.00677092	geo
90	90	0.0424849	0.0238901	0.0610797	0.00669735	geo
95	95	0.032609	0.0155641	0.0496538	0.0061391	geo
100	100	0.0403491	0.0372277	0.0434705	0.00112425	geo
105	105	0.0372057	0.0341118	0.0402997	0.00111436	geo
110	110	0.0330802	0.028793	0.0373675	0.00154415	geo
115	115	0.0292538	0.0267928	0.0317149	0.000886409	geo
120	120	0.018985	0.0171228	0.0208473	0.000670735	geo
125	125	0.0170682	0.0159446	0.0181918	0.000404695	geo
130	130	0.0162469	0.0153245	0.0171694	0.000332241	geo
135	135	0.0164137	0.0153903	0.0174371	0.000368605	geo
140	140	0.0166167	0.0158398	0.0173936	0.00027981	geo
145	145	0.0165683	0.0152139	0.0179226	0.000487815	geo
150	150	0.0185478	0.016279	0.0208165	0.000527285	geo
1	0	0.0222552	0.0198911	0.0246193	0.000549448	clim
51	5	0.0360674	0.0264396	0.0456953	0.00346769	clim
101	10	0.0200095	0.0139021	0.0261168	0.00219969	clim
151	15	0.0589641	0.0506583	0.0672698	0.00299151	clim
201	20	0.0415353	0.0218821	0.0611885	0.00707855	clim
251	25	0.0235607	0.0186761	0.0284452	0.00175928	clim
301	30	0.00934702	0.0052167	0.0134773	0.00148763	clim
351	35	0.0059629	0.00492779	0.00699801	0.00037282	clim
401	40	0.00494671	0.00326856	0.00662486	0.000604424	clim
451	45	0.0147907	0.00804628	0.0215352	0.00242916	clim
501	50	0.0275941	0.0261931	0.0289951	0.000504614	clim
551	55	0.0252766	0.0239681	0.026585	0.000471279	clim
601	60	0.0279204	0.0233638	0.032477	0.00164116	clim
651	65	0.0230589	0.00200508	0.0441127	0.007583	clim
701	70	0.0163304	0.00753493	0.025126	0.00316791	clim
751	75	0.0471474	0.0272367	0.0670581	0.00717129	clim
801	80	0.0481595	0.0354047	0.0609142	0.00459392	clim
851	85	0.0442523	0.0247681	0.0637365	0.00701768	clim
901	90	0.0452662	0.0273888	0.0631436	0.00643896	clim
951	95	0.0619899	0.0467139	0.0772659	0.005502	clim
1001	100	0.0521199	0.0494354	0.0548045	0.000966918	clim
1051	105	0.0422031	0.030897	0.0535092	0.00407216	clim
1101	110	0.0278143	0.0221737	0.0334549	0.0020316	clim
1151	115	0.0384096	0.0290804	0.0477388	0.00336012	clim
1201	120	0.0432813	0.0400717	0.046491	0.00115601	clim
1251	125	0.0408019	0.0373479	0.0442558	0.00124401	clim
1301	130	0.0318857	0.0259167	0.0378547	0.00214987	clim
1351	135	0.0148326	0.0100296	0.0196356	0.00172991	clim
1401	140	0.00410643	0.00137822	0.00683463	0.000982625	clim
1451	145	0.00372778	0.00197859	0.00547697	0.00063001	clim
1501	150	0.00368071	-0.00235643	0.00971786	0.00140312	clim
2	0	-0.00181205	-0.00245289	-0.00117121	0.000148942	joint
52	5	0.000625434	-0.00212551	0.00337638	0.000990814	joint
102	10	-0.00216686	-0.0026363	-0.00169743	0.000169078	joint
152	15	0.0162537	0.0146328	0.0178747	0.000583826	joint
202	20	0.00198345	-0.00892339	0.0128903	0.00392835	joint
252	25	-0.00196483	-0.00210554	-0.00182412	5.06793e-05	joint
302	30	-0.00398718	-0.00621447	-0.0017599	0.000802208	joint
352	35	-0.0044081	-0.00492185	-0.00389434	0.000185041	joint
402	40	-0.00363027	-0.00445471	-0.00280583	0.000296942	joint
452	45	-0.00707919	-0.00885281	-0.00530557	0.00063881	joint
502	50	-0.00997752	-0.0105013	-0.00945372	0.000188658	joint
552	55	-0.00841449	-0.00931888	-0.00751011	0.000325736	joint
602	60	-0.00838219	-0.00894349	-0.00782088	0.000202167	joint
652	65	-0.00297669	-0.00759933	0.00164596	0.00166495	joint
702	70	-0.00406636	-0.0056196	-0.00251312	0.000559436	joint
752	75	-0.00152408	-0.00790459	0.00485644	0.00229809	joint
802	80	-0.00101363	-0.0063664	0.00433914	0.00192792	joint
852	85	-0.00127317	-0.00611931	0.00357297	0.00174545	joint
902	90	-0.00357448	-0.00741378	0.000264827	0.00138281	joint
952	95	-0.000967391	-0.00508578	0.00315099	0.00148333	joint
1002	100	-0.00167287	-0.0024291	-0.000916644	0.000272373	joint
1052	105	-0.000480537	-0.00116252	0.000201442	0.00024563	joint
1102	110	0.000623775	0.00038872	0.00085883	8.46604e-05	joint
1152	115	0.00103301	0.000533148	0.00153287	0.000180036	joint
1202	120	0.000412698	-7.37623e-05	0.000899159	0.00017521	joint
1252	125	0.000337157	-0.000246986	0.0009213	0.000210392	joint
1302	130	0.00142913	0.0010634	0.00179486	0.000131726	joint
1352	135	0.00184964	0.00175284	0.00194644	3.48653e-05	joint
1402	140	0.00100742	0.000595654	0.00141919	0.000148308	joint
1452	145	0.000814933	0.000699935	0.00092993	4.1419e-05	joint
1502	150	0.000935998	-0.000112178	0.00198417	0.000243612	joint

## Sheet: Figure 5b
	time	iso.mean	iso.l	iso.h	iso.se	iso.typ
0	0	0.204333	0.202358	0.206308	0.000459014	geo
5	5	0.107594	0.0389648	0.176224	0.0247185	geo
10	10	0.184511	0.116276	0.252746	0.0245764	geo
15	15	0.0888286	0.0855645	0.0920927	0.00117565	geo
20	20	0.183956	0.117345	0.250568	0.0239916	geo
25	25	0.209787	0.209436	0.210139	0.000126464	geo
30	30	0.215134	0.210646	0.219622	0.00161642	geo
35	35	0.215984	0.213332	0.218635	0.000955008	geo
40	40	0.209974	0.205157	0.214792	0.00173506	geo
45	45	0.198726	0.191708	0.205745	0.00252773	geo
50	50	0.186688	0.174036	0.199341	0.0045571	geo
55	55	0.151595	0.125802	0.177387	0.00928969	geo
60	60	0.0584189	0.00844465	0.108393	0.0179994	geo
65	65	0.00892485	0.00336018	0.0144895	0.00200424	geo
70	70	0.00777001	-0.00278708	0.0183271	0.00380238	geo
75	75	0.0121313	0.00672389	0.0175386	0.00194759	geo
80	80	0.0191629	0.00215716	0.0361686	0.006125	geo
85	85	0.0226352	0.00262017	0.0426503	0.00720888	geo
90	90	0.0147626	-0.00105782	0.0305831	0.0056981	geo
95	95	0.0136438	-0.00512736	0.0324149	0.00676086	geo
100	100	0.0235592	0.014473	0.0326454	0.0032726	geo
105	105	0.0185146	0.0131481	0.0238811	0.00193287	geo
110	110	0.0208403	0.0100707	0.03161	0.00387893	geo
115	115	0.0181906	0.014679	0.0217021	0.00126477	geo
120	120	0.00635399	-0.00279828	0.0155063	0.0032964	geo
125	125	0.0364979	0.0142727	0.0587231	0.00800491	geo
130	130	0.0348049	0.0262351	0.0433747	0.00308661	geo
135	135	0.0214414	0.0180478	0.0248349	0.00122226	geo
140	140	0.0113283	0.00838706	0.0142695	0.00105935	geo
145	145	0.0163481	0.00962465	0.0230715	0.00242159	geo
150	150	0.0213654	0.0174838	0.0252471	0.000902153	geo
1	0	0.132696	0.118942	0.14645	0.0031966	clim
51	5	0.212327	0.154425	0.270229	0.0208549	clim
101	10	0.141541	0.0886203	0.194462	0.0190606	clim
151	15	0.2235	0.211568	0.235432	0.00429752	clim
201	20	0.111529	0.0539066	0.169152	0.0207541	clim
251	25	0.046819	0.0324571	0.0611809	0.00517278	clim
301	30	0.0256467	0.0180525	0.0332409	0.00273523	clim
351	35	0.014764	0.00792559	0.0216024	0.00246301	clim
401	40	0.0120501	0.00990193	0.0141982	0.000773703	clim
451	45	0.0253223	0.0149612	0.0356834	0.00373179	clim
501	50	0.0272846	0.0152229	0.0393463	0.0043443	clim
551	55	0.0221718	0.0184958	0.0258477	0.00132399	clim
601	60	0.0286806	0.0208878	0.0364734	0.00280675	clim
651	65	0.0333867	0.0310161	0.0357573	0.000853828	clim
701	70	0.0368141	0.0282712	0.045357	0.00307693	clim
751	75	0.0570717	0.046859	0.0672845	0.00367835	clim
801	80	0.0885826	0.0396101	0.137555	0.0176386	clim
851	85	0.0653645	0.0345011	0.096228	0.0111162	clim
901	90	0.0346581	0.0302538	0.0390624	0.00158631	clim
951	95	0.0274715	0.020902	0.0340409	0.00236613	clim
1001	100	0.0112046	0.00925673	0.0131525	0.00070158	clim
1051	105	0.0230283	0.0181891	0.0278676	0.00174297	clim
1101	110	0.0289068	0.0226012	0.0352124	0.00227111	clim
1151	115	0.0237142	0.0177748	0.0296537	0.00213922	clim
1201	120	0.0388553	0.0218264	0.0558841	0.00613333	clim
1251	125	0.0798096	0.0650191	0.0946001	0.00532714	clim
1301	130	0.0985002	0.0977207	0.0992797	0.000280743	clim
1351	135	0.0869158	0.0833065	0.090525	0.00129994	clim
1401	140	0.107349	0.0895763	0.125122	0.00640132	clim
1451	145	0.113897	0.106776	0.121018	0.00256473	clim
1501	150	0.0920863	0.0701345	0.114038	0.00510192	clim
2	0	0.0199062	0.0190144	0.0207981	0.000207275	joint
52	5	0.0548074	0.0295944	0.0800204	0.00908103	joint
102	10	0.0245277	-0.00120717	0.0502626	0.00926901	joint
152	15	0.0597194	0.0580973	0.0613414	0.000584206	joint
202	20	0.0249643	0.00253646	0.0473921	0.00807788	joint
252	25	0.0123082	0.0103678	0.0142485	0.000698865	joint
302	30	0.00722626	0.00575352	0.00869901	0.000530443	joint
352	35	0.00612555	0.00505557	0.00719553	0.000385378	joint
402	40	0.00790886	0.00660571	0.00921202	0.00046936	joint
452	45	0.0137878	0.0105233	0.0170522	0.00117575	joint
502	50	0.0127821	0.008588	0.0169762	0.0015106	joint
552	55	0.0135066	0.0117989	0.0152143	0.000615061	joint
602	60	0.010969	0.00692285	0.0150151	0.0014573	joint
652	65	0.00527327	0.00325944	0.00728709	0.000725324	joint
702	70	-0.000540496	-0.00788784	0.00680685	0.00264631	joint
752	75	-0.00865418	-0.0113529	-0.00595545	0.000972008	joint
802	80	0.000388853	-0.010996	0.0117737	0.0041005	joint
852	85	0.00553905	-0.00169588	0.012774	0.00260582	joint
902	90	0.00203515	-0.00216791	0.0062382	0.00151383	joint
952	95	0.00120227	-0.00253973	0.00494426	0.00134777	joint
1002	100	0.00253362	0.00176206	0.00330518	0.000277894	joint
1052	105	0.00428509	0.00381617	0.00475401	0.000168893	joint
1102	110	0.00567859	0.00365583	0.00770136	0.000728545	joint
1152	115	0.00547945	0.00471212	0.00624677	0.000276369	joint
1202	120	0.00148226	-0.00305257	0.0060171	0.00163332	joint
1252	125	-0.00699483	-0.0105502	-0.0034395	0.00128053	joint
1302	130	-0.00976919	-0.0108588	-0.00867954	0.000392463	joint
1352	135	-0.00880581	-0.0099312	-0.00768043	0.000405333	joint
1402	140	-0.0076383	-0.00913649	-0.00614011	0.000539607	joint
1452	145	-0.0114257	-0.0141208	-0.00873067	0.000970686	joint
1502	150	-0.0116944	-0.0140749	-0.0093139	0.000553267	joint

## Sheet: Figure 5c
	time	iso.mean	iso.l	iso.h	iso.se	iso.typ
0	0	0.209005	0.196784	0.221226	0.00284039	geo
5	5	0.146034	0.0882933	0.203775	0.0207968	geo
10	10	0.20631	0.149668	0.262952	0.0204009	geo
15	15	0.829793	0.790077	0.86951	0.0143048	geo
20	20	0.637227	0.350177	0.924278	0.103388	geo
25	25	0.384801	0.0894168	0.680186	0.10639	geo
30	30	0.173961	0.0519358	0.295987	0.0439503	geo
35	35	0.111234	0.10798	0.114488	0.00117213	geo
40	40	0.130014	0.127803	0.132225	0.000796313	geo
45	45	0.13266	0.1307	0.13462	0.000706012	geo
50	50	0.137524	0.133496	0.141552	0.00145078	geo
55	55	0.134401	0.128622	0.140181	0.00208163	geo
60	60	0.129919	0.125194	0.134644	0.00170173	geo
65	65	0.124442	0.0595538	0.189331	0.023371	geo
70	70	0.0899945	0.0807664	0.0992227	0.00332372	geo
75	75	0.365209	0.0364487	0.69397	0.118411	geo
80	80	0.358422	0.168383	0.548461	0.0684469	geo
85	85	0.372023	0.0568483	0.687199	0.113517	geo
90	90	0.158109	-0.082546	0.398764	0.0866774	geo
95	95	0.251352	-0.102843	0.605547	0.127572	geo
100	100	0.0236706	0.0143777	0.0329636	0.00334706	geo
105	105	0.0515297	0.0245222	0.0785373	0.00972739	geo
110	110	0.0877509	0.0811334	0.0943684	0.00238345	geo
115	115	0.0948096	0.0789486	0.110671	0.00571268	geo
120	120	0.110669	0.0918121	0.129526	0.00679176	geo
125	125	0.100008	0.0950535	0.104962	0.00178445	geo
130	130	0.0881053	0.0780799	0.0981307	0.00361088	geo
135	135	0.0657773	0.0575503	0.0740043	0.00296314	geo
140	140	0.0534137	0.0484298	0.0583975	0.00179506	geo
145	145	0.0511211	0.045542	0.0567003	0.00200946	geo
150	150	0.0396229	0.014173	0.0650728	0.00591493	geo
1	0	0.00968232	0.00846705	0.0108976	0.000282448	clim
51	5	0.0232638	0.0159188	0.0306087	0.00264544	clim
101	10	0.0155467	0.0136103	0.0174831	0.000697446	clim
151	15	0.11089	0.0638898	0.15789	0.0169282	clim
201	20	0.16552	0.0534633	0.277577	0.0403598	clim
251	25	0.247007	-0.00374921	0.497763	0.0903156	clim
301	30	0.078969	-0.0553956	0.213333	0.0483944	clim
351	35	0.0124749	0.00476333	0.0201865	0.00277751	clim
401	40	0.0189192	0.0165045	0.0213339	0.000869692	clim
451	45	0.0307978	0.0225708	0.0390248	0.00296314	clim
501	50	0.0508993	0.045489	0.0563095	0.00194862	clim
551	55	0.0557108	0.0510156	0.0604061	0.00169109	clim
601	60	0.0449663	0.0411066	0.048826	0.00139016	clim
651	65	0.0313353	0.0223966	0.040274	0.00321948	clim
701	70	0.0266503	0.0246563	0.0286444	0.000718208	clim
751	75	0.119121	0.00338952	0.234853	0.0416835	clim
801	80	0.223717	0.0846448	0.362788	0.0500899	clim
851	85	0.115384	0.0140354	0.216732	0.0365029	clim
901	90	0.0600619	0.0102597	0.109864	0.0179374	clim
951	95	0.0888389	0.051332	0.126346	0.013509	clim
1001	100	0.0879941	0.0779331	0.098055	0.00362368	clim
1051	105	0.0957055	0.0704561	0.120955	0.00909412	clim
1101	110	0.063537	0.0307169	0.0963571	0.0118209	clim
1151	115	0.0738326	0.0496368	0.0980283	0.00871464	clim
1201	120	0.0762378	0.0691812	0.0832944	0.00254159	clim
1251	125	0.0820221	0.0716579	0.0923863	0.0037329	clim
1301	130	0.0539568	0.0429503	0.0649633	0.00396424	clim
1351	135	0.0283388	0.0190168	0.0376608	0.00335753	clim
1401	140	0.0124102	0.00866341	0.0161569	0.00134948	clim
1451	145	0.00963746	0.00711696	0.012158	0.000907814	clim
1501	150	0.00511854	0.000344187	0.00989289	0.00110963	clim
2	0	-0.00438809	-0.00661653	-0.00215965	0.000517923	joint
52	5	-0.0187064	-0.0330458	-0.00436699	0.00516467	joint
102	10	9.62893e-05	-0.0128778	0.0130704	0.00467292	joint
152	15	0.0330689	0.00211013	0.0640277	0.0111505	joint
202	20	0.089974	0.00908377	0.170864	0.0291345	joint
252	25	0.0987848	0.0217192	0.17585	0.0277569	joint
302	30	0.0510912	-0.0533298	0.155512	0.0376096	joint
352	35	-0.00906772	-0.0129703	-0.00516514	0.00140561	joint
402	40	-0.0119702	-0.0122822	-0.0116582	0.000112379	joint
452	45	-0.0115561	-0.0122509	-0.0108613	0.000250246	joint
502	50	-0.0163946	-0.0178568	-0.0149324	0.000526639	joint
552	55	-0.0136737	-0.0168926	-0.0104549	0.00115933	joint
602	60	-0.00950333	-0.0105974	-0.00840927	0.000394052	joint
652	65	-0.00354365	-0.0115376	0.0044503	0.0028792	joint
702	70	-0.0064282	-0.00933429	-0.00352211	0.00104669	joint
752	75	0.109157	-0.0136809	0.231995	0.0442429	joint
802	80	0.214251	0.0663071	0.362194	0.0532853	joint
852	85	0.104576	-0.0134058	0.222559	0.042494	joint
902	90	0.0258084	-0.0467948	0.0984116	0.0261497	joint
952	95	0.0417936	-0.0389719	0.122559	0.0290895	joint
1002	100	-0.0120133	-0.0164381	-0.00758844	0.00159371	joint
1052	105	-0.0230149	-0.0303677	-0.0156621	0.00264828	joint
1102	110	-0.0309307	-0.0408614	-0.0210001	0.00357675	joint
1152	115	-0.0302799	-0.0402406	-0.0203192	0.00358758	joint
1202	120	-0.0394256	-0.0417517	-0.0370995	0.000837801	joint
1252	125	-0.0426937	-0.0459116	-0.0394757	0.00115903	joint
1302	130	-0.0359257	-0.0403895	-0.0314619	0.00160773	joint
1352	135	-0.0210931	-0.0266491	-0.0155372	0.00200109	joint
1402	140	-0.0113416	-0.0142186	-0.00846464	0.00103621	joint
1452	145	-0.00945087	-0.012153	-0.00674877	0.000973223	joint
1502	150	-0.00330173	-0.0103724	0.003769	0.00164334	joint

## Sheet: Figure 5d
	time	iso.mean	iso.l	iso.h	iso.se	iso.typ
0	0	0.00606558	0.00247803	0.00965313	0.000833799	geo
5	5	0.00926137	0.0083003	0.0102224	0.000346151	geo
10	10	0.00423426	0.0021493	0.00631923	0.000750948	geo
15	15	0.00334322	0.00205571	0.00463073	0.000463726	geo
20	20	0.00385761	0.00204126	0.00567397	0.000654201	geo
25	25	0.00813459	0.00654398	0.00972521	0.000572897	geo
30	30	0.00753948	0.00453006	0.0105489	0.00108391	geo
35	35	0.00701295	0.00652287	0.00750304	0.000176514	geo
40	40	0.00729561	0.00497972	0.00961149	0.000834118	geo
45	45	0.0086335	0.00687008	0.0103969	0.000635139	geo
50	50	0.0133979	0.0085462	0.0182497	0.00174746	geo
55	55	0.0132841	0.00619303	0.0203752	0.00255402	geo
60	60	0.0223724	0.0192646	0.0254801	0.00111933	geo
65	65	0.0531841	-0.00957207	0.11594	0.0226031	geo
70	70	0.0150925	0.0129989	0.017186	0.000754054	geo
75	75	0.0308572	0.00050687	0.0612075	0.0109314	geo
80	80	0.0348948	0.00403197	0.0657576	0.011116	geo
85	85	0.0280329	-6.28648e-05	0.0561287	0.0101193	geo
90	90	0.0129505	-0.00498586	0.030887	0.0064602	geo
95	95	0.00681293	0.0047095	0.00891636	0.000757598	geo
100	100	0.0063424	0.000783509	0.0119013	0.00200216	geo
105	105	0.0292541	0.00150439	0.0570038	0.00999469	geo
110	110	0.0306465	0.0027164	0.0585767	0.0100597	geo
115	115	0.0294289	0.00824542	0.0506124	0.00762972	geo
120	120	0.000602454	0.000134611	0.0010703	0.000168504	geo
125	125	0.000370583	1.93865e-05	0.00072178	0.000126491	geo
130	130	0.000985647	-5.72463e-05	0.00202854	0.000375622	geo
135	135	0.000553481	0.000267598	0.000839363	0.000102967	geo
140	140	0.000715218	0.000434928	0.000995507	0.000100953	geo
145	145	0.00253066	0.00181963	0.00324169	0.000256093	geo
150	150	0.00179289	0.00153123	0.00205455	6.08132e-05	geo
1	0	0.150766	0.147598	0.153934	0.000736297	clim
51	5	0.141519	0.116106	0.166933	0.00915323	clim
101	10	0.0635723	0.0402812	0.0868634	0.00838881	clim
151	15	0.0703555	0.0608952	0.0798159	0.00340736	clim
201	20	0.0922135	0.081836	0.102591	0.0037377	clim
251	25	0.0593658	0.0530771	0.0656546	0.00226503	clim
301	30	0.0711835	0.0665742	0.0757928	0.00166014	clim
351	35	0.0790422	0.0771264	0.080958	0.00069001	clim
401	40	0.0721972	0.0642136	0.0801808	0.00287549	clim
451	45	0.0579329	0.0523103	0.0635556	0.00202513	clim
501	50	0.0958206	0.0769413	0.1147	0.00679982	clim
551	55	0.0973114	0.0800467	0.114576	0.00621828	clim
601	60	0.0513414	0.0383704	0.0643125	0.00467182	clim
651	65	0.0354417	0.0123912	0.0584922	0.00830217	clim
701	70	0.0475342	0.0385358	0.0565327	0.00324101	clim
751	75	0.0908426	0.0770679	0.104617	0.00496126	clim
801	80	0.095352	0.0704223	0.120282	0.00897902	clim
851	85	0.111574	0.0914604	0.131688	0.00724446	clim
901	90	0.100119	0.0824439	0.117794	0.00636615	clim
951	95	0.117428	0.109293	0.125563	0.00292996	clim
1001	100	0.119375	0.0955273	0.143222	0.00858926	clim
1051	105	0.106029	0.0498348	0.162223	0.0202396	clim
1101	110	0.109977	0.0922676	0.127686	0.00637839	clim
1151	115	0.164981	0.119495	0.210467	0.0163828	clim
1201	120	0.175415	0.159725	0.191105	0.00565106	clim
1251	125	0.191689	0.162236	0.221142	0.0106082	clim
1301	130	0.21488	0.203498	0.226262	0.0040996	clim
1351	135	0.178878	0.16835	0.189405	0.00379157	clim
1401	140	0.180358	0.162279	0.198436	0.00651151	clim
1451	145	0.2086	0.174248	0.242953	0.0123728	clim
1501	150	0.140744	0.063521	0.217967	0.0179478	clim
2	0	-0.00399932	-0.00742596	-0.000572674	0.000796403	joint
52	5	-0.00628768	-0.00758441	-0.00499094	0.000467048	joint
102	10	-0.00237842	-0.00405764	-0.000699198	0.00060481	joint
152	15	-0.00167547	-0.00220924	-0.0011417	0.000192249	joint
202	20	-0.00229802	-0.00324448	-0.00135155	0.000340891	joint
252	25	-0.00524786	-0.00603362	-0.0044621	0.000283009	joint
302	30	-0.004847	-0.0057279	-0.0039661	0.000317276	joint
352	35	-0.00426491	-0.0045289	-0.00400093	9.50797e-05	joint
402	40	-0.00395017	-0.00449376	-0.00340658	0.000195787	joint
452	45	-0.00468759	-0.00531184	-0.00406334	0.000224839	joint
502	50	-0.00501661	-0.00583457	-0.00419865	0.000294606	joint
552	55	-0.00419504	-0.00462892	-0.00376116	0.000156272	joint
602	60	-0.00347046	-0.00377622	-0.00316471	0.000110126	joint
652	65	-0.000442356	-0.00587527	0.00499056	0.00195679	joint
702	70	0.00228712	0.000242123	0.00433212	0.000736553	joint
752	75	0.00802145	-0.00145895	0.0175018	0.00341458	joint
802	80	0.00367107	-0.00346074	0.0108029	0.00256868	joint
852	85	0.00486691	-0.00176926	0.0115031	0.00239017	joint
902	90	0.000703479	-0.0037472	0.00515416	0.00160301	joint
952	95	-0.0030244	-0.00470581	-0.001343	0.000605597	joint
1002	100	-0.00217447	-0.00311365	-0.00123528	0.000338269	joint
1052	105	0.00292277	-0.00711584	0.0129614	0.00361563	joint
1102	110	0.00206246	-0.00484447	0.00896939	0.00248769	joint
1152	115	0.00983912	0.00118196	0.0184963	0.00311807	joint
1202	120	0.000197703	-0.00016493	0.000560335	0.00013061	joint
1252	125	-0.000120061	-0.000515511	0.000275389	0.00014243	joint
1302	130	0.000891049	-1.60278e-05	0.00179813	0.000326704	joint
1352	135	0.00048336	0.000245236	0.000721484	8.57656e-05	joint
1402	140	0.000585993	0.000423096	0.000748889	5.86708e-05	joint
1452	145	-0.000640525	-0.00133407	5.30256e-05	0.000249798	joint
1502	150	0.000242914	-0.00101034	0.00149616	0.000291274	joint

## Sheet: Figure 5e
	time	iso.mean	iso.l	iso.h	iso.se	iso.typ
0	0	0.151324	0.131443	0.171204	0.0046205	geo
5	5	0.143865	0.143865	0.143865	0	geo
10	10	0.153047	0.146973	0.15912	0.00190847	geo
20	20	0.155957	0.137596	0.174317	0.00576927	geo
25	25	0.162579	0.159526	0.165632	0.00109968	geo
30	30	0.141755	0.1212	0.16231	0.00740346	geo
35	35	0.13781	0.122362	0.153258	0.00556382	geo
40	40	0.157913	0.152454	0.163373	0.00196643	geo
45	45	0.17996	0.173559	0.186361	0.00230554	geo
50	50	0.175272	0.165392	0.185153	0.00355862	geo
55	55	0.171744	0.168387	0.175101	0.00120916	geo
60	60	0.165404	0.155258	0.17555	0.00365433	geo
65	65	0.0605306	-0.0380226	0.159084	0.0354962	geo
70	70	0.00850422	0.00620169	0.0108067	0.000829306	geo
75	75	0.00336707	-0.00207991	0.00881405	0.00196185	geo
80	80	0.00572226	-0.00175298	0.0131975	0.00269238	geo
85	85	0.00606801	-0.00142347	0.0135595	0.00269823	geo
90	90	0.00664013	0.00354691	0.00973335	0.00111409	geo
95	95	0.0105507	0.0094299	0.0116716	0.000403695	geo
100	100	0.00561795	0.00292303	0.00831286	0.000970635	geo
105	105	0.00165889	-0.000851341	0.00416912	0.000904117	geo
110	110	0.00274685	0.0016488	0.00384489	0.000395487	geo
115	115	0.00216027	0.000876764	0.00344377	0.000462284	geo
120	120	0.00121734	0.000924128	0.00151055	0.000105607	geo
125	125	0.00218286	0.00129382	0.0030719	0.000320207	geo
130	130	0.00429607	0.00307951	0.00551262	0.00043817	geo
135	135	0.00451521	0.00407986	0.00495056	0.000156802	geo
140	140	0.00452806	0.00327622	0.0057799	0.000450879	geo
145	145	0.0031599	0.00293511	0.0033847	8.09653e-05	geo
150	150	0.00331168	0.00270597	0.00391738	0.000140775	geo
1	0	0.0205231	0.0196629	0.0213832	0.000199916	clim
51	5	0.0206277	0.0206277	0.0206277	0	clim
101	10	0.0141103	0.0106991	0.0175216	0.00107189	clim
201	20	0.00717039	0.00422936	0.0101114	0.000924141	clim
251	25	0.00376419	0.00268596	0.00484243	0.000388351	clim
301	30	0.00874126	0.00547267	0.0120098	0.00117725	clim
351	35	0.00675685	0.00473528	0.00877841	0.000728113	clim
401	40	0.00949621	0.00854174	0.0104507	0.000343772	clim
451	45	0.00350811	0.000435448	0.00658078	0.00110669	clim
501	50	0.000365381	0.000164883	0.00056588	7.22142e-05	clim
551	55	0.00041073	0.000147042	0.000674417	9.4973e-05	clim
601	60	8.98312e-05	2.01898e-05	0.000159473	2.50829e-05	clim
651	65	0.00199299	-0.00321187	0.00719784	0.00187465	clim
701	70	0.000311549	-0.000441062	0.00106416	0.00027107	clim
751	75	0.00191019	0.000691915	0.00312847	0.000438791	clim
801	80	0.000400423	-6.05286e-05	0.000861375	0.000166022	clim
851	85	9.90194e-05	-3.14151e-05	0.000229454	4.6979e-05	clim
901	90	0.000434178	9.99466e-05	0.00076841	0.000120381	clim
951	95	0.000125397	-4.15323e-05	0.000292326	6.01234e-05	clim
1001	100	0.000241083	7.39155e-05	0.000408251	6.02093e-05	clim
1051	105	0.00193589	0.000378951	0.00349283	0.000560768	clim
1101	110	0.00908821	0.00531346	0.012863	0.00135956	clim
1151	115	0.0173238	0.013067	0.0215806	0.00153318	clim
1201	120	0.0164198	0.0114938	0.0213457	0.00177419	clim
1251	125	0.00506813	0.00151067	0.0086256	0.0012813	clim
1301	130	0.00226771	0.00173635	0.00279907	0.000191382	clim
1351	135	0.0038661	0.00323832	0.00449389	0.000226111	clim
1401	140	0.00446167	0.0034637	0.00545964	0.00035944	clim
1451	145	0.00530082	0.00455817	0.00604347	0.000267484	clim
1501	150	0.00279745	0.00028753	0.00530738	0.000583343	clim
2	0	0.0193485	0.0181708	0.0205263	0.000273729	joint
52	5	0.020047	0.020047	0.020047	0	joint
102	10	0.0137883	0.0101447	0.017432	0.00114492	joint
202	20	0.00527964	0.00418953	0.00636975	0.000342538	joint
252	25	0.00368939	0.00259558	0.00478321	0.000393963	joint
302	30	0.0077922	0.00502089	0.0105635	0.000998152	joint
352	35	0.00533888	0.00477471	0.00590306	0.0002032	joint
402	40	0.00740889	0.00651996	0.00829781	0.000320167	joint
452	45	0.00127417	-0.00146081	0.00400915	0.000985065	joint
502	50	-0.000198534	-0.000535366	0.000138297	0.000121317	joint
552	55	3.01006e-05	-0.000189207	0.000249408	7.89887e-05	joint
602	60	7.4951e-06	-7.75134e-05	9.25036e-05	3.06177e-05	joint
652	65	-0.00117785	-0.00426942	0.00191372	0.0011135	joint
702	70	-5.34264e-05	-0.00020041	9.35577e-05	5.29397e-05	joint
752	75	-0.000260306	-0.000575008	5.43968e-05	0.000113347	joint
802	80	-1.80499e-05	-0.000163287	0.000127187	5.23104e-05	joint
852	85	3.79112e-05	-5.51627e-05	0.000130985	3.35227e-05	joint
902	90	0.000262515	0.000123061	0.000401968	5.02272e-05	joint
952	95	8.36862e-05	-5.15506e-05	0.000218923	4.87086e-05	joint
1002	100	-2.52846e-05	-9.46734e-05	4.41042e-05	2.4992e-05	joint
1052	105	0.000289876	-0.000367959	0.000947711	0.000236934	joint
1102	110	-0.000583082	-0.00287879	0.00171262	0.000826851	joint
1152	115	-0.00116634	-0.00268346	0.000350785	0.000546426	joint
1202	120	0.00111615	0.000766831	0.00146547	0.000125815	joint
1252	125	0.00119701	0.00111875	0.00127527	2.81883e-05	joint
1302	130	0.00147168	0.00102676	0.00191659	0.000160245	joint
1352	135	0.00249929	0.00217668	0.00282189	0.000116193	joint
1402	140	0.00293371	0.00222352	0.0036439	0.00025579	joint
1452	145	0.00236457	0.00214056	0.00258858	8.06825e-05	joint
1502	150	0.00194851	0.000908712	0.00298831	0.000241665	joint

## Sheet: Figure 5f
	time	iso.mean	iso.l	iso.h	iso.se	iso.typ
0	0	0.185983	0.147368	0.224598	0.00897476	geo
15	15	0.188415	0.18079	0.19604	0.00239601	geo
20	20	0.14272	0.069175	0.216266	0.026489	geo
25	25	0.196995	0.184655	0.209334	0.00444445	geo
30	30	0.233301	0.221545	0.245057	0.00423425	geo
35	35	0.249145	0.220113	0.278178	0.0104568	geo
40	40	0.372865	0.328369	0.417362	0.0160265	geo
45	45	0.418979	0.383635	0.454324	0.0127302	geo
50	50	0.438929	0.430049	0.447809	0.00319836	geo
55	55	0.432557	0.412906	0.452207	0.0070777	geo
60	60	0.352014	0.314392	0.389635	0.0135502	geo
65	65	0.280471	0.257399	0.303542	0.00830964	geo
70	70	0.232711	0.0885336	0.376889	0.0519289	geo
75	75	0.282233	0.270517	0.29395	0.00368168	geo
80	80	0.289184	0.260909	0.317458	0.00657141	geo
85	85	0.274432	0.218614	0.330249	0.0201039	geo
90	90	0.209119	0.185583	0.232656	0.00847721	geo
95	95	0.152873	0.136681	0.169065	0.00583197	geo
100	100	0.168037	0.142574	0.193499	0.00917089	geo
105	105	0.127318	0.108442	0.146193	0.00679851	geo
110	110	0.14027	0.126949	0.153592	0.00479803	geo
115	115	0.119643	0.105629	0.133656	0.00504718	geo
120	120	0.0930826	0.0770343	0.109131	0.00578018	geo
125	125	0.054704	0.0370773	0.0723306	0.00634866	geo
130	130	0.066936	-0.0124135	0.146286	0.0285795	geo
135	135	0.0282885	0.0124955	0.0440814	0.00568818	geo
140	140	0.0183115	0.0113632	0.0252598	0.0025026	geo
145	145	0.00580597	-0.000565506	0.0121774	0.00229483	geo
150	150	0.00435605	0.000262835	0.00844927	0.000951324	geo
1	0	0.428094	0.112971	0.743218	0.0732394	clim
151	15	0.560142	0.492686	0.627598	0.0211962	clim
201	20	0.589247	0.577679	0.600815	0.00416658	clim
251	25	0.525146	0.486452	0.56384	0.0139365	clim
301	30	0.393042	0.338753	0.447332	0.0195537	clim
351	35	0.184756	0.0912893	0.278222	0.033664	clim
401	40	0.0406286	0.024158	0.0570992	0.00593226	clim
451	45	0.0879834	0.0586645	0.117302	0.0105599	clim
501	50	0.115579	0.114299	0.11686	0.000461192	clim
551	55	0.100056	0.084294	0.115817	0.00567693	clim
601	60	0.0581832	0.0472888	0.0690775	0.00392385	clim
651	65	0.0684184	0.0554016	0.0814352	0.00468829	clim
701	70	0.0754871	0.0488805	0.102094	0.00958295	clim
751	75	0.0504977	0.040578	0.0604174	0.00311701	clim
801	80	0.0591279	-0.0375883	0.155844	0.0224783	clim
851	85	0.043347	0.00841122	0.0782829	0.0125829	clim
901	90	0.0778038	0.0442083	0.111399	0.0121002	clim
951	95	0.167042	0.152	0.182084	0.00541771	clim
1001	100	0.166486	0.141575	0.191397	0.0089722	clim
1051	105	0.197836	0.181325	0.214346	0.00594668	clim
1101	110	0.182962	0.136566	0.229359	0.0167106	clim
1151	115	0.235017	0.211516	0.258518	0.0084643	clim
1201	120	0.259672	0.210573	0.308771	0.0176841	clim
1251	125	0.0716233	0.0373905	0.105856	0.0123297	clim
1301	130	0.10048	0.0107565	0.190203	0.0323159	clim
1351	135	0.343977	0.260515	0.42744	0.0300608	clim
1401	140	0.446469	0.398944	0.493994	0.0171173	clim
1451	145	0.0830494	-0.0619393	0.228038	0.052221	clim
1501	150	0.0573898	-0.0626896	0.177469	0.0279082	clim
2	0	0.154715	0.111309	0.198121	0.0100881	joint
152	15	0.155719	0.138254	0.173184	0.00548791	joint
202	20	0.133121	0.0631131	0.203129	0.0252149	joint
252	25	0.136677	0.118455	0.154898	0.00656286	joint
302	30	0.110841	0.0924731	0.129208	0.00661552	joint
352	35	0.0903965	0.0689648	0.111828	0.00771914	joint
402	40	-0.0180285	-0.0653396	0.0292825	0.0170401	joint
452	45	-0.084232	-0.116819	-0.0516453	0.0117368	joint
502	50	-0.11025	-0.113922	-0.106578	0.00132259	joint
552	55	-0.0984351	-0.114397	-0.0824728	0.00574919	joint
602	60	-0.0152173	-0.0590252	0.0285905	0.0157784	joint
652	65	0.064281	0.0468736	0.0816885	0.00626968	joint
702	70	0.0470135	-0.00291591	0.0969428	0.0179832	joint
752	75	0.0497512	0.0407116	0.0587908	0.00284046	joint
802	80	0.0388709	-0.00342969	0.0811715	0.00983128	joint
852	85	0.0311084	-0.014605	0.0768218	0.0164647	joint
902	90	0.0605676	0.0490708	0.0720644	0.00414084	joint
952	95	0.0914162	0.0810886	0.101744	0.00371971	joint
1002	100	0.108245	0.0983442	0.118145	0.00356593	joint
1052	105	0.0945178	0.0836086	0.105427	0.00392918	joint
1102	110	0.0940659	0.0789053	0.109227	0.00546044	joint
1152	115	0.0917592	0.0824289	0.10109	0.00336054	joint
1202	120	0.0582409	0.0358962	0.0805856	0.00804796	joint
1252	125	0.00754668	0.00125685	0.0138365	0.00226543	joint
1302	130	-0.00296157	-0.0167075	0.0107844	0.00495092	joint
1352	135	0.0106645	0.0063883	0.0149408	0.00154018	joint
1402	140	0.00132241	-0.00357262	0.00621744	0.00176306	joint
1452	145	0.0013991	-0.000672481	0.00347068	0.000746126	joint
1502	150	-0.00111248	-0.00345181	0.00122686	0.000543697	joint

## Sheet: Figure 5g
	time	iso.mean	iso.l	iso.h	iso.se	iso.typ
0	0	0.0216737	-0.0169178	0.0602651	0.00896922	geo
5	5	0.0154634	0.0099458	0.020981	0.0019873	geo
10	10	0.0162658	0.0105743	0.0219573	0.00204993	geo
15	15	0.0188308	0.0122666	0.0253949	0.00236421	geo
20	20	0.0180912	0.0104886	0.0256939	0.00273825	geo
25	25	0.0163582	0.00816557	0.0245509	0.00295078	geo
30	30	0.0262189	0.0155715	0.0368664	0.00383493	geo
35	35	0.0240464	0.00860287	0.0394899	0.00556233	geo
40	40	0.00350529	0.00248256	0.00452802	0.00036836	geo
45	45	0.00380726	0.00300134	0.00461318	0.000290269	geo
50	50	0.00247313	0.00138661	0.00355965	0.000391334	geo
55	55	0.00350647	0.00190213	0.0051108	0.000577837	geo
60	60	0.00332399	0.0018511	0.00479688	0.000530496	geo
65	65	0.00411045	0.000125438	0.00809546	0.00143529	geo
70	70	0.00374926	0.00294192	0.0045566	0.000290783	geo
75	75	0.00745712	-0.00109299	0.0160072	0.00307952	geo
80	80	0.0128806	0.000735611	0.0250255	0.00437428	geo
85	85	0.0147517	0.00495746	0.0245459	0.0035276	geo
90	90	0.017382	0.012452	0.022312	0.00177565	geo
95	95	0.0145424	0.00969366	0.019391	0.00174637	geo
100	100	0.00903774	-0.000233266	0.0183087	0.00333916	geo
105	105	0.00486116	-0.00217838	0.0119007	0.00253545	geo
110	110	0.00376914	0.00210103	0.00543724	0.000600805	geo
115	115	0.00410094	0.00255375	0.00564813	0.000557257	geo
120	120	0.013258	0.0109126	0.0156034	0.000844744	geo
125	125	0.00808648	0.0056226	0.0105504	0.000887422	geo
130	130	0.0152871	0.0110846	0.0194896	0.00151363	geo
135	135	0.0212475	0.0182876	0.0242075	0.0010661	geo
140	140	0.0128339	0.0100462	0.0156217	0.00100407	geo
145	145	0.0152125	0.0125743	0.0178506	0.000950193	geo
150	150	0.0089893	-0.00890942	0.026888	0.00415993	geo
1	0	0.0557799	0.0468794	0.0646805	0.00206863	clim
51	5	0.0534438	0.0420168	0.0648709	0.00411572	clim
101	10	0.0390925	0.0256185	0.0525665	0.00485297	clim
151	15	0.00871624	0.00100737	0.0164251	0.00277653	clim
201	20	0.0090047	0.00663022	0.0113792	0.000855222	clim
251	25	0.0163384	0.00851331	0.0241635	0.00281838	clim
301	30	0.0307642	0.00151925	0.0600092	0.0105332	clim
351	35	0.00705759	0.00192857	0.0121866	0.00184734	clim
401	40	0.0307515	0.024179	0.037324	0.00236723	clim
451	45	0.0223295	0.0100168	0.0346422	0.0044347	clim
501	50	0.00930623	0.00263935	0.0159731	0.00240123	clim
551	55	0.0481798	0.0298762	0.0664834	0.00659247	clim
601	60	0.066592	0.0495074	0.0836765	0.00615339	clim
651	65	0.101309	0.0800709	0.122546	0.00764926	clim
701	70	0.102805	0.0682335	0.137377	0.0124518	clim
751	75	0.0573049	0.0377753	0.0768345	0.00703403	clim
801	80	0.0631779	0.0400093	0.0863466	0.00834473	clim
851	85	0.0142224	0.00548911	0.0229556	0.00314548	clim
901	90	0.000761199	-0.000357101	0.0018795	0.000402781	clim
951	95	0.0139854	-9.84715e-05	0.0280693	0.00507263	clim
1001	100	0.0544534	0.0283838	0.0805231	0.00938958	clim
1051	105	0.0976858	0.054794	0.140578	0.0154485	clim
1101	110	0.0832362	0.0215929	0.14488	0.0222023	clim
1151	115	0.188498	0.0993433	0.277652	0.0321109	clim
1201	120	0.204305	0.173819	0.23479	0.01098	clim
1251	125	0.200726	0.168754	0.232699	0.0115155	clim
1301	130	0.187731	0.174466	0.200995	0.00477751	clim
1351	135	0.120877	0.083381	0.158374	0.0135051	clim
1401	140	0.065427	0.0529585	0.0778955	0.0044908	clim
1451	145	0.0684311	0.0630727	0.0737894	0.00192993	clim
1501	150	0.0310407	-0.00795464	0.070036	0.00906309	clim
2	0	0.0133054	0.00300499	0.0236057	0.00239396	joint
52	5	0.0111322	0.00775006	0.0145143	0.00121814	joint
102	10	0.00787096	0.00393382	0.0118081	0.00141805	joint
152	15	0.00240241	0.000302114	0.0045027	0.000756468	joint
202	20	0.000400223	-0.00046168	0.00126213	0.000310434	joint
252	25	-0.000113689	-0.000390989	0.000163611	9.98759e-05	joint
302	30	-0.00295857	-0.00919122	0.00327407	0.00224483	joint
352	35	-0.00284299	-0.00493771	-0.000748266	0.000754461	joint
402	40	-0.00175838	-0.00198928	-0.00152747	8.31659e-05	joint
452	45	-0.000773966	-0.00156312	1.51873e-05	0.000284232	joint
502	50	0.000102847	2.41206e-05	0.000181573	2.83551e-05	joint
552	55	0.000557019	0.000102639	0.0010114	0.000163656	joint
602	60	0.00118253	0.000810397	0.00155466	0.000134032	joint
652	65	0.00353019	-0.000783769	0.00784416	0.00155377	joint
702	70	0.00211969	0.001863	0.00237639	9.24547e-05	joint
752	75	0.00432872	0.000264696	0.00839274	0.00146375	joint
802	80	0.00621591	0.000690151	0.0117417	0.00199023	joint
852	85	0.00267752	0.000907567	0.00444748	0.00063749	joint
902	90	0.000107528	-0.000253443	0.000468498	0.000130012	joint
952	95	0.00119313	0.000188327	0.00219793	0.000361903	joint
1002	100	0.00234109	0.00164269	0.0030395	0.000251547	joint
1052	105	0.00358105	-0.000543445	0.00770555	0.00148553	joint
1102	110	0.00165406	-0.00113786	0.00444598	0.00100557	joint
1152	115	-0.000435012	-0.00359888	0.00272885	0.00113954	joint
1202	120	-0.0127211	-0.0151794	-0.0102628	0.000885409	joint
1252	125	-0.00740395	-0.0101262	-0.00468171	0.000980478	joint
1302	130	-0.0141754	-0.0181163	-0.0102346	0.00141939	joint
1352	135	-0.0190767	-0.0225217	-0.0156317	0.0012408	joint
1402	140	-0.0103264	-0.0130555	-0.00759727	0.000982945	joint
1452	145	-0.0151079	-0.0178395	-0.0123764	0.000983847	joint
1502	150	-0.00861302	-0.0275125	0.0102864	0.00439251	joint

[truncated: 24 more sheets: Figure S1b, Figure S2b, Figure S3a, Figure S3b, Figure S9, Figure S10, Figure S12a, Figure S12b, Figure S12c, Figure S12d, Figure S12e, Figure S12f, Figure S12g, Figure S13a, Figure S13b, Figure S13c, Figure S13d, Figure S13e, Figure S13f, Figure S13g …]
